# Supplementary material for: 1-(4-Methyl­benzene­sulfon­yl)-1-phenyl-1H,2H-cyclo­buta[c]quinoline
Source: IUCrdata. 2025 Nov 28;10(Pt 11):x251019. doi: 10.1107/S2414314625010193 (PMC12810313; doi:10.1107/S2414314625010193)
Supplement: Supplementary file 1 [file x-10-x251019-sup1.cif]

##############################################################################
#                                                                            #
# This CIF contains the data for a data article accepted for                 #
# publication in IUCrData. It conforms to the requirements of                #
# Notes for Authors for IUCrData, and has been                               #
# peer reviewed under the auspices of IUCrData.                              #
#                                                                            #
# Full details of the Crystallographic Information File format               #
# are given in the paper "The Crystallographic Information File (CIF):       #
# a New Standard Archive File for Crystallography" by S. R. Hall, F. H.      #
# Allen and I. D. Brown [Acta Cryst. (1991), A47, 655-685].                  #
#                                                                            #
# The current version of the core CIF dictionary is obtainable from          #
# ftp://ftp.iucr.org/pub/cif_core.dic.                                       #
#                                                                            #
# Software is freely available for graphical display of the structure(s)     #
# in this CIF. For information consult the CIF software page                 #
# http://www.iucr.org/resources/cif/software.                                #
#                                                                            #
# This file may be used for bona fide research purposes within the           #
# scientific community so long as proper attribution is given to the data    # 
# article from which it was obtained.                                        #
#                                                                            #
##############################################################################
data_I
_audit_creation_method     'SHELXL-2019/3'
_chemical_name_systematic
;\
1-(4-Methylbenzenesulfonyl)-1-phenyl-1<i>H</i>,2<i>H</i>-cyclobuta[<i>c</i>]\
quinoline
;
_chemical_name_common     ?
_chemical_formula_moiety     'C24 H19 N O2 S'
_chemical_formula_sum     'C24 H19 N O2 S'
_chemical_formula_iupac     'C24 H19 N O2 S'
_chemical_formula_weight     385.46
_chemical_melting_point     ?
_space_group_crystal_system     monoclinic
_space_group_name_H-M_alt     'P 21/n'
_space_group_name_Hall     '-P 2yn'
loop_
    _space_group_symop_operation_xyz
    'x, y, z'
    '-x+1/2, y+1/2, -z+1/2'
    '-x, -y, -z'
    'x-1/2, -y-1/2, z-1/2'
_cell_length_a     7.5268(3)
_cell_length_b     12.0672(7)
_cell_length_c     20.6402(9)
_cell_angle_alpha     90
_cell_angle_beta     92.740(3)
_cell_angle_gamma     90
_cell_volume     1872.55(16)
_cell_formula_units_Z     4
_cell_measurement_reflns_used     12708
_cell_measurement_theta_min     2.60
_cell_measurement_theta_max     28.35
_cell_measurement_temperature     120(2)
_exptl_crystal_description     block
_exptl_crystal_colour     colorless
_exptl_crystal_size_max     0.435
_exptl_crystal_size_mid     0.363
_exptl_crystal_size_min     0.181
_exptl_crystal_density_diffrn     1.367
_exptl_crystal_density_meas     ?
_exptl_crystal_density_method     ?
_exptl_crystal_F_000     808
loop_
    _exptl_crystal_face_index_h
    _exptl_crystal_face_index_k
    _exptl_crystal_face_index_l
    _exptl_crystal_face_perp_dist
    0 4 -1 0.2160
    0 -5 -1 0.1600
    0 0 1 0.2090
    0 0 -1 0.1990
    5 2 -5 0.0760
    -3 -1 2 0.0740
_exptl_absorpt_coefficient_mu     0.193
_exptl_absorpt_correction_type     integration
_exptl_absorpt_process_details
;
(X-Red3; Stoe & Cie, 2020)
;
_exptl_absorpt_correction_T_min     0.9326
_exptl_absorpt_correction_T_max     0.9786
_diffrn_ambient_temperature     120(2)
_diffrn_source     ?
_diffrn_radiation_type     MoK\a
_diffrn_radiation_wavelength     0.71073
_diffrn_measurement_device_type     'STOE IPDS 2T'
_diffrn_measurement_method     'rotation method, \w scans'
_diffrn_detector_area_resol_mean     6.67
_diffrn_reflns_number     9143
_diffrn_reflns_av_R_equivalents     0.0215
_diffrn_reflns_av_unetI/netI     0.0218
_diffrn_reflns_theta_min     2.599
_diffrn_reflns_theta_max     27.976
_diffrn_reflns_theta_full     25.242
_diffrn_measured_fraction_theta_max     0.990
_diffrn_measured_fraction_theta_full     0.997
_diffrn_reflns_limit_h_min     -9
_diffrn_reflns_limit_h_max     9
_diffrn_reflns_limit_k_min     -13
_diffrn_reflns_limit_k_max     15
_diffrn_reflns_limit_l_min     -23
_diffrn_reflns_limit_l_max     27
_refine_special_details
;
Hydrogen atoms were placed at calculated positions and were refined
in the riding-model approximation with C~aromatic~--H = 0.95 \%A, C~methyl~--H
= 0.98 \%A, C~methylene~--H = 0.99 \%A, and with <i>U</i>~iso~(H) = 1.2
<i>U</i>~eq~(C) for aromatic and methylene H atoms and with <i>U</i>~iso~(H) =
1.5 <i>U</i>~eq~(C~methyl~). The methyl group was allowed to rotate but not to
tip.
;
_reflns_number_total     4455
_reflns_number_gt     3856
_reflns_threshold_expression     'I > 2\s(I)'
_refine_ls_structure_factor_coef     Fsqd
_refine_ls_matrix_type     full
_refine_ls_R_factor_all     0.0511
_refine_ls_R_factor_gt     0.0421
_refine_ls_wR_factor_gt     0.1031
_refine_ls_wR_factor_ref     0.1090
_refine_ls_goodness_of_fit_ref     1.078
_refine_ls_restrained_S_all     1.078
_refine_ls_number_reflns     4455
_refine_ls_number_parameters     254
_refine_ls_number_restraints     0
_refine_ls_hydrogen_treatment     constr
_refine_ls_weighting_scheme     calc
_refine_ls_weighting_details
              'w=1/[\s^2^(Fo^2^)+(0.0478P)^2^+1.4388P] where P=(Fo^2^+2Fc^2^)/3'
_atom_sites_solution_hydrogens     geom
_atom_sites_solution_primary     dual
_atom_sites_solution_secondary     ?
_refine_ls_shift/su_max     0.001
_refine_ls_shift/su_mean     0.000
_refine_diff_density_max     0.494
_refine_diff_density_min     -0.383
_refine_ls_extinction_method     none
_refine_ls_extinction_coef     .
loop_
    _atom_type_symbol
    _atom_type_description
    _atom_type_scat_dispersion_real
    _atom_type_scat_dispersion_imag
    _atom_type_scat_source
    'C' 'C' 0.0033 0.0016
                         'International Tables Vol C Tables 4.2.6.8 and 6.1.1.4'
    'H' 'H' 0.0000 0.0000
                         'International Tables Vol C Tables 4.2.6.8 and 6.1.1.4'
    'N' 'N' 0.0061 0.0033
                         'International Tables Vol C Tables 4.2.6.8 and 6.1.1.4'
    'O' 'O' 0.0106 0.0060
                         'International Tables Vol C Tables 4.2.6.8 and 6.1.1.4'
    'S' 'S' 0.1246 0.1234
                         'International Tables Vol C Tables 4.2.6.8 and 6.1.1.4'
_computing_data_collection
;
X-Area WinXpose 2.0.28 (Stoe & Cie, 2020)
;
_computing_cell_refinement
;
X-Area Recipe 2.0.2 (Stoe & Cie, 2020)
;
_computing_data_reduction
;
X-Area Integrate 2.5.18.0 (Stoe & Cie, 2020)
;
_computing_structure_solution
;
<i>SHELXT2014</i> (Sheldrick, 2015a)
;
_computing_structure_refinement
;
<i>SHELXL2019/2</i> (Sheldrick, 2015b)
;
_computing_molecular_graphics
;
PLATON (Spek, 2009)
;
_computing_publication_material     ?
loop_
    _atom_site_type_symbol
    _atom_site_label
    _atom_site_fract_x
    _atom_site_fract_y
    _atom_site_fract_z
    _atom_site_U_iso_or_equiv
    _atom_site_adp_type
    _atom_site_calc_flag
    _atom_site_occupancy
    _atom_site_disorder_assembly
    _atom_site_disorder_group
    S S1 0.64207(5) 0.46384(3) 0.25290(2) 0.01500(11) Uani d 1 . .
    O O1 0.63964(16) 0.57122(9) 0.22241(5) 0.0202(2) Uani d 1 . .
    N N1 0.2289(2) 0.16806(12) 0.36221(7) 0.0245(3) Uani d 1 . .
    O O2 0.80565(15) 0.42439(10) 0.28432(5) 0.0199(2) Uani d 1 . .
    C C2 0.1616(2) 0.25542(14) 0.33105(8) 0.0228(3) Uani d 1 . .
    H H2 0.039969 0.255983 0.316417 0.027 Uiso calc 1 . .
    C C3 0.2704(2) 0.34742(14) 0.31963(7) 0.0187(3) Uani d 1 . .
    C C4 0.4442(2) 0.34911(13) 0.34160(7) 0.0165(3) Uani d 1 . .
    C C5 0.5253(2) 0.25768(13) 0.37323(7) 0.0172(3) Uani d 1 . .
    C C6 0.7067(2) 0.24665(13) 0.39355(7) 0.0190(3) Uani d 1 . .
    H H6 0.786202 0.306822 0.388467 0.023 Uiso calc 1 . .
    C C7 0.7677(2) 0.14939(14) 0.42053(8) 0.0231(3) Uani d 1 . .
    H H7 0.890248 0.141725 0.433003 0.028 Uiso calc 1 . .
    C C8 0.6503(3) 0.06065(15) 0.42992(8) 0.0267(4) Uani d 1 . .
    H H8 0.694212 -0.005968 0.449289 0.032 Uiso calc 1 . .
    C C9 0.4743(3) 0.06914(14) 0.41153(8) 0.0258(4) Uani d 1 . .
    H H9 0.396757 0.008686 0.418641 0.031 Uiso calc 1 . .
    C C10 0.4059(2) 0.16729(13) 0.38190(8) 0.0203(3) Uani d 1 . .
    C C11 0.2768(2) 0.46028(13) 0.28729(8) 0.0190(3) Uani d 1 . .
    H H11A 0.198639 0.516693 0.305973 0.023 Uiso calc 1 . .
    H H11B 0.262576 0.458325 0.239374 0.023 Uiso calc 1 . .
    C C12 0.4775(2) 0.46404(12) 0.31482(7) 0.0156(3) Uani d 1 . .
    C C13 0.5228(2) 0.55765(13) 0.36154(7) 0.0164(3) Uani d 1 . .
    C C14 0.4825(2) 0.66637(14) 0.34362(8) 0.0206(3) Uani d 1 . .
    H H14 0.427011 0.681116 0.302206 0.025 Uiso calc 1 . .
    C C15 0.5227(2) 0.75340(14) 0.38585(9) 0.0242(3) Uani d 1 . .
    H H15 0.497528 0.827501 0.372878 0.029 Uiso calc 1 . .
    C C16 0.5998(2) 0.73204(15) 0.44701(8) 0.0249(4) Uani d 1 . .
    H H16 0.625610 0.791420 0.476187 0.030 Uiso calc 1 . .
    C C17 0.6390(2) 0.62422(15) 0.46546(8) 0.0216(3) Uani d 1 . .
    H H17 0.691211 0.609713 0.507426 0.026 Uiso calc 1 . .
    C C18 0.6024(2) 0.53691(13) 0.42282(8) 0.0183(3) Uani d 1 . .
    H H18 0.631596 0.463158 0.435420 0.022 Uiso calc 1 . .
    C C19 0.5675(2) 0.36514(13) 0.19515(7) 0.0156(3) Uani d 1 . .
    C C20 0.4723(2) 0.40126(13) 0.13940(8) 0.0191(3) Uani d 1 . .
    H H20 0.446551 0.477642 0.132914 0.023 Uiso calc 1 . .
    C C21 0.4162(2) 0.32307(14) 0.09379(8) 0.0208(3) Uani d 1 . .
    H H21 0.351596 0.346458 0.055557 0.025 Uiso calc 1 . .
    C C22 0.4529(2) 0.21033(14) 0.10284(8) 0.0188(3) Uani d 1 . .
    C C23 0.5476(2) 0.17718(13) 0.15898(8) 0.0182(3) Uani d 1 . .
    H H23 0.572953 0.100793 0.165659 0.022 Uiso calc 1 . .
    C C24 0.6058(2) 0.25370(13) 0.20536(8) 0.0174(3) Uani d 1 . .
    H H24 0.670775 0.230324 0.243521 0.021 Uiso calc 1 . .
    C C25 0.3904(2) 0.12684(15) 0.05270(8) 0.0255(4) Uani d 1 . .
    H H25A 0.443051 0.143849 0.011332 0.038 Uiso calc 1 . .
    H H25B 0.260469 0.129811 0.047153 0.038 Uiso calc 1 . .
    H H25C 0.427041 0.052451 0.066930 0.038 Uiso calc 1 . .
loop_
    _atom_site_aniso_label
    _atom_site_aniso_U_11
    _atom_site_aniso_U_22
    _atom_site_aniso_U_33
    _atom_site_aniso_U_12
    _atom_site_aniso_U_13
    _atom_site_aniso_U_23
    S1 0.01716(18) 0.01263(18) 0.01518(18) -0.00107(13) 0.00034(13) -0.00060(13)
    O1 0.0275(6) 0.0139(5) 0.0194(5) -0.0026(4) 0.0024(4) 0.0008(4)
    N1 0.0271(7) 0.0199(7) 0.0269(7) -0.0069(6) 0.0049(6) -0.0025(6)
    O2 0.0176(5) 0.0206(6) 0.0213(5) -0.0007(4) -0.0014(4) -0.0010(5)
    C2 0.0201(8) 0.0236(8) 0.0249(8) -0.0050(6) 0.0026(6) -0.0039(7)
    C3 0.0200(7) 0.0185(8) 0.0178(7) -0.0012(6) 0.0023(6) -0.0030(6)
    C4 0.0201(7) 0.0146(7) 0.0149(7) -0.0022(6) 0.0033(5) -0.0015(5)
    C5 0.0234(8) 0.0146(7) 0.0139(7) -0.0017(6) 0.0031(6) -0.0019(5)
    C6 0.0247(8) 0.0170(7) 0.0156(7) -0.0005(6) 0.0013(6) -0.0008(6)
    C7 0.0295(9) 0.0222(8) 0.0176(7) 0.0048(7) 0.0011(6) -0.0007(6)
    C8 0.0413(10) 0.0173(8) 0.0218(8) 0.0044(7) 0.0044(7) 0.0028(6)
    C9 0.0387(10) 0.0141(8) 0.0251(8) -0.0047(7) 0.0067(7) -0.0005(6)
    C10 0.0292(8) 0.0149(7) 0.0172(7) -0.0032(6) 0.0053(6) -0.0029(6)
    C11 0.0167(7) 0.0191(8) 0.0212(7) 0.0006(6) -0.0008(6) -0.0014(6)
    C12 0.0166(7) 0.0136(7) 0.0165(7) 0.0007(5) 0.0010(5) 0.0003(6)
    C13 0.0169(7) 0.0153(7) 0.0173(7) -0.0017(5) 0.0031(5) -0.0015(6)
    C14 0.0236(8) 0.0172(8) 0.0213(7) 0.0020(6) 0.0030(6) 0.0007(6)
    C15 0.0281(9) 0.0146(8) 0.0305(9) 0.0007(6) 0.0074(7) -0.0010(7)
    C16 0.0281(9) 0.0221(9) 0.0251(8) -0.0061(7) 0.0071(7) -0.0094(7)
    C17 0.0225(8) 0.0245(8) 0.0181(7) -0.0044(6) 0.0032(6) -0.0025(6)
    C18 0.0197(7) 0.0164(7) 0.0189(7) -0.0012(6) 0.0025(6) -0.0002(6)
    C19 0.0169(7) 0.0144(7) 0.0157(7) -0.0003(5) 0.0008(5) -0.0021(6)
    C20 0.0223(8) 0.0152(7) 0.0195(7) 0.0013(6) -0.0008(6) 0.0010(6)
    C21 0.0235(8) 0.0210(8) 0.0176(7) 0.0029(6) -0.0036(6) 0.0001(6)
    C22 0.0165(7) 0.0199(8) 0.0201(7) -0.0009(6) 0.0019(6) -0.0040(6)
    C23 0.0177(7) 0.0144(7) 0.0226(7) 0.0009(5) 0.0024(6) -0.0012(6)
    C24 0.0176(7) 0.0167(7) 0.0178(7) 0.0021(5) 0.0004(5) 0.0009(6)
    C25 0.0262(8) 0.0250(9) 0.0247(8) 0.0000(7) -0.0035(7) -0.0083(7)
_geom_special_details
;
 All esds (except the esd in the dihedral angle between two l.s. planes)
 are estimated using the full covariance matrix.  The cell esds are taken
 into account individually in the estimation of esds in distances, angles
 and torsion angles; correlations between esds in cell parameters are only
 used when they are defined by crystal symmetry.  An approximate (isotropic)
 treatment of cell esds is used for estimating esds involving l.s. planes.
;
loop_
    _geom_bond_atom_site_label_1
    _geom_bond_atom_site_label_2
    _geom_bond_site_symmetry_2
    _geom_bond_distance
    _geom_bond_publ_flag
    S1 O1 . 1.4402(12) ?
    S1 O2 . 1.4446(11) ?
    S1 C19 . 1.7579(15) ?
    S1 C12 . 1.8219(15) ?
    N1 C2 . 1.323(2) ?
    N1 C10 . 1.374(2) ?
    C2 C3 . 1.406(2) ?
    C2 H2 . 0.9500 ?
    C3 C4 . 1.364(2) ?
    C3 C11 . 1.518(2) ?
    C4 C5 . 1.406(2) ?
    C4 C12 . 1.518(2) ?
    C5 C6 . 1.415(2) ?
    C5 C10 . 1.430(2) ?
    C6 C7 . 1.369(2) ?
    C6 H6 . 0.9500 ?
    C7 C8 . 1.408(3) ?
    C7 H7 . 0.9500 ?
    C8 C9 . 1.365(3) ?
    C8 H8 . 0.9500 ?
    C9 C10 . 1.418(2) ?
    C9 H9 . 0.9500 ?
    C11 C12 . 1.589(2) ?
    C11 H11A . 0.9900 ?
    C11 H11B . 0.9900 ?
    C12 C13 . 1.514(2) ?
    C13 C14 . 1.393(2) ?
    C13 C18 . 1.396(2) ?
    C14 C15 . 1.389(2) ?
    C14 H14 . 0.9500 ?
    C15 C16 . 1.388(3) ?
    C15 H15 . 0.9500 ?
    C16 C17 . 1.384(2) ?
    C16 H16 . 0.9500 ?
    C17 C18 . 1.392(2) ?
    C17 H17 . 0.9500 ?
    C18 H18 . 0.9500 ?
    C19 C24 . 1.389(2) ?
    C19 C20 . 1.396(2) ?
    C20 C21 . 1.384(2) ?
    C20 H20 . 0.9500 ?
    C21 C22 . 1.399(2) ?
    C21 H21 . 0.9500 ?
    C22 C23 . 1.390(2) ?
    C22 C25 . 1.503(2) ?
    C23 C24 . 1.386(2) ?
    C23 H23 . 0.9500 ?
    C24 H24 . 0.9500 ?
    C25 H25A . 0.9800 ?
    C25 H25B . 0.9800 ?
    C25 H25C . 0.9800 ?
loop_
    _geom_angle_atom_site_label_1
    _geom_angle_atom_site_label_2
    _geom_angle_atom_site_label_3
    _geom_angle_site_symmetry_1
    _geom_angle_site_symmetry_3
    _geom_angle
    _geom_angle_publ_flag
    O1 S1 O2 . . 119.04(7) ?
    O1 S1 C19 . . 108.44(7) ?
    O2 S1 C19 . . 108.59(7) ?
    O1 S1 C12 . . 108.09(7) ?
    O2 S1 C12 . . 106.19(7) ?
    C19 S1 C12 . . 105.71(7) ?
    C2 N1 C10 . . 119.52(14) ?
    N1 C2 C3 . . 119.83(15) ?
    N1 C2 H2 . . 120.1 ?
    C3 C2 H2 . . 120.1 ?
    C4 C3 C2 . . 120.88(15) ?
    C4 C3 C11 . . 94.75(13) ?
    C2 C3 C11 . . 144.35(15) ?
    C3 C4 C5 . . 122.04(15) ?
    C3 C4 C12 . . 93.72(13) ?
    C5 C4 C12 . . 144.13(14) ?
    C4 C5 C6 . . 127.03(14) ?
    C4 C5 C10 . . 113.29(14) ?
    C6 C5 C10 . . 119.62(15) ?
    C7 C6 C5 . . 120.10(15) ?
    C7 C6 H6 . . 120.0 ?
    C5 C6 H6 . . 120.0 ?
    C6 C7 C8 . . 120.50(16) ?
    C6 C7 H7 . . 119.8 ?
    C8 C7 H7 . . 119.8 ?
    C9 C8 C7 . . 120.81(16) ?
    C9 C8 H8 . . 119.6 ?
    C7 C8 H8 . . 119.6 ?
    C8 C9 C10 . . 120.68(16) ?
    C8 C9 H9 . . 119.7 ?
    C10 C9 H9 . . 119.7 ?
    N1 C10 C9 . . 117.39(15) ?
    N1 C10 C5 . . 124.33(15) ?
    C9 C10 C5 . . 118.27(16) ?
    C3 C11 C12 . . 85.29(11) ?
    C3 C11 H11A . . 114.4 ?
    C12 C11 H11A . . 114.4 ?
    C3 C11 H11B . . 114.4 ?
    C12 C11 H11B . . 114.4 ?
    H11A C11 H11B . . 111.6 ?
    C13 C12 C4 . . 119.07(13) ?
    C13 C12 C11 . . 115.51(12) ?
    C4 C12 C11 . . 86.19(11) ?
    C13 C12 S1 . . 107.93(10) ?
    C4 C12 S1 . . 112.56(10) ?
    C11 C12 S1 . . 114.56(10) ?
    C14 C13 C18 . . 119.23(14) ?
    C14 C13 C12 . . 119.61(14) ?
    C18 C13 C12 . . 121.15(14) ?
    C15 C14 C13 . . 120.48(15) ?
    C15 C14 H14 . . 119.8 ?
    C13 C14 H14 . . 119.8 ?
    C16 C15 C14 . . 119.97(16) ?
    C16 C15 H15 . . 120.0 ?
    C14 C15 H15 . . 120.0 ?
    C17 C16 C15 . . 119.95(15) ?
    C17 C16 H16 . . 120.0 ?
    C15 C16 H16 . . 120.0 ?
    C16 C17 C18 . . 120.30(15) ?
    C16 C17 H17 . . 119.8 ?
    C18 C17 H17 . . 119.8 ?
    C17 C18 C13 . . 120.04(15) ?
    C17 C18 H18 . . 120.0 ?
    C13 C18 H18 . . 120.0 ?
    C24 C19 C20 . . 121.45(14) ?
    C24 C19 S1 . . 119.72(12) ?
    C20 C19 S1 . . 118.82(12) ?
    C21 C20 C19 . . 118.39(15) ?
    C21 C20 H20 . . 120.8 ?
    C19 C20 H20 . . 120.8 ?
    C20 C21 C22 . . 121.36(15) ?
    C20 C21 H21 . . 119.3 ?
    C22 C21 H21 . . 119.3 ?
    C23 C22 C21 . . 118.75(14) ?
    C23 C22 C25 . . 120.80(15) ?
    C21 C22 C25 . . 120.45(15) ?
    C24 C23 C22 . . 121.10(15) ?
    C24 C23 H23 . . 119.4 ?
    C22 C23 H23 . . 119.4 ?
    C23 C24 C19 . . 118.94(14) ?
    C23 C24 H24 . . 120.5 ?
    C19 C24 H24 . . 120.5 ?
    C22 C25 H25A . . 109.5 ?
    C22 C25 H25B . . 109.5 ?
    H25A C25 H25B . . 109.5 ?
    C22 C25 H25C . . 109.5 ?
    H25A C25 H25C . . 109.5 ?
    H25B C25 H25C . . 109.5 ?
loop_
    _geom_torsion_atom_site_label_1
    _geom_torsion_atom_site_label_2
    _geom_torsion_atom_site_label_3
    _geom_torsion_atom_site_label_4
    _geom_torsion_site_symmetry_1
    _geom_torsion_site_symmetry_2
    _geom_torsion_site_symmetry_3
    _geom_torsion_site_symmetry_4
    _geom_torsion
    _geom_torsion_publ_flag
    C10 N1 C2 C3 . . . . -1.4(2) ?
    N1 C2 C3 C4 . . . . -1.5(2) ?
    N1 C2 C3 C11 . . . . 176.2(2) ?
    C2 C3 C4 C5 . . . . 3.6(2) ?
    C11 C3 C4 C5 . . . . -175.11(14) ?
    C2 C3 C4 C12 . . . . -179.50(15) ?
    C11 C3 C4 C12 . . . . 1.81(12) ?
    C3 C4 C5 C6 . . . . 174.77(15) ?
    C12 C4 C5 C6 . . . . 0.0(3) ?
    C3 C4 C5 C10 . . . . -2.5(2) ?
    C12 C4 C5 C10 . . . . -177.23(19) ?
    C4 C5 C6 C7 . . . . -176.19(15) ?
    C10 C5 C6 C7 . . . . 0.9(2) ?
    C5 C6 C7 C8 . . . . -1.7(2) ?
    C6 C7 C8 C9 . . . . 0.9(3) ?
    C7 C8 C9 C10 . . . . 0.6(3) ?
    C2 N1 C10 C9 . . . . -176.19(15) ?
    C2 N1 C10 C5 . . . . 2.4(2) ?
    C8 C9 C10 N1 . . . . 177.31(15) ?
    C8 C9 C10 C5 . . . . -1.4(2) ?
    C4 C5 C10 N1 . . . . -0.5(2) ?
    C6 C5 C10 N1 . . . . -177.98(14) ?
    C4 C5 C10 C9 . . . . 178.11(14) ?
    C6 C5 C10 C9 . . . . 0.6(2) ?
    C4 C3 C11 C12 . . . . -1.74(12) ?
    C2 C3 C11 C12 . . . . -179.8(2) ?
    C3 C4 C12 C13 . . . . 115.45(14) ?
    C5 C4 C12 C13 . . . . -69.0(3) ?
    C3 C4 C12 C11 . . . . -1.73(12) ?
    C5 C4 C12 C11 . . . . 173.8(2) ?
    C3 C4 C12 S1 . . . . -116.78(11) ?
    C5 C4 C12 S1 . . . . 58.8(3) ?
    C3 C11 C12 C13 . . . . -118.96(13) ?
    C3 C11 C12 C4 . . . . 1.56(11) ?
    C3 C11 C12 S1 . . . . 114.66(11) ?
    O1 S1 C12 C13 . . . . -57.12(12) ?
    O2 S1 C12 C13 . . . . 71.67(11) ?
    C19 S1 C12 C13 . . . . -173.08(10) ?
    O1 S1 C12 C4 . . . . 169.44(10) ?
    O2 S1 C12 C4 . . . . -61.76(12) ?
    C19 S1 C12 C4 . . . . 53.49(12) ?
    O1 S1 C12 C11 . . . . 73.08(12) ?
    O2 S1 C12 C11 . . . . -158.12(11) ?
    C19 S1 C12 C11 . . . . -42.87(12) ?
    C4 C12 C13 C14 . . . . -153.41(14) ?
    C11 C12 C13 C14 . . . . -52.97(19) ?
    S1 C12 C13 C14 . . . . 76.70(16) ?
    C4 C12 C13 C18 . . . . 25.7(2) ?
    C11 C12 C13 C18 . . . . 126.14(15) ?
    S1 C12 C13 C18 . . . . -104.18(15) ?
    C18 C13 C14 C15 . . . . 0.8(2) ?
    C12 C13 C14 C15 . . . . 179.89(15) ?
    C13 C14 C15 C16 . . . . -1.6(3) ?
    C14 C15 C16 C17 . . . . 1.0(3) ?
    C15 C16 C17 C18 . . . . 0.3(3) ?
    C16 C17 C18 C13 . . . . -1.2(2) ?
    C14 C13 C18 C17 . . . . 0.6(2) ?
    C12 C13 C18 C17 . . . . -178.52(14) ?
    O1 S1 C19 C24 . . . . 160.91(12) ?
    O2 S1 C19 C24 . . . . 30.22(15) ?
    C12 S1 C19 C24 . . . . -83.38(14) ?
    O1 S1 C19 C20 . . . . -18.36(15) ?
    O2 S1 C19 C20 . . . . -149.06(12) ?
    C12 S1 C19 C20 . . . . 97.34(13) ?
    C24 C19 C20 C21 . . . . -0.1(2) ?
    S1 C19 C20 C21 . . . . 179.12(12) ?
    C19 C20 C21 C22 . . . . 0.2(2) ?
    C20 C21 C22 C23 . . . . 0.0(2) ?
    C20 C21 C22 C25 . . . . 179.90(15) ?
    C21 C22 C23 C24 . . . . -0.2(2) ?
    C25 C22 C23 C24 . . . . 179.92(15) ?
    C22 C23 C24 C19 . . . . 0.2(2) ?
    C20 C19 C24 C23 . . . . 0.0(2) ?
    S1 C19 C24 C23 . . . . -179.29(12) ?
loop_
    _geom_hbond_atom_site_label_D
    _geom_hbond_atom_site_label_H
    _geom_hbond_atom_site_label_A
    _geom_hbond_site_symmetry_A
    _geom_hbond_distance_DH
    _geom_hbond_distance_HA
    _geom_hbond_distance_DA
    _geom_hbond_angle_DHA
    _geom_hbond_publ_flag
    C23 H23 O2 2_645 0.95 2.52 3.431(2) 161 yes
    C24 H24 O1 2_645 0.95 2.47 3.2357(19) 137 yes
_shelx_space_group_comment
;
The symmetry employed for this shelxl refinement is uniquely defined
by the following loop, which should always be used as a source of
symmetry information in preference to the above space-group names.
They are only intended as comments.
;
_shelx_estimated_absorpt_T_min     0.921
_shelx_estimated_absorpt_T_max     0.966
_shelx_hkl_file
;
  -2   5   0  261.37    1.21   0
  -2   5   2    8.48    0.33   0
  -2   5   3   67.95    0.72   0
  -2   5   6   80.14    0.90   0
  -2   6   9    5.12    0.43   0
  -2   7  11   20.77    0.71   0
  -2   8  12   50.63    1.03   0
  -2  10  -8    0.82    0.33   0
  -2  11  14    8.15    1.07   0
  -2  13  -8   20.44    0.72   0
  -1   2   1  162.87    0.67   0
  -1   2   4   41.64    0.43   0
  -1   2   5    8.72    0.31   0
  -1   5  15   66.45    1.07   0
  -1   6  16    1.07    0.54   0
  -1   7  17    1.43    0.58   0
  -1   8  18   15.20    1.10   0
  -1  10  19    5.87    1.27   0
  -1  11  19    1.94    1.35   0
   0   1  11   12.65    0.37   0
   0   2  14   78.14    0.87   0
   0   3  16    4.26    0.51   0
   0   5  19   -1.29    0.71   0
   0   6  20   17.24    1.00   0
   0   7  21    2.62    0.96   0
   0   9  22    7.77    1.34   0
   1   1 -11   28.53    0.43   0
   1   1  16   19.53    0.53   0
   1   2  18    9.05    0.55   0
   1   4  21  125.87    1.47   0
   1   5  22    8.60    0.90   0
   1   6  23   22.86    1.10   0
   2   0 -12    8.71    0.47   0
   2   0  17   -0.97    0.35   0
   2   3  22   73.97    1.16   0
   2   4  23   13.67    0.85   0
   2   5  24   40.20    1.22   0
   2   6 -20   57.70    0.88   0
   3  -3  -6   66.48    0.77   0
   3  -2 -10   53.72    0.77   0
   3   1  21  141.80    1.17   0
   4  -4   8   10.71    0.33   0
   4  -3  -9    0.03    0.55   0
   4   0  21    0.23    0.40   0
   4   2  24   10.25    0.77   0
   5  -4  -7    6.48    0.63   0
   5  -4  11    3.24    0.29   0
   5  -3 -11    1.62    0.74   0
   5  -3  15    7.47    0.19   0
   5  -2 -14    0.40    0.77   0
   5   0 -18   -0.27    0.90   0
   5   2 -21   30.72    1.05   0
   5   3 -22   16.13    1.19   0
   5   4 -23    1.12    1.06   0
   6  -5  -3   21.61    0.88   0
   6  -5   7    3.85    0.47   0
   6  -3  16   10.94    0.30   0
   6  -2 -15   14.56    1.07   0
   6   0 -19    1.14    1.09   0
   7  -5   8   18.16    0.73   0
   7  -1 -18    1.29    0.94   0
   8  -5  -6   13.41    0.91   0
   8  -5  -5    2.27    1.02   0
   8  -5   8    0.22    0.79   0
   8  -4 -10   10.07    1.16   0
   8  -2 -16    0.59    1.38   0
   9  -5  -4   -0.52    1.14   0
  -2   5   7  163.44    1.25   0
  -2   6  -4   19.26    0.37   0
  -2   6  10   50.35    0.84   0
  -2   7  -6  108.40    0.74   0
  -2   7  12  222.04    1.78   0
  -2   8  -7    7.48    0.31   0
  -2   8  13    1.03    0.60   0
  -2   9  -8   29.27    0.48   0
  -2   9  14   32.74    0.97   0
  -2  10  15    5.70    1.04   0
  -2  11  -9   36.05    0.65   0
  -2  11  15   37.85    1.39   0
  -2  12  -9    8.30    0.55   0
  -2  12  15    1.06    1.17   0
  -2  14  -8   42.26    0.95   0
  -1   2   0   87.87    0.46   0
  -1   2   6   35.96    0.45   0
  -1   6  17   30.65    0.98   0
  -1   7  18    4.61    0.92   0
  -1   9  19   34.77    1.22   0
   0   0   6  560.13    1.16   0
   0   4  18    3.91    0.50   0
   0   8 -16   40.02    0.36   0
   0   8  22    5.86    1.21   0
   1  -1  -4    1.96    0.17   0
   1   0  -8    0.17    0.17   0
   1   3  20    8.98    0.68   0
   1   7  24    2.31    1.19   0
   2   2  21    8.64    0.61   0
   2   3 -17    1.67    0.45   0
   2   5 -19    0.99    0.47   0
   3  -1 -12  150.60    1.30   0
   3   1 -16   13.37    0.66   0
   3   3 -19   60.87    1.03   0
   3   3  24   54.52    1.15   0
   4  -4  -3   93.09    1.00   0
   4  -2 -12   24.70    0.68   0
   4  -1 -14    1.97    0.63   0
   5   1 -19    0.88    0.89   0
   6  -5  -1   21.16    0.85   0
   6  -5   5    2.92    0.48   0
   6  -3 -12   14.85    0.77   0
   6  -1 -17   -0.42    0.74   0
   7  -5  -4    8.59    0.69   0
   7  -5  -3    5.88    0.81   0
   7  -5   7   52.80    0.91   0
   7  -3 -13  128.20    1.78   0
   7  -2 -15   24.94    1.25   0
   7   0 -19   78.04    1.96   0
   8  -5  -4   97.79    1.66   0
   8  -4  -9  150.21    2.07   0
   8  -4  13    2.82    0.65   0
   8  -3 -13   22.19    1.16   0
   9  -5  -2   12.11    1.21   0
  -3  10   2   10.43    0.75   0
  -3  10   3   24.82    0.88   0
  -3  10   4    8.97    0.80   0
  -3  10   5   22.37    0.92   0
  -3  11   0   23.04    0.84   0
  -3  11   1    0.73    0.72   0
  -3  11   2   37.37    0.88   0
  -3  11   3   59.81    1.07   0
  -3  11   4  106.73    1.37   0
  -3  11   5  102.13    1.38   0
  -3  11   6   25.54    1.01   0
  -3  11   7    4.38    0.93   0
  -3  12   1   77.00    1.27   0
  -3  12   2    4.16    0.65   0
  -3  12   3   25.91    0.87   0
  -3  12   4   18.37    0.83   0
  -3  12   7   64.02    1.45   0
  -3  13   0   45.46    1.14   0
  -3  13   3    1.34    0.89   0
  -3  13   5   11.69    1.07   0
  -3  13   7   48.49    1.42   0
  -3  14   2    0.58    0.96   0
  -3  14   5   16.34    1.21   0
  -2   5   9    7.78    0.55   0
  -2   6  11    6.48    0.49   0
  -2   7  13  128.79    1.52   0
  -2   8  14   10.53    0.70   0
  -2  10  -9    9.02    0.40   0
  -2  10  16   20.13    1.17   0
  -2  11  16    2.58    1.10   0
  -2  12  16   10.40    1.33   0
  -2  13  -9   45.74    0.82   0
  -1   3  12    0.79    0.44   0
  -1   4  14  224.86    1.57   0
  -1   5  16   18.09    0.78   0
  -1   8  19   76.75    1.41   0
  -1   9  20   17.85    1.34   0
  -1  10  20    6.88    1.05   0
  -1  12 -14   -0.31    0.32   0
   0   1  12    6.32    0.33   0
   0   2  15   63.42    0.84   0
   0   3  17    4.09    0.59   0
   0   5  20   -2.17    0.77   0
   0   6  21   15.34    0.98   0
   0   7  22   14.69    1.16   0
   1   0  14    0.58    0.26   0
   1   3 -14  142.32    0.93   0
   2   4  24   10.20    0.88   0
   3  -3  -4   24.63    0.55   0
   3   0 -14    0.17    0.47   0
   3   2  23    1.84    0.64   0
   4  -4  -2   29.72    0.64   0
   4  -4   7  249.02    1.06   0
   4  -3  13   11.56    0.17   0
   4  -2 -11   37.86    0.87   0
   4   0 -16   81.82    1.13   0
   4   1  23    9.73    0.64   0
   4   3 -20    0.98    0.73   0
   4   4 -21   44.74    1.13   0
   4   5 -22    1.69    0.90   0
   5  -4  -6   29.88    0.72   0
   5  -3 -10  103.14    1.27   0
   5  -1 -15   36.33    1.05   0
   5   0 -17    5.46    0.89   0
   5   2 -20   33.21    1.19   0
   6  -5   0  210.03    1.60   0
   6  -5   1    0.68    0.60   0
   6  -5   2   -0.15    0.56   0
   6  -5   3    1.38    0.53   0
   6  -5   4   18.02    0.67   0
   6  -4  -7   13.78    0.84   0
   6  -4  12  104.52    0.84   0
   6  -3 -11   -0.62    0.79   0
   6  -2 -14   18.78    1.01   0
   6  -1 -16    0.26    0.93   0
   6   0 -18   10.57    1.14   0
   6   2 -21    1.46    0.94   0
   7  -5  -2   22.91    0.93   0
   7  -5  -1  115.80    1.47   0
   7  -5   6    1.63    0.60   0
   7  -4  -8    1.70    0.93   0
   7  -3 -12   45.73    1.20   0
   7  -1 -17   53.89    1.40   0
   7   1 -20   15.85    1.52   0
   8  -5  -3   -0.31    0.75   0
   8  -5  -2   31.77    1.19   0
   8  -5  -1    8.07    0.94   0
   8  -5   6   15.02    0.89   0
   8  -4  -8    4.21    1.05   0
   8  -3 -12   15.98    1.32   0
   9  -5   0   22.98    1.23   0
   9  -5   1   23.58    1.27   0
   9  -5   2   14.54    1.13   0
   9  -5   3   30.81    1.30   0
   9  -5   4   11.36    1.02   0
   9  -5   5   22.93    0.95   0
   9  -4  -8    8.54    1.33   0
  -3   9   2    7.83    0.64   0
  -3   9   4   40.18    0.91   0
  -3   9   6   39.51    1.00   0
  -3  10   0   95.00    1.19   0
  -3  10   1    6.83    0.51   0
  -3  10   8   34.96    1.10   0
  -3  11  -1   66.69    1.09   0
  -3  11   9    2.47    0.93   0
  -3  12  -1    1.02    0.66   0
  -3  12   8    4.51    0.79   0
  -3  12   9   20.21    1.14   0
  -3  13   8   42.57    1.22   0
  -3  13   9    1.89    1.20   0
  -3  14   1   26.31    1.00   0
  -3  14   6    3.46    0.93   0
  -3  15   1   20.58    1.21   0
  -3  15   3    1.77    1.25   0
  -2   6  12   54.31    0.92   0
  -2   7  14  109.43    1.48   0
  -2   8  15    3.50    0.68   0
  -2   9  16   16.10    1.09   0
  -2  11  17   11.50    1.35   0
  -2  14  -9   16.66    0.74   0
  -1   2  -1  678.41    1.12   0
  -1   2   8  484.15    1.65   0
  -1   4  15  343.21    2.02   0
  -1   6  18   42.20    1.10   0
  -1   7  19    6.58    0.98   0
  -1   8  20   20.03    1.28   0
  -1  11 -14    3.49    0.25   0
  -1  13 -14    0.01    0.39   0
   0   0   7   -0.00    0.14   0
   0   4  19   39.50    0.85   0
   0   8  23    4.34    1.17   0
   1   1 -10  499.02    1.54   0
   1   1  17    8.82    0.47   0
   1   2  19   32.34    0.74   0
   1   4  22   23.67    0.91   0
   1   5  23    1.11    0.66   0
   1   6  24   55.30    1.42   0
   2  -2  -4   75.57    0.67   0
   2   0 -11   -0.82    0.38   0
   2   2 -15   22.04    0.59   0
   2   3  23    6.03    0.79   0
   2   7 -20   83.24    1.02   0
   3  -2  -8   21.31    0.62   0
   3   0  20    0.19    0.39   0
   3   2 -17   11.18    0.67   0
   3   6 -21   29.35    0.95   0
   4  -4   0   46.27    0.70   0
   4  -4   6    1.40    0.26   0
   5  -4  -5  111.50    1.18   0
   5  -3  -9  101.02    1.31   0
   5   3 -21   10.64    0.84   0
   5   4 -22    7.32    0.84   0
   6   1 -19   18.42    1.25   0
   7  -5   1   29.69    0.97   0
   7  -5   2   83.40    1.23   0
   7  -5   4    2.25    0.64   0
   7  -5   5   32.40    0.84   0
   7  -4  -7   72.13    1.38   0
   7  -1 -16    4.12    1.15   0
   7   0 -18   -1.62    1.22   0
   8  -5   0    0.12    0.64   0
   8  -5   1    2.36    0.80   0
   8  -5   2    0.87    0.83   0
   8  -5   5    4.79    0.62   0
   8  -4  -7   69.38    1.55   0
   8  -4  12    1.85    0.66   0
   8  -3 -11   14.75    1.29   0
   8  -2 -14   38.31    1.58   0
   8  -1 -16   16.90    1.41   0
   9  -4  -7   23.18    1.19   0
  -3   8   3   -1.42    0.51   0
  -3   8   4  132.20    1.33   0
  -3   8   5   21.61    0.76   0
  -3   9   0   11.60    0.64   0
  -3   9   1  343.21    1.93   0
  -3   9   7  324.51    2.17   0
  -3   9   8    8.47    0.80   0
  -3   9   9   36.68    1.05   0
  -3  10  -1  203.33    1.51   0
  -3  10   9    0.32    0.62   0
  -3  10  10   -1.46    0.89   0
  -3  11  10    0.39    0.74   0
  -3  11  11   23.86    1.19   0
  -3  12  -2    2.01    0.51   0
  -3  12  10   49.28    1.26   0
  -3  12  11   26.56    1.31   0
  -3  13  -2   38.06    1.03   0
  -3  13  10   13.24    1.03   0
  -3  13  11   29.61    1.53   0
  -3  14  -2    0.79    0.86   0
  -3  14  -1   28.34    0.94   0
  -3  14   9   40.24    1.38   0
  -3  14  10   15.86    1.58   0
  -3  15   0    6.87    1.08   0
  -2   4   4    1.39    0.36   0
  -2   4   5    3.47    0.42   0
  -2   4   6    8.37    0.48   0
  -2   6  -5  162.63    0.82   0
  -2   6  13   -0.51    0.46   0
  -2   7  15    1.12    0.80   0
  -2   8  -8   32.00    0.45   0
  -2   8  16  202.28    2.05   0
  -2   9  17   83.73    1.63   0
  -2  10  17    5.14    0.88   0
  -2  11  18    0.31    1.29   0
  -1   2   9  318.33    1.40   0
  -1   3  13  361.63    1.84   0
  -1   5  17  218.02    1.77   0
  -1   7  20    1.82    0.95   0
  -1   9  21   63.68    1.50   0
   0   0   8    0.31    0.16   0
   0   1  13    3.70    0.36   0
   0   2  16   38.07    0.74   0
   0   3  18    9.93    0.64   0
   0   5  21    3.29    0.85   0
   0   6  22   10.02    0.96   0
   0   7  23    0.66    1.15   0
   1  -1  -3  815.65    1.52   0
   1   0  -7 1239.92    2.21   0
   1   2 -12  130.18    0.86   0
   1   3  21   56.54    1.01   0
   1   4 -15  366.18    1.46   0
   2   0  18    8.48    0.43   0
   2   1 -13   14.41    0.44   0
   2   2  22   78.41    1.06   0
   2   3 -16    5.07    0.48   0
   3  -3  -3    0.14    0.27   0
   3  -1 -11    2.10    0.36   0
   3   0 -13  140.09    1.26   0
   3   3 -18   24.36    0.80   0
   3   5 -20   69.96    1.12   0
   4  -4   1   31.14    0.59   0
   4  -4   2  208.85    1.21   0
   4  -4   4   10.78    0.37   0
   4  -4   5   64.11    0.64   0
   4  -2 -10   28.07    0.78   0
   4   0 -15    0.54    0.45   0
   4   2 -18   76.95    1.26   0
   5  -4  -4   12.19    0.53   0
   5  -2 -12    1.34    0.54   0
   5  -1 -14   -0.96    0.72   0
   5   0 -16   -1.00    0.73   0
   5   1 -18    3.76    0.69   0
   6  -4  -6    1.26    0.54   0
   6  -2 -13   -0.05    0.60   0
   6  -1 -15   13.66    1.03   0
   6   0 -17   -0.19    0.99   0
   6   2 -20   35.05    1.41   0
   6   3 -21   24.03    1.38   0
   7  -4  -6    0.34    0.87   0
   7  -3  16   31.95    0.57   0
   7  -2 -13   10.20    1.05   0
   7   1 -19    0.30    1.32   0
   8  -3 -10    4.97    1.13   0
   9  -4  -6   16.23    1.09   0
   9  -4  -5   11.94    1.37   0
   9  -3 -10    1.98    1.05   0
  -3   8   1    4.26    0.54   0
  -3   8   6   33.87    0.76   0
  -3   8   7    1.55    0.51   0
  -3   8   8   12.90    0.77   0
  -3   9  -1   38.70    0.77   0
  -3   9  10   26.56    1.00   0
  -3  10  -2  175.83    1.39   0
  -3  10  11   18.00    0.84   0
  -3  10  12    7.39    0.98   0
  -3  11  -3  143.12    1.36   0
  -3  12  -3    7.37    0.55   0
  -3  12  12   -0.69    0.84   0
  -3  13  -3    6.00    0.74   0
  -3  13  12    1.17    0.97   0
  -3  14  -3    1.85    0.84   0
  -3  15  -2   68.55    1.52   0
  -2   4   1  292.01    1.23   0
  -2   4   2   85.03    0.71   0
  -2   4   7  244.92    1.40   0
  -2   4   8    9.55    0.52   0
  -2   5  -3  209.38    0.94   0
  -2   6  14   31.11    0.83   0
  -2   7  -7    0.11    0.24   0
  -2   7  16    6.38    0.86   0
  -2   8  17    7.91    1.02   0
  -2   9  -9    1.81    0.29   0
  -2   9  18   20.76    1.25   0
  -2  10  18   19.77    1.10   0
  -2  11 -10    3.90    0.41   0
  -2  11  19   32.81    1.61   0
  -2  12 -10   70.81    0.80   0
  -2  13 -10   19.67    0.60   0
  -1   2  10   39.79    0.62   0
  -1   3  14  143.16    1.25   0
  -1   4  16   37.11    0.77   0
  -1   5  18   32.97    1.02   0
  -1   6  19   34.90    0.95   0
  -1   8  21   17.00    1.06   0
  -1   9  22    9.99    1.32   0
   0   4  20   10.53    0.65   0
   1   0  15    3.04    0.31   0
   1   2  20    2.49    0.51   0
   1   4  23    1.41    0.80   0
   1   5  24    9.54    0.98   0
   2   4 -17    0.89    0.44   0
   2   4  25   25.20    1.05   0
   3  -3  -2  133.83    0.95   0
   3  -2  -7  120.24    1.06   0
   3   2  24   19.48    0.86   0
   4  -3  -6    1.78    0.39   0
   4   3 -19    8.11    0.81   0
   4   5 -21    5.18    0.80   0
   4   6 -22   -0.68    0.81   0
   5  -4  -3  311.99    1.84   0
   5  -4   9  207.38    1.12   0
   5  -3  -8   14.45    0.61   0
   5  -2 -11  105.57    1.40   0
   5   3 -20    2.58    1.00   0
   5   5 -22    4.30    1.11   0
   6  -4  -5   61.44    1.04   0
   6  -3  -9   57.38    1.22   0
   6   1 -18    0.88    1.04   0
   7  -3 -10   88.89    1.44   0
   7  -1 -15   20.13    1.22   0
   7   0 -17   13.13    1.05   0
   8   0 -17   -2.31    1.10   0
   9  -4  -4    9.05    1.22   0
   9  -3  -9    3.12    1.31   0
  -3   7   5    6.92    0.59   0
  -3   8   0   29.73    0.68   0
  -3   9  -2   94.77    1.04   0
  -3   9  12   88.92    1.51   0
  -3  10  -3  123.39    1.19   0
  -3  11  -4   28.16    0.76   0
  -3  11  13    4.48    0.84   0
  -3  12  14    5.32    1.32   0
  -3  13  13    9.08    1.12   0
  -3  14  -4    0.41    0.75   0
  -2   4   0   15.53    0.36   0
  -2   5  13    1.18    0.59   0
  -2   6  15  182.74    1.77   0
  -2  14 -10    0.17    0.56   0
  -1   4  17    2.20    0.62   0
  -1   6  20    0.61    0.89   0
  -1   7  21   47.43    1.39   0
  -1   8  22    0.90    1.12   0
   0   0   9   -0.47    0.17   0
   0   1  14   19.42    0.51   0
   0   2  17   29.38    0.69   0
   0   3  19  141.93    1.41   0
   0   5 -13   40.67    0.38   0
   0   5  22   -0.15    0.86   0
   0   6  23   59.39    1.41   0
   0   7 -15   51.89    0.42   0
   0   7  24    0.55    1.21   0
   1  -1  11    6.21    0.19   0
   1   3  22    0.28    0.67   0
   1  10 -19    4.89    0.40   0
   2   0 -10   28.08    0.55   0
   2   2 -14   -0.46    0.42   0
   2   3  24   12.38    0.83   0
   2   5 -18    0.82    0.44   0
   2   8 -20   35.34    0.78   0
   3  -3  -1   50.62    0.62   0
   3  -3   9  114.74    0.47   0
   3  -1 -10   62.61    0.80   0
   3   2 -16   41.15    0.87   0
   3   7 -21    2.92    0.67   0
   4  -3  -5   39.65    0.76   0
   4  -2  -9   -0.14    0.52   0
   4   0 -14  129.60    1.40   0
   4   0  22   20.70    0.54   0
   5  -4  -1    4.41    0.54   0
   5  -3  -7  105.76    1.27   0
   6  -1 -14   -0.01    0.83   0
   6   0 -16   -0.74    0.91   0
   6   2 -19    1.16    1.12   0
   7  -4  -4   12.84    0.92   0
   7  -4  11    0.84    0.48   0
   7   1 -18    0.20    1.28   0
   8  -4  10    4.72    0.77   0
   8  -2 -12  169.97    2.14   0
   8  -1 -14   -0.63    1.16   0
   9  -4  -2    1.23    1.15   0
   9  -3  -8    0.28    1.25   0
   9  -2 -11   24.61    1.60   0
  -3   7   3   49.31    0.76   0
  -3   7   8   72.83    1.03   0
  -3   7   9   78.32    1.18   0
  -3   8  11   38.47    0.94   0
  -3   9  13    1.50    0.89   0
  -3  10  -4    3.05    0.51   0
  -3  10  14    6.49    1.02   0
  -3  11  15    4.11    1.25   0
  -3  12  -5    9.09    0.66   0
  -3  12  15    7.06    1.27   0
  -3  13  -5   23.98    0.87   0
  -2   4  10  117.48    1.08   0
  -2   5  14  203.82    1.71   0
  -2   6  16  186.44    1.84   0
  -2   9  19    2.14    0.92   0
  -2  10 -10    5.38    0.34   0
  -2  10  20    2.78    1.39   0
  -1   3  15   78.37    1.01   0
  -1   5  19  109.82    1.38   0
   0   4  21  119.75    1.47   0
   0   6 -14   43.12    0.40   0
   1   5  25   21.64    1.18   0
   1   8 -18   15.14    0.46   0
   2   1 -12   47.27    0.69   0
   2   1  21   16.35    0.58   0
   2   2  23    2.23    0.70   0
   3  -2  15    4.40    0.14   0
   3   0 -12    0.19    0.49   0
   3   1 -14   59.93    0.92   0
   3   3 -17   15.72    0.71   0
   3   6 -20   51.22    0.98   0
   4  -1  20    0.01    0.29   0
   4   1  24    0.86    0.59   0
   4   2 -17   43.81    1.04   0
   5  -4   0   46.78    0.82   0
   5  -4   8  262.48    1.28   0
   5  -1  21    6.13    0.26   0
   5   0 -15    6.13    0.64   0
   5   2 -18   28.75    1.12   0
   6  -4  10    0.69    0.38   0
   6   1 -17    0.16    0.93   0
   6   3 -20    5.81    1.18   0
   6   4 -21   19.15    1.45   0
   7  -4  -3    9.03    0.83   0
   7  -4  10   -0.30    0.53   0
   7  -2 -11    3.49    0.98   0
   7   0 -16   -0.87    0.81   0
   7   2 -19    0.27    1.23   0
   8  -4  -3   -1.37    0.68   0
   8  -4  -2   59.41    1.41   0
   8  -4   9   16.87    0.89   0
   8  -3  -8    1.51    0.77   0
   8  -2 -11   20.39    1.31   0
   8   0 -16   30.00    1.33   0
   9  -4  -1    0.28    0.84   0
   9  -4   0    3.51    1.14   0
   9  -4   7   16.31    1.05   0
   9  -3  -7    0.85    0.94   0
   9  -2 -10    4.02    1.34   0
  -3   7   0    0.59    0.42   0
  -3   7   1   80.29    0.88   0
  -3   7  10    1.72    0.51   0
  -3   7  11  104.77    1.40   0
  -3   8  -2   24.74    0.63   0
  -3   9  14    0.12    0.72   0
  -3  11  -5   15.68    0.63   0
  -3  11  16    4.90    1.30   0
  -2   4  -1    2.65    0.24   0
  -2   4  11   77.41    0.93   0
  -2   4  12   25.71    0.73   0
  -2   5  -4   60.51    0.50   0
  -2   5  15   26.20    0.88   0
  -2   6  -6  258.89    0.95   0
  -2   6  17    7.61    0.85   0
  -2   7  18   21.11    1.07   0
  -2   9  20   23.09    1.37   0
  -1   2  -2   34.16    0.24   0
  -1   2  12  127.10    1.02   0
  -1   3  16  141.99    1.32   0
  -1   4  18    0.27    0.69   0
  -1   5  20   17.09    0.90   0
  -1   6  21   13.91    1.02   0
  -1   7  22   19.21    1.00   0
  -1   8  23    3.46    1.21   0
   0   0  10   79.42    0.60   0
   0   1  15   31.22    0.59   0
   0   2  18  239.48    1.60   0
   0   3  20   39.99    0.94   0
   0   5  23    7.50    1.00   0
   0   6  24    3.58    1.04   0
   1   0  -6   -0.14    0.22   0
   1   0  16   -0.12    0.29   0
   1   1  -9   62.11    0.54   0
   1   2 -11 1215.45    2.42   0
   1   2  21   19.46    0.73   0
   1   4  24   33.21    1.07   0
   1  11 -19    3.88    0.41   0
   2   3 -15    0.63    0.43   0
   3  -1  -9    7.71    0.51   0
   3   0  21   16.22    0.52   0
   3   1  23    8.38    0.55   0
   4   1 -15    8.19    0.72   0
   4   3 -18   72.72    1.26   0
   4   6 -21   71.90    1.37   0
   5  -4   1   -0.11    0.35   0
   5  -4   3    8.85    0.50   0
   5  -4   6    0.33    0.37   0
   5  -4   7   92.84    0.85   0
   5  -3  -6    2.60    0.42   0
   5  -1 -12    7.06    0.73   0
   5   1 -16    0.26    0.79   0
   5   3 -19   -0.29    0.84   0
   6  -4   9    4.77    0.49   0
   6  -3  -7   72.11    1.14   0
   6  -3  15    1.74    0.33   0
   6  -2 -10    2.69    0.77   0
   6  -1 -13    2.66    0.62   0
   6   0 -15    0.92    0.85   0
   7  -4  -2    0.80    0.57   0
   7  -4   9   30.93    0.80   0
   7  -3  -7   41.75    1.23   0
   7  -3  15    8.99    0.54   0
   7  -1 -13   81.82    1.66   0
   7   0 -15   32.39    1.30   0
   7   1 -17   55.29    1.59   0
   8  -4   0   10.88    0.99   0
   8  -3  -7   35.46    1.11   0
   8  -2 -10   30.31    1.30   0
   8  -1 -13   41.65    1.49   0
   8   0 -15   -0.09    1.31   0
   9  -4   2    7.50    0.86   0
   9  -4   3   18.59    1.11   0
   9  -4   4   32.68    1.20   0
   9  -3  -6    7.32    1.00   0
   9  -1 -12    2.78    1.32   0
  -3   6   4   36.12    0.74   0
  -3   6   5    2.99    0.50   0
  -3   6   6   20.12    0.58   0
  -3   6   7   11.81    0.64   0
  -3   6   8  166.56    1.48   0
  -3   9  -4    4.18    0.45   0
  -3   9  15    0.06    0.72   0
  -3  10  -5    1.56    0.45   0
  -3  10  16    0.98    0.86   0
  -3  11  17    0.90    1.31   0
  -3  14  -6   -0.53    0.67   0
  -2   4  13   35.22    0.80   0
  -2   8  20   35.52    1.44   0
  -2   9  21   -0.45    1.32   0
  -2  12 -11    6.48    0.43   0
  -2  13 -11    8.76    0.53   0
  -2  14 -11    0.89    0.55   0
  -1   2  13    0.40    0.42   0
  -1   7  23   36.37    1.38   0
   0   0  11   -0.03    0.21   0
   0   4  22   54.82    1.15   0
   1  -1  12    5.99    0.23   0
   1   3  23    1.52    0.69   0
   1   4 -14  218.89    1.12   0
   2  -2  -1  338.61    1.16   0
   2  -1  -6  361.85    1.41   0
   2   3  25    0.56    0.81   0
   2   4 -16  125.10    1.09   0
   2   7 -19    7.64    0.55   0
   3  -3   1    6.64    0.25   0
   3  -3   8   70.19    0.42   0
   3   2  25   59.92    1.08   0
   3   8 -21   16.49    0.83   0
   4  -3  -3    8.90    0.49   0
   4   0 -13   -0.24    0.41   0
   5  -4   4   14.00    0.51   0
   5  -4   5  216.22    1.30   0
   5  -3  -5   53.23    0.92   0
   5  -3  14    0.90    0.26   0
   5   0 -14   -0.74    0.54   0
   6  -4   0   74.84    1.00   0
   6  -4   1    3.18    0.62   0
   6  -3  -6   33.27    0.97   0
   6   3 -19    7.82    1.20   0
   6   4 -20   14.43    1.26   0
   7  -4   0   -1.77    0.72   0
   7  -4   8    1.57    0.53   0
   7  -3  -6    1.81    0.83   0
   7   2 -18    2.77    1.18   0
   8  -4   2   26.43    1.02   0
   8  -4   3   13.17    0.93   0
   8  -4   4    0.47    0.77   0
   8  -4   5   19.11    0.90   0
   8  -4   6    3.32    0.80   0
   8  -3  14    0.90    0.63   0
   8  -1 -12   43.76    1.49   0
   9  -3  -5    0.80    0.87   0
   9  -3  -4    0.11    1.12   0
   9  -2  -9   17.58    1.17   0
  -4  11   6   14.33    1.00   0
  -4  11   7    1.86    0.90   0
  -4  12   6   94.22    1.64   0
  -4  12   7   15.32    1.20   0
  -4  12   8   74.67    1.66   0
  -4  12   9   28.44    1.35   0
  -4  13   3    1.55    0.93   0
  -4  13   4    1.56    1.00   0
  -4  13   5    1.88    1.02   0
  -4  13   6    1.90    1.13   0
  -4  13   7    4.58    1.16   0
  -4  13   8   20.65    1.42   0
  -4  13   9   -0.32    1.29   0
  -4  14   5   14.45    1.41   0
  -4  14   6   71.74    1.86   0
  -3   6   3  234.39    1.45   0
  -3   6   9  152.54    1.39   0
  -3   6  10  141.88    1.45   0
  -3   7  -1  187.15    1.22   0
  -3   7  13   38.59    0.95   0
  -3   8  15   21.60    0.93   0
  -3   9  16    1.02    0.80   0
  -3  10  17   56.92    1.43   0
  -2   3   4  267.92    1.26   0
  -2   3   5   30.10    0.51   0
  -2   3   6  351.90    1.52   0
  -2   3   7   60.09    0.71   0
  -2   3   8   24.85    0.60   0
  -2   4  14   19.64    0.74   0
  -2   5  16  182.01    1.66   0
  -2   6  18  196.11    1.89   0
  -2   7  -8  159.47    0.74   0
  -2   8  -9  138.17    0.72   0
  -2   8  21    1.31    1.09   0
  -1   2  14    5.14    0.48   0
  -1   3  17   83.52    1.12   0
  -1   4  19    3.14    0.55   0
  -1   5  21    7.86    0.94   0
  -1   6  22    0.38    0.73   0
   0   1  16    1.07    0.42   0
   0   3  21   10.55    0.77   0
   0   5  24   -1.49    1.00   0
   0   6  25   58.95    1.56   0
   0   9 -16   24.82    0.33   0
   1   4  25    1.98    0.96   0
   2   1 -11   53.24    0.70   0
   2   2 -13    4.51    0.44   0
   3  -3   2  216.34    1.00   0
   3  -3   3    7.35    0.29   0
   3   0 -11    2.70    0.35   0
   3   7 -20    6.45    0.67   0
   4  -2  -7  182.30    1.36   0
   4  -1 -10    0.56    0.51   0
   4   2 -16  111.01    1.36   0
   4   7 -21    7.26    0.88   0
   5  -3  -4    0.21    0.56   0
   5  -2  -8   21.41    0.78   0
   5   2 -17   57.71    1.13   0
   5   3 -18    4.64    0.89   0
   6  -4   2   10.08    0.51   0
   6  -4   3  106.10    1.17   0
   6  -4   4    8.59    0.59   0
   6  -4   5  163.91    1.32   0
   6  -4   6   -0.03    0.49   0
   6  -3  -5  327.23    2.18   0
   6  -2  -9   11.41    0.85   0
   6  -1 -12   12.65    0.74   0
   6   0 -14    9.73    0.93   0
   6   1 -16    1.19    0.70   0
   7  -4   3   -0.11    0.67   0
   7  -4   5   26.94    0.81   0
   7  -4   6   13.65    0.72   0
   7  -2  -9    9.20    1.00   0
   7  -1 -12   42.48    1.14   0
   7   0 -14    1.00    1.08   0
   7   1 -16    4.42    1.13   0
   8  -3  -5   22.18    0.99   0
   8  -2  -9    0.60    0.79   0
   8   0 -14    9.33    1.00   0
   8   1 -16   12.47    1.12   0
   9  -3  -3   -0.31    1.19   0
   9  -1 -11    0.98    1.04   0
  -4  10   5   30.33    1.06   0
  -4  10   7  156.12    1.83   0
  -4  10   8   -0.38    0.91   0
  -4  11   2   36.60    1.04   0
  -4  11   3  100.65    1.49   0
  -4  11   8    8.26    0.81   0
  -4  11   9   32.26    1.09   0
  -4  11  10    0.27    1.07   0
  -4  12   2   14.73    0.95   0
  -4  12  10  142.72    1.96   0
  -4  12  11    1.49    1.29   0
  -4  12  12   29.55    1.53   0
  -4  13   1    9.95    1.05   0
  -4  13   2   -0.15    0.92   0
  -4  13  10    5.20    1.05   0
  -4  13  11   20.52    1.50   0
  -4  14   1    5.12    0.99   0
  -4  14   2   11.70    1.12   0
  -4  14   3   18.10    1.04   0
  -3   6   1    0.42    0.43   0
  -3   6  11   23.97    0.76   0
  -3   7  -2    1.60    0.40   0
  -3   7  15    1.58    0.80   0
  -3   8  16   66.03    1.30   0
  -3   9  -5  157.74    1.15   0
  -3  10  -6   -0.27    0.45   0
  -3  10  18    5.10    0.97   0
  -3  13  -7    0.84    0.62   0
  -2   3   3  411.48    1.47   0
  -2   3   9   38.98    0.64   0
  -2   3  10  372.72    1.83   0
  -2   5  17   88.53    1.33   0
  -2   6  19   12.73    1.03   0
  -2   7  20   82.62    1.48   0
  -2   9 -10    5.54    0.27   0
  -1   1   5  980.44    1.89   0
  -1   1   7  862.19    1.96   0
  -1   1   8   27.14    0.45   0
  -1   4  20   42.12    1.06   0
  -1   6  23    7.02    1.09   0
  -1   7  24    4.27    1.27   0
   0   0  12    1.78    0.27   0
   0   2  19   25.49    0.64   0
   1  -1  -1  559.40    1.08   0
   1   0  17  128.92    0.96   0
   1   1  20    0.87    0.46   0
   1   2  22   17.88    0.73   0
   1   3  24    2.18    0.73   0
   1   9 -18    0.18    0.36   0
   2   2  24  207.88    1.68   0
   3  -3   4  228.37    0.96   0
   3  -3   5   27.99    0.36   0
   3  -3   6  130.57    0.66   0
   3  -3   7   22.13    0.28   0
   3  -2  -4  143.32    1.04   0
   3  -1  -8   91.38    0.89   0
   3  -1  19   25.59    0.41   0
   3   3 -16   57.87    0.86   0
   3   4 -17    0.19    0.53   0
   3   6 -19   11.60    0.70   0
   4  -3  12  215.94    0.72   0
   4   0 -12    1.94    0.56   0
   4   1 -14    1.36    0.58   0
   4   3 -17   12.62    0.83   0
   4   6 -20    1.64    0.79   0
   5   0 -13    2.59    0.55   0
   5   4 -19   33.74    1.17   0
   5   5 -20   15.13    1.14   0
   6  -3  -4   10.28    0.74   0
   6   2 -17    1.44    0.79   0
   7  -1 -11   75.25    1.49   0
   7   2 -17   74.77    1.75   0
   8  -3  -4    9.71    0.83   0
   8  -3  13   10.43    0.74   0
   8  -2  -8    1.05    0.98   0
   8  -1 -11    0.33    0.82   0
   8   0 -13   -0.42    1.11   0
   8   1 -15    4.59    1.40   0
   9  -3  -2    0.34    1.06   0
  -4   9   8   11.19    0.90   0
  -4  10   2   53.10    1.09   0
  -4  10   4  136.65    1.54   0
  -4  10   9    4.02    0.70   0
  -4  10  10   18.81    0.92   0
  -4  10  11    0.89    1.04   0
  -4  11   1   20.26    0.92   0
  -4  11  12    3.00    1.13   0
  -4  12   0   79.48    1.35   0
  -4  12  13   -0.34    1.28   0
  -4  13   0    5.08    0.98   0
  -3   5   5   35.89    0.72   0
  -3   5   8    1.40    0.55   0
  -3   6   0   11.62    0.50   0
  -3   6  13    3.54    0.74   0
  -3   8  -4   92.60    0.88   0
  -3   8  17   36.41    1.14   0
  -3  10  19    7.88    1.13   0
  -3  11  -7   41.79    0.76   0
  -2   4  15  203.07    1.61   0
  -2   5  -5    7.09    0.21   0
  -2   5  18    0.78    0.79   0
  -2   6  20   50.30    1.32   0
  -2   7  21   11.64    1.16   0
  -2   8  22    2.10    1.19   0
  -1   1   9   59.65    0.60   0
  -1   1  10  494.46    1.72   0
  -1   2  15    1.64    0.34   0
  -1   3  18   21.81    0.66   0
  -1   5  22   14.09    0.97   0
   0   1  17    5.38    0.48   0
   0   3  22    0.70    0.67   0
   0   5  25    0.16    1.02   0
   1  -1  13    2.87    0.19   0
   1   1  -8   26.71    0.39   0
   2  -2   0  214.73    0.87   0
   2  -1  -5 1511.51    2.75   0
   2  -1  17  104.02    0.71   0
   2   0  -8   72.24    0.72   0
   2   0  20    7.15    0.41   0
   2   8 -19    1.72    0.49   0
   3   0 -10   -0.08    0.42   0
   3   0  22   -0.41    0.42   0
   3   1  24   69.51    1.00   0
   3   2 -14   93.90    1.09   0
   4  -3  -1   15.59    0.45   0
   4  -1  -9  197.89    1.51   0
   4   0  23   -0.17    0.41   0
   4   5 -19   -0.07    0.75   0
   5  -3  -3  101.18    1.07   0
   5  -2  -7   15.79    0.73   0
   5  -1 -10   37.47    0.94   0
   6  -3  14    3.14    0.42   0
   6  -2  -8  107.34    1.35   0
   6   0 -13   -0.60    0.60   0
   6   4 -19   41.66    1.44   0
   6   5 -20   40.22    1.53   0
   7  -3  -3    0.29    0.72   0
   7   0 -13   34.97    1.26   0
   7   1 -15   19.41    1.01   0
   7   3 -18    9.08    1.04   0
   8  -3  -2    6.13    0.90   0
   8  -2  -7   16.34    1.13   0
   8  -1 -10   45.11    1.49   0
   8   2 -16   -0.80    1.31   0
   9  -3   1    2.79    1.01   0
   9  -2  -6    0.08    0.90   0
   9   0 -12   -1.86    1.09   0
  -4   9   3   27.19    0.90   0
  -4   9   4   18.05    0.82   0
  -4   9   5   30.19    0.83   0
  -4  10   1   83.98    1.24   0
  -4  10  12    1.59    0.76   0
  -4  10  13   34.12    1.36   0
  -4  11  14    1.72    1.18   0
  -4  12  -1   26.62    1.00   0
  -4  13  -1   20.05    1.03   0
  -3   5   3    6.25    0.47   0
  -3   5   4   -0.49    0.31   0
  -3   5  11    7.78    0.65   0
  -3   7  -3  135.22    1.01   0
  -3   7  17   89.60    1.55   0
  -2   3   1  486.46    1.47   0
  -2   3  12  743.86    2.66   0
  -2   3  13  673.92    2.65   0
  -2   6  -7   16.18    0.27   0
  -2   7  22   -1.45    1.08   0
  -1   1  11   28.45    0.53   0
  -1   2  16    9.23    0.57   0
  -1   3  19    3.56    0.69   0
  -1   4  21    9.80    0.87   0
  -1   6  24    2.47    1.17   0
   0   0  13    0.00    0.27   0
   0   2  20    1.06    0.52   0
   0   4  24   19.63    1.07   0
   1   0  -5 6248.89    4.45   0
   1   2 -10   39.76    0.49   0
   1   2  23   25.81    0.80   0
   3  -1  -7  176.00    1.22   0
   3   8 -20   -0.32    0.70   0
   4   0 -11    1.02    0.56   0
   4   1 -13   71.46    1.06   0
   4   2 -15   16.03    0.66   0
   4   8 -21   30.76    1.12   0
   5  -3  -2   12.69    0.50   0
   5   0 -12   -0.51    0.64   0
   5   3 -17    0.78    0.86   0
   5   6 -20   19.31    1.12   0
   6  -3  -3   68.59    1.02   0
   6  -2  -7   13.13    0.81   0
   6   2 -16   10.78    1.06   0
   7  -3  -2  109.34    1.45   0
   7  -2  -7   25.75    1.02   0
   7   2 -16   30.69    1.41   0
   8  -3  12    1.01    0.66   0
   8  -2  -6   23.82    1.25   0
   8   0 -12   -0.66    1.11   0
   8   1 -14   -0.51    1.17   0
   9  -3   2    4.71    1.01   0
   9  -3   3    0.83    1.00   0
   9  -3   5    9.98    1.00   0
   9  -3   6   13.09    0.99   0
   9  -3   7    1.41    0.85   0
   9  -3   8   13.24    1.01   0
   9   0 -11   54.94    1.87   0
  -4   8   5   61.13    1.10   0
  -4   8   6   10.65    0.76   0
  -4   8   7  103.17    1.39   0
  -4   8   8   -0.29    0.73   0
  -4   8   9  186.56    1.86   0
  -4   8  10   34.08    1.09   0
  -4   9  12   38.95    1.10   0
  -4   9  13   18.46    1.16   0
  -4  10  14   13.49    0.97   0
  -4  11  -1    1.39    0.69   0
  -4  11  15   10.80    1.07   0
  -4  12  -2   11.86    0.80   0
  -4  13  -2    3.77    0.83   0
  -4  14  -2    1.04    0.93   0
  -3   5   2    5.51    0.44   0
  -3   5  12    3.80    0.63   0
  -3   6  -1   14.50    0.41   0
  -3   6  15    5.87    0.63   0
  -3   7  18    1.27    0.96   0
  -3   8  19    6.12    0.91   0
  -3   9  20    1.37    1.01   0
  -3  10  -7   30.14    0.61   0
  -3  12  -8   16.32    0.64   0
  -3  13  -8   75.80    1.01   0
  -3  14  -8   11.49    0.71   0
  -2   3  14   36.76    0.83   0
  -2   4  -3    1.74    0.20   0
  -2   6  21    2.10    1.00   0
  -2  10 -11    4.03    0.27   0
  -1   1   2  912.32    1.51   0
  -1   1  12   30.26    0.57   0
  -1   5  23   71.44    1.34   0
   0   1  18  177.09    1.32   0
   1   0  18    0.13    0.37   0
   1   1  21   12.22    0.59   0
   1   3  25    1.46    0.80   0
   2  -2   1   21.39    0.29   0
   2   1 -10    1.20    0.35   0
   2   1  23   71.80    0.96   0
   2   2 -12  173.98    1.16   0
   2   2  25    9.92    0.77   0
   2   6 -17    7.97    0.58   0
   2   7 -18   20.32    0.64   0
   3   3 -15  106.46    1.18   0
   4  -3   1    0.52    0.35   0
   4   3 -16   98.75    1.33   0
   4   7 -20    6.35    0.93   0
   5  -3  -1   42.83    0.80   0
   5  -3  13   32.31    0.44   0
   5  -2  -6   10.68    0.53   0
   5   4 -18   63.54    1.23   0
   6  -2  18   38.48    0.49   0
   6   0 -12    0.76    0.64   0
   6   1 -14    0.03    0.63   0
   6   3 -17  132.02    1.85   0
   6   4 -18    6.03    1.08   0
   7  -3  13   14.62    0.58   0
   7  -2  -6    4.49    0.86   0
   7   0 -12    1.42    0.74   0
   7   1 -14   47.83    1.25   0
   7   3 -17    6.83    1.22   0
   7   4 -18    8.65    1.24   0
   8  -3  11   19.44    0.81   0
   8  -2  -5   11.22    1.06   0
   8  -1  -9   75.14    1.48   0
   8   0 -11    0.89    1.13   0
   8   2 -15   19.11    1.56   0
   9  -2  -4    0.37    0.90   0
   9   0 -10   -1.17    1.30   0
  -4   8   3   31.36    0.85   0
  -4   8   4   27.25    0.73   0
  -4   8  11  126.82    1.55   0
  -4   8  12   43.13    1.24   0
  -4   9  14    0.25    0.75   0
  -4   9  15    6.17    1.04   0
  -4  10  -1   25.73    0.83   0
  -4  10  16   23.50    1.36   0
  -4  11  -2   24.64    0.83   0
  -4  13  -3    6.57    0.79   0
  -4  14  -3   16.12    0.95   0
  -3   5   1  125.59    0.99   0
  -3   5  13    2.15    0.52   0
  -3   5  14    2.71    0.70   0
  -3   6  17   22.70    1.04   0
  -3   7  19   77.06    1.58   0
  -3   9  21   49.96    1.51   0
  -2   3   0  502.26    1.42   0
  -2   3  15    0.30    0.53   0
  -2   4  18   43.22    1.07   0
  -2   5  20   14.33    0.98   0
  -2   6  22   33.20    1.33   0
  -2   7  23   22.95    1.14   0
  -1   1  13   92.44    0.91   0
  -1   2  17  164.52    1.34   0
  -1   3  20    2.49    0.73   0
  -1   4  22   -0.44    0.77   0
  -1   5  24   15.78    1.10   0
   0   0  14    0.08    0.28   0
   0   2  21   22.19    0.75   0
   0   3  23    0.55    0.56   0
   0   4  25   14.91    1.07   0
   0   8 -15  200.90    0.83   0
   1  -1   0 1869.89    1.80   0
   1  -1  14    0.12    0.21   0
   1   4 -13   28.38    0.48   0
   1  10 -18    1.01    0.39   0
   2   0  21   -0.35    0.41   0
   2   9 -19    2.64    0.53   0
   3   0  -9   14.05    0.54   0
   3   2 -13  193.15    1.42   0
   3   4 -16    1.24    0.56   0
   3   6 -18    3.02    0.61   0
   3   9 -20    2.57    0.81   0
   4  -3   2    5.48    0.36   0
   4  -3  11  145.97    0.68   0
   4  -2  -4  187.66    1.33   0
   4  -1  21   36.85    0.41   0
   4   4 -17  103.44    1.39   0
   4   5 -18    0.85    0.73   0
   4   6 -19  189.02    1.85   0
   5  -2  -5  207.85    1.58   0
   5   1 -13    1.38    0.73   0
   5   2 -15   32.66    0.92   0
   6  -3  -1    8.93    0.53   0
   6  -1  -9  121.81    1.45   0
   6   5 -19   12.67    1.02   0
   7  -3   0   78.21    1.29   0
   7  -3  12   48.84    0.86   0
   7  -1  -9   65.60    1.26   0
   7   0 -11   42.49    1.28   0
   7   2 -15   24.31    1.31   0
   8  -3   3   46.84    1.14   0
   8  -3   9   42.68    0.98   0
   8  -3  10   14.85    0.83   0
   8   3 -16   -1.19    1.40   0
   9  -2  -2    1.27    1.08   0
   9  -1  -7    0.86    0.91   0
   9   1 -12    2.78    1.10   0
  -4   7   6   12.32    0.72   0
  -4   7   7    1.07    0.62   0
  -4   7   8   39.07    0.99   0
  -4   7   9   19.93    0.92   0
  -4   8  14    1.23    0.99   0
  -4   9   0   32.77    0.72   0
  -4   9  16   15.79    1.28   0
  -4  12  -3   57.60    1.11   0
  -3   4   8   61.47    0.90   0
  -3   5  15   12.30    0.84   0
  -3   6  -2  155.35    1.01   0
  -3   7  -4    2.54    0.34   0
  -3  11  -8   57.25    0.75   0
  -2   2   7   24.72    0.53   0
  -2   2   8   91.81    0.87   0
  -2   2   9  187.07    1.24   0
  -2   4  19   22.56    0.92   0
  -2   5  21    4.54    0.99   0
  -1   1  14   22.52    0.57   0
  -1   2  18   -0.34    0.57   0
   0   0  15   -0.39    0.32   0
   0   1  19    9.16    0.53   0
   0   5 -12    0.24    0.18   0
   1   0  19  155.77    1.14   0
   1   3  26    0.55    0.96   0
   2  -2   2   17.41    0.27   0
   2  -1  18   96.32    0.71   0
   2   0  -7    0.84    0.21   0
   3  -1  -6  784.68    2.36   0
   3  -1  20   53.92    0.54   0
   3   1 -11    0.61    0.45   0
   3   1  25   74.44    1.05   0
   3   5 -17   78.81    1.02   0
   4  -3   3  100.35    0.83   0
   4   0 -10    0.48    0.39   0
   4   1 -12    4.21    0.59   0
   4   2 -14   14.45    0.59   0
   4   8 -20   14.45    0.97   0
   5  -3   1   36.74    0.74   0
   5  -1  -8    3.63    0.61   0
   5   4 -17   17.18    0.97   0
   5   6 -19    4.24    0.98   0
   5   7 -20    9.05    1.07   0
   6   0 -11   -0.28    0.60   0
   7  -3  11   26.88    0.75   0
   7  -2  17    1.19    0.50   0
   7   1 -13   80.03    1.45   0
   7   3 -16   66.16    1.62   0
   8  -3   4   53.75    1.06   0
   8  -3   5    0.41    0.74   0
   8  -3   6   94.30    1.40   0
   8  -3   8   10.85    0.77   0
   8  -2  -3   54.31    1.34   0
   8  -1  -7   47.89    1.42   0
   8   0 -10  191.83    2.29   0
   8   1 -12   39.31    1.54   0
   9  -2  -1   33.67    1.36   0
   9   0  -9   92.57    1.81   0
  -5  13   7    1.14    1.20   0
  -4   7   4   36.51    0.87   0
  -4   7   5    1.77    0.45   0
  -4   7  11   27.45    0.86   0
  -4   7  12    6.78    0.82   0
  -4   7  13    6.35    0.83   0
  -4   8   1   77.13    1.05   0
  -4   8  15    2.91    0.76   0
  -4   8  16   24.90    1.21   0
  -4   9  -1   16.96    0.69   0
  -4  10  18    2.61    1.03   0
  -4  11  -3    0.87    0.60   0
  -4  14  -4    2.28    0.88   0
  -3   4   6   59.15    0.78   0
  -3   4  12   89.05    1.17   0
  -3   5   0   55.05    0.68   0
  -3   8  22    4.99    1.42   0
  -3   9  -7  101.93    0.87   0
  -3  13  -9   18.52    0.69   0
  -3  14  -9    2.44    0.62   0
  -2   2   5  165.88    1.00   0
  -2   2   6   60.25    0.64   0
  -2   2  10   23.19    0.52   0
  -2   2  11   -0.47    0.46   0
  -2   3  16    4.90    0.48   0
  -2   6  23    2.35    0.86   0
  -1   3  21    5.10    0.62   0
  -1   4  23    1.22    0.66   0
  -1   5  25    3.30    1.16   0
   0   2  22    0.12    0.64   0
   0   4  26   40.80    1.25   0
   0  10 -16   42.55    0.46   0
   1  -1  15    1.14    0.26   0
   1   1  -7  836.24    1.75   0
   1   1  22    1.77    0.50   0
   1   5 -14    0.25    0.29   0
   1   6 -15    0.44    0.32   0
   2   1  24   10.09    0.63   0
   2   2  26   18.44    0.87   0
   2   8 -18    6.55    0.59   0
   3  -2  16  144.99    0.39   0
   3   0  23    6.91    0.46   0
   3   3 -14   23.92    0.68   0
   4  -3   4    0.12    0.30   0
   4  -3  10  364.27    1.14   0
   4  -2  -3   29.01    0.64   0
   4  -1  -7    4.93    0.42   0
   4   3 -15   53.01    1.05   0
   5  -3   2    6.80    0.51   0
   5  -2  -4   10.59    0.61   0
   5   0 -10    0.91    0.65   0
   5   2 -14    0.96    0.74   0
   5   5 -18    6.02    0.72   0
   6  -3   2   72.95    1.03   0
   6  -2  -4   53.56    1.04   0
   6  -1  -8   24.73    0.80   0
   6   2 -14   18.67    1.02   0
   6   5 -18  103.56    1.84   0
   6   6 -19    9.68    1.26   0
   7  -3   4   12.77    0.74   0
   7  -2  -4    4.58    0.62   0
   7   0 -10    0.81    0.95   0
   7   2 -14   13.06    1.15   0
   7   4 -17   12.96    1.05   0
   8  -2  -2    3.25    0.91   0
   8   0  -9   -0.29    1.05   0
   9  -2   1    4.28    1.01   0
   9  -1  -5    0.26    0.93   0
   9   0  -8    0.62    1.30   0
  -5  11   7    5.25    1.04   0
  -5  11   9    2.16    1.13   0
  -5  11  10   13.29    1.34   0
  -5  12   6   11.14    1.16   0
  -5  12   7   26.94    1.17   0
  -5  12   8   23.42    1.10   0
  -5  12  10    0.96    0.98   0
  -5  12  11   36.28    1.60   0
  -5  13   4    5.37    1.23   0
  -5  13   5    2.14    1.17   0
  -4   7   3   20.68    0.62   0
  -4   7  15   12.96    1.03   0
  -4   8   0    5.04    0.58   0
  -4   8  17   10.23    1.24   0
  -4   9  18   37.69    1.34   0
  -4   9  19    3.24    1.30   0
  -4  10  -3   44.47    0.87   0
  -4  12  -4   -0.20    0.63   0
  -3   4  13    5.84    0.64   0
  -3   6  -3    1.12    0.30   0
  -3   7  21    2.61    0.91   0
  -3   8  -6    3.41    0.33   0
  -3  10  -8    2.35    0.39   0
  -3  12  -9   21.60    0.62   0
  -2   2   4   78.46    0.69   0
  -2   2  13    5.00    0.53   0
  -2   3  17    2.08    0.50   0
  -2   4  20   96.97    1.38   0
  -2   5  22   90.98    1.48   0
  -2   6  24   28.97    1.49   0
  -1   1   1  564.86    1.09   0
  -1   1  15   16.67    0.49   0
  -1   2  -3  295.80    0.56   0
  -1   2  19    9.28    0.66   0
  -1   3  22   22.20    0.90   0
  -1   4  24   15.06    1.04   0
   0   0  16    8.06    0.42   0
   0   1  20    0.36    0.47   0
   0   6 -13   70.71    0.50   0
   0   7 -14  112.48    0.63   0
   1   0  -4    1.51    0.16   0
   1   3 -11  661.62    1.78   0
   1  11 -18   44.70    0.68   0
   2  -2  13   82.69    0.34   0
   2   1  -9  748.08    2.13   0
   2   2 -11    0.07    0.28   0
   2   4 -14   18.85    0.58   0
   2  10 -19    6.21    0.60   0
   3  -2  -1  122.94    0.84   0
   3  -1  -5   89.15    0.87   0
   3   0  -8    0.14    0.42   0
   4  -3   5    2.33    0.28   0
   4  -3   6    6.29    0.32   0
   4  -3   7    4.12    0.31   0
   4  -3   8   21.74    0.41   0
   4  -3   9   11.14    0.30   0
   4   0  -9   -0.64    0.53   0
   4   0  24   13.75    0.47   0
   4   5 -17    5.71    0.75   0
   4   6 -18    6.65    0.83   0
   4   7 -19    2.53    0.63   0
   4   9 -20    0.74    1.03   0
   5  -3   3  118.22    1.06   0
   5  -3  11    4.34    0.36   0
   5  -1  -7    3.26    0.58   0
   5   1 -12    7.68    0.62   0
   6  -3   3  109.16    1.19   0
   6  -3  11    4.37    0.43   0
   6   0 -10  559.91    2.97   0
   6   1 -12   13.48    0.74   0
   7  -3   6   77.87    1.14   0
   7  -3   7   73.66    1.10   0
   7  -3   8    3.60    0.63   0
   7  -3   9    0.52    0.53   0
   7  -2  -3   20.38    0.93   0
   7  -1  -7   15.56    0.79   0
   7   3 -15   34.90    1.40   0
   8  -1  -6    2.23    0.76   0
   8   1 -11    1.26    1.08   0
   8   2 -13   55.19    1.46   0
   9  -2   3   29.21    1.20   0
   9   0  -7   81.77    1.89   0
   9   1 -10    0.78    0.99   0
  -5  10   7    2.26    1.01   0
  -5  10   8   38.34    1.32   0
  -5  10   9   40.32    1.39   0
  -5  11   4    5.03    0.95   0
  -5  11   5   33.17    1.21   0
  -5  11   6    7.24    0.87   0
  -5  11  12   -0.09    0.99   0
  -5  11  13   10.87    1.49   0
  -5  11  14   13.03    1.43   0
  -5  12   3   15.18    1.12   0
  -5  13   2    1.15    0.99   0
  -5  13   3    6.33    0.91   0
  -4   6   5    1.72    0.53   0
  -4   6   6   47.41    0.94   0
  -4   6   9  243.60    1.85   0
  -4   6  10   29.98    0.84   0
  -4   6  11   47.75    1.00   0
  -4   7   2   10.31    0.49   0
  -4   7  16    4.22    0.99   0
  -4   8  -1   60.04    0.90   0
  -4   9  -2   13.03    0.53   0
  -4  11  -4   28.20    0.79   0
  -4  13  -5   25.99    0.94   0
  -4  14  -5    3.08    0.84   0
  -3   4   3  148.64    1.06   0
  -3   4  14   42.92    0.86   0
  -3   5  -1    4.66    0.35   0
  -3   5  18    4.40    0.84   0
  -3   6  20   48.49    1.27   0
  -3   7  22   16.86    1.31   0
  -2   2   3    1.36    0.27   0
  -2   3  18  103.19    1.34   0
  -2   4  -4   98.03    0.55   0
  -2   4  21   82.01    1.45   0
  -2   5  -6   38.78    0.34   0
  -2   5  23   13.28    1.15   0
  -2   7  -9    7.65    0.21   0
  -2   8 -10   53.20    0.39   0
  -2  11 -12   10.47    0.30   0
  -1   1  16   33.47    0.72   0
  -1   2  20  184.73    1.61   0
   0   2  23    1.61    0.68   0
   0   3  25    1.16    0.87   0
   1   0  20   -0.55    0.39   0
   1   1  23    1.68    0.51   0
   1   2  -9  322.43    1.18   0
   1   2  25    8.48    0.74   0
   2  -2   3  257.46    0.80   0
   2   0  -6  597.32    1.77   0
   2   0  22   35.35    0.63   0
   2   7 -17   98.27    1.05   0
   3   2 -12   58.63    0.80   0
   3   4 -15    1.31    0.40   0
   3   5 -16    3.71    0.54   0
   3   6 -17   23.09    0.77   0
   3   7 -18    0.82    0.63   0
   4  -2  -2    0.46    0.43   0
   4   1 -11   67.43    0.93   0
   5  -3   5   -0.89    0.41   0
   5  -3  10    6.39    0.39   0
   5  -2  -3   42.86    0.75   0
   5   0  -9  135.67    1.42   0
   5   4 -16   91.07    1.50   0
   5   6 -18   79.54    1.49   0
   6  -3   4    0.42    0.38   0
   6  -3   5   47.25    0.84   0
   6  -3   6    2.74    0.48   0
   6  -3   9    0.43    0.39   0
   6  -2  -3   97.36    1.17   0
   6   3 -15   42.07    1.09   0
   6   4 -16   74.26    1.54   0
   7  -1  -6   40.95    1.12   0
   7   0  -9   40.21    1.05   0
   7   1 -11   70.69    1.51   0
   7   5 -17    9.42    1.37   0
   8  -2   0   42.01    1.22   0
   8  -2  14    7.93    0.73   0
   8  -1  -5   28.02    1.03   0
   8   0  -8   32.16    1.29   0
   8   3 -14    6.88    1.35   0
   9  -2   4    1.10    0.93   0
   9  -2   5   67.55    1.46   0
   9  -2   6   68.05    1.46   0
   9  -2   7   39.42    1.26   0
   9   0  -6    1.34    1.21   0
  -5   9   9   10.47    0.97   0
  -5   9  10   13.75    1.06   0
  -5  10   5   61.05    1.34   0
  -5  10   6  202.55    2.01   0
  -5  10  12   36.22    1.27   0
  -5  10  13    2.27    1.14   0
  -5  10  14    1.07    1.28   0
  -5  12   2   18.92    1.10   0
  -5  13   1   -0.14    1.03   0
  -4   6  13   76.00    1.23   0
  -4   6  14    5.33    0.88   0
  -4   7   1    1.80    0.37   0
  -4   7  17    4.86    0.81   0
  -4   8  19  119.21    1.91   0
  -4   9  -3   12.31    0.58   0
  -4  12  -5   37.87    0.87   0
  -3   4   2   55.87    0.66   0
  -3   4  16    1.20    0.73   0
  -3   5  19   73.12    1.43   0
  -3   6  21   31.33    1.14   0
  -3   7  23   23.68    1.57   0
  -3  11  -9   42.92    0.66   0
  -2   2  15   21.30    0.72   0
  -2   3  19    0.12    0.72   0
  -1   1  17    6.82    0.52   0
  -1   3  23    2.79    0.86   0
  -1   4  25   15.07    1.13   0
   0   0  17   -0.39    0.37   0
   0   1  21    0.24    0.51   0
   1  -1  16   19.85    0.38   0
   2  -1  19   80.19    0.68   0
   2   1  25   20.53    0.77   0
   2   9 -18   27.02    0.77   0
   3  -2   0    1.39    0.20   0
   3   9 -19    8.57    0.78   0
   4   3 -14    1.03    0.62   0
   5  -3   6   25.06    0.56   0
   5  -3   8    7.43    0.41   0
   5  -1  -6  383.69    2.08   0
   5   1 -11    1.43    0.51   0
   5   2 -13   34.55    0.88   0
   5   5 -17   -0.40    0.67   0
   6  -3   7  161.03    1.27   0
   6  -3   8    0.42    0.43   0
   6  -2  -2    4.06    0.64   0
   6  -2  17   26.66    0.51   0
   6  -1  -6  132.92    1.41   0
   6   0  -9    1.63    0.64   0
   6   1 -11   36.60    1.07   0
   6   2 -13    0.84    0.63   0
   6   5 -17   28.01    1.08   0
   7  -2  -1    1.16    0.73   0
   7  -2  16    2.89    0.52   0
   7  -1  -5   28.94    1.05   0
   7   0  -8   -0.74    0.82   0
   7   3 -14   24.53    1.27   0
   8  -2  13    4.42    0.77   0
   8  -1  -4    0.98    0.94   0
   8   0  -7   -0.40    1.04   0
   8   4 -15   60.33    1.65   0
   9  -1  -2    0.46    0.86   0
   9   1  -8   38.62    1.58   0
  -5   9   6   42.43    1.14   0
  -5   9   7    0.45    0.64   0
  -5   9   8    5.82    0.73   0
  -5   9  11   -0.25    0.75   0
  -5   9  12   12.74    0.97   0
  -5   9  13    5.79    1.18   0
  -5   9  14    1.47    1.10   0
  -5  10   3  246.68    2.14   0
  -5  10  16    2.96    1.40   0
  -5  11   2   21.50    0.85   0
  -5  13   0    1.12    1.01   0
  -4   6  15  123.47    1.57   0
  -4   8  -2   13.32    0.58   0
  -4   8  20   11.71    1.16   0
  -4  11  -5    1.05    0.54   0
  -4  13  -6    1.77    0.73   0
  -3   3   8  142.80    1.20   0
  -3   3   9  128.82    1.14   0
  -3   4  17   -0.32    0.70   0
  -3   5  20   69.09    1.46   0
  -3   6  -4   16.28    0.38   0
  -3   6  22   22.40    1.32   0
  -2   2   2  225.59    1.01   0
  -2   2  16   28.99    0.79   0
  -2   3  20  128.43    1.54   0
  -2   4  22   10.36    0.80   0
  -2   5  24   79.08    1.52   0
  -2   9 -11   31.10    0.32   0
  -1   2  21   31.78    0.92   0
   0   2  24    8.66    0.80   0
   0   3  26   -0.44    0.90   0
   1   4 -12  316.40    1.29   0
   2  -2   4   55.35    0.38   0
   3   0  -7   95.26    0.93   0
   3   3 -13   43.47    0.81   0
   4  -2  -1   47.94    0.66   0
   4   0  -8  352.88    1.87   0
   4   1 -10    0.42    0.52   0
   4   4 -15  233.87    1.88   0
   4   7 -18   93.15    1.44   0
   5   3 -14    2.63    0.75   0
   5   8 -19   -0.30    1.07   0
   6  -2  -1    5.58    0.63   0
   6  -1  -5   83.53    1.25   0
   6   0  -8  239.08    2.01   0
   6   3 -14    2.32    0.84   0
   7  -2   0   -0.10    0.75   0
   7   1 -10  166.69    1.94   0
   7   2 -12   25.28    1.15   0
   7   4 -15    8.76    1.15   0
   8  -2   2   28.95    0.92   0
   8  -2   3   -0.21    0.83   0
   8  -2  12    0.63    0.63   0
   8  -1  -3   91.07    1.61   0
   8   1  -9   70.64    1.64   0
   8   2 -11   19.99    1.38   0
   8   3 -13   22.59    1.21   0
   9  -1  -1    0.97    0.83   0
   9  -1   0    9.69    1.11   0
   9   0  -5   35.35    1.33   0
   9   2 -10    6.17    1.09   0
  -5   8   7   23.35    0.97   0
  -5   8   8  100.39    1.59   0
  -5   8   9  105.22    1.64   0
  -5   8  11    4.52    0.98   0
  -5   8  12   61.83    1.44   0
  -5   9   4   56.47    1.24   0
  -5   9  15    0.95    1.13   0
  -5   9  16    0.55    1.19   0
  -5  10   2   97.55    1.46   0
  -5  12   0   38.66    1.17   0
  -5  13  -1    7.67    0.98   0
  -4   5   7   50.53    0.93   0
  -4   5   8    0.45    0.42   0
  -4   5  10    2.39    0.49   0
  -4   5  13    2.22    0.77   0
  -4   6   2    2.07    0.51   0
  -4   6  17   37.30    1.24   0
  -4   8  21   30.04    1.39   0
  -4  12  -6    1.50    0.58   0
  -3   3  13   44.46    0.91   0
  -3   3  14   23.74    0.77   0
  -3   4  18    0.55    0.76   0
  -3   5  -2   93.30    0.75   0
  -3   5  21  207.87    2.28   0
  -3   6  23   75.29    1.80   0
  -3   8  -7    4.71    0.35   0
  -3   9  -8  113.73    0.84   0
  -2   2  17   89.62    1.17   0
  -2   3  -2   80.17    0.53   0
  -2   4  23   -1.42    1.00   0
  -2   5  25   14.08    1.29   0
  -1   0   8    0.11    0.23   0
  -1   0   9   55.72    0.57   0
  -1   0  10   -0.22    0.25   0
  -1   0  11    5.36    0.35   0
  -1   1  18  119.21    1.20   0
  -1   3  24   21.01    1.05   0
  -1   4  26    6.63    1.11   0
   0   0  18   28.71    0.63   0
   1  -1   1  840.16    1.09   0
   1  -1  17    8.66    0.38   0
   1   0  21    6.12    0.46   0
   1   1  24    2.47    0.59   0
   2  -1  -2 5203.13    4.52   0
   2   0  23    0.15    0.47   0
   2   1  -8   25.71    0.44   0
   3  -2   1    8.85    0.32   0
   3  -1  21  142.62    0.78   0
   3   0  24    0.65    0.46   0
   3   1  -9    6.91    0.50   0
   3   2 -11   65.76    0.88   0
   3   4 -14   43.92    0.82   0
   3   8 -18   -0.31    0.63   0
   3  10 -19    8.34    0.84   0
   4   6 -17   33.87    0.86   0
   4   9 -19    2.58    0.94   0
   5  -2  -1  219.08    1.47   0
   5   0  -8    4.16    0.47   0
   5   1 -10   36.60    0.93   0
   5   4 -15    4.19    0.85   0
   5   5 -16   12.14    0.92   0
   5   6 -17   -0.64    0.84   0
   5   7 -18   32.84    1.27   0
   6   1 -10   65.19    1.25   0
   6   2 -12   51.47    1.11   0
   6   4 -15    3.13    0.76   0
   6   5 -16   17.25    1.18   0
   6   6 -17   14.20    1.20   0
   6   7 -18   21.73    1.27   0
   7  -2  15    1.25    0.48   0
   7   0  -7   18.00    0.96   0
   7   3 -13  130.68    1.93   0
   8  -2   6   18.00    0.89   0
   8  -2  10   -0.88    0.66   0
   8  -2  11    2.42    0.73   0
   8  -1  -2   -1.10    0.95   0
   8   0  -6   24.20    1.01   0
   9  -1   1   -0.66    1.05   0
   9   0  -4    0.98    0.85   0
   9   2  -9   18.39    1.54   0
  -5   8   6   95.21    1.33   0
  -5   8  13   40.50    1.18   0
  -5   8  15   22.41    1.27   0
  -5   9   3   32.76    0.88   0
  -5   9  17   15.54    1.41   0
  -5  10   1   56.40    1.18   0
  -5  11   0    3.06    0.76   0
  -4   5  14   30.21    0.90   0
  -4   5  15    0.33    0.81   0
  -4   6   1   49.36    0.82   0
  -4   7  21    6.93    1.30   0
  -4   8  -3   18.31    0.58   0
  -4   9  -4    3.60    0.49   0
  -4  10  -5   35.06    0.76   0
  -3   3   5   31.25    0.56   0
  -3   3  15  108.93    1.34   0
  -3   4   0   14.45    0.43   0
  -3   4  19   30.54    1.08   0
  -3   5  22    7.26    1.10   0
  -3   6  24   22.74    1.45   0
  -3   7  -6    0.30    0.32   0
  -3  10  -9    0.69    0.33   0
  -3  12 -10   20.54    0.56   0
  -2   2  18  140.69    1.48   0
  -2   3  21    1.10    0.62   0
  -2   6  -8  336.10    0.83   0
  -1   0   7 1309.12    2.27   0
  -1   0  12    0.22    0.30   0
  -1   1  19   10.31    0.61   0
  -1   2  22    3.09    0.71   0
   0  -1   8   93.53    0.50   0
   0  -1   9  133.26    0.64   0
   0  -1  10   -0.32    0.17   0
   0  -1  11   12.78    0.28   0
   0   1  22   88.73    1.11   0
   0   2  25   19.37    1.02   0
   0   9 -15   -0.14    0.29   0
   0  11 -16    0.22    0.30   0
   1   1  -6  448.32    1.24   0
   1   5 -13   28.57    0.48   0
   2  -2  14    4.23    0.14   0
   2   0  -5    1.05    0.32   0
   2   8 -17    7.42    0.54   0
   2  10 -18   20.29    0.77   0
   3   6 -16    3.98    0.62   0
   3   7 -17   89.51    1.21   0
   4  -2   0  142.29    1.02   0
   4  -1  -4  441.82    1.96   0
   4   0  -7   -0.59    0.50   0
   4   3 -13    3.21    0.63   0
   5  -2  17   17.56    0.35   0
   6  -2   0  121.67    1.24   0
   6  -1  -4    1.28    0.69   0
   6   0  -7    1.07    0.71   0
   6   3 -13   10.59    0.96   0
   7  -2  14    1.01    0.54   0
   7  -1  -3   21.31    0.99   0
   7   1  -9   67.22    1.28   0
   8  -2   7    8.59    0.64   0
   8  -2   8   30.13    0.95   0
   8  -2   9    9.86    0.77   0
   8   0  -5   -1.73    0.96   0
   8   1  -8   41.26    1.20   0
   8   2 -10   30.59    1.18   0
   8   4 -13   31.51    1.55   0
   9  -1   2    1.21    0.76   0
   9  -1   3    8.17    1.07   0
   9   0  -3    8.71    0.98   0
  -5   7  10    1.76    0.85   0
  -5   7  11   56.04    1.33   0
  -5   7  13   14.24    1.08   0
  -5   8   4   75.89    1.27   0
  -5   8  17    1.06    1.11   0
  -5   9   2   16.16    0.70   0
  -5   9  18    9.91    1.11   0
  -4   5   4   -0.14    0.35   0
  -4   5  16   11.02    0.76   0
  -4   6  19  188.34    2.10   0
  -4   7  22    9.40    1.33   0
  -4  11  -6    0.26    0.49   0
  -4  13  -7    6.04    0.71   0
  -3   3  16   55.62    0.98   0
  -3   4  20  113.24    1.66   0
  -2   1   8   23.99    0.52   0
  -2   1   9  763.77    2.27   0
  -2   1  11   53.94    0.71   0
  -2   2   1  349.48    1.19   0
  -2   2  19   20.95    0.82   0
  -2   3  22    1.53    0.87   0
  -2   4  24   11.29    0.91   0
  -2  13 -13    7.08    0.29   0
  -1   0   6    0.93    0.17   0
  -1   0  13    6.41    0.32   0
  -1   0  14   -0.17    0.35   0
  -1   3  25    2.31    0.89   0
   0  -1   7    1.59    0.13   0
   0  -1  12    6.20    0.25   0
   0   0  19   -0.89    0.44   0
   1   0  -3  172.68    0.67   0
   1   0  22   -0.81    0.52   0
   1   3 -10  110.81    0.74   0
   1   6 -14  148.87    0.98   0
   2  -2   5   52.39    0.34   0
   2  -1  20   11.08    0.39   0
   2   5 -14  199.25    1.33   0
   2   6 -15  187.94    1.34   0
   2   7 -16    5.94    0.52   0
   3  -1  -3   42.63    0.55   0
   3   0  -6    1.89    0.40   0
   3   9 -18    2.75    0.72   0
   4  -2   1   13.46    0.46   0
   4   1  -9  201.80    1.51   0
   4   4 -14    0.81    0.68   0
   4   8 -18    8.51    0.87   0
   5  -1  -4  171.75    1.37   0
   5   0  -7  100.13    1.14   0
   5   3 -13    0.34    0.55   0
   5   8 -18   18.52    1.21   0
   6  -2   1    4.96    0.49   0
   6  -2  16   12.40    0.46   0
   6   1  -9  113.33    1.49   0
   6   4 -14   27.05    1.17   0
   7  -2   3   14.93    0.64   0
   7  -1  -2  106.02    1.47   0
   7   0  -6   -0.98    0.59   0
   7   3 -12   45.37    1.39   0
   7   6 -16   38.69    1.32   0
   8  -1   0   11.65    1.01   0
   8   0  -4   89.41    1.63   0
   8   1  -7   45.81    1.45   0
   8   3 -11   15.57    1.33   0
   9  -1   5    1.59    1.04   0
   9   0  -2    1.01    0.88   0
   9   1  -5    1.03    1.30   0
   9   2  -8    2.48    1.04   0
   9   3 -10    5.28    1.09   0
  -6  11   9    0.98    1.20   0
  -6  11  10    3.90    1.28   0
  -6  11  11    7.94    1.37   0
  -6  12   7    9.72    1.39   0
  -5   7   6   -0.34    0.73   0
  -5   7  15    6.56    1.11   0
  -5   8   3    9.93    0.79   0
  -5   8  18   17.70    1.42   0
  -5   9   1    2.03    0.71   0
  -5  12  -2    7.07    0.79   0
  -4   4   9   64.46    1.03   0
  -4   4  11   12.60    0.76   0
  -4   4  12  170.67    1.66   0
  -4   5   3   64.06    0.90   0
  -4   5  18    1.27    1.01   0
  -4   6   0   15.01    0.60   0
  -4   6  21   72.90    1.70   0
  -4   7  -2    5.73    0.50   0
  -4  12  -7    3.63    0.61   0
  -3   3  18   27.51    0.97   0
  -3   4  21   31.81    1.26   0
  -3   5  -3    3.22    0.29   0
  -3   5  23   17.87    1.03   0
  -2   1   6  357.51    1.42   0
  -2   1   7  854.02    2.24   0
  -2   1  14    5.88    0.55   0
  -2   4  25   36.07    1.43   0
  -1   0  15    1.43    0.41   0
  -1   1  20   75.73    1.08   0
  -1   2  23    4.73    0.60   0
   0  -1  13    3.23    0.26   0
   0   1  23    4.24    0.66   0
   1  -1  18  132.45    0.89   0
   1   2  -8  483.68    1.37   0
   2  -1  -1  190.05    0.87   0
   2   3 -11  628.24    2.09   0
   2  11 -18    0.66    0.70   0
   3   3 -12    0.02    0.36   0
   4   5 -15    0.56    0.64   0
   4   6 -16   11.63    0.84   0
   4   7 -17    5.11    0.64   0
   5  -2   1  369.69    1.82   0
   5   1  -9   10.22    0.55   0
   5   4 -14   69.91    1.17   0
   5   5 -15    1.02    0.82   0
   5   6 -16   47.33    1.22   0
   5   7 -17    0.67    0.99   0
   6  -1  -3  222.07    1.71   0
   6   0  -6  302.62    2.14   0
   6   5 -15   10.20    0.83   0
   6   6 -16   -0.63    0.95   0
   6   7 -17    1.65    0.85   0
   7  -2  12    0.10    0.54   0
   7   0  -5   -0.81    0.80   0
   7   1  -8  147.49    1.71   0
   7   2 -10  118.65    1.63   0
   7   4 -13    2.41    1.12   0
   8   2  -9    0.05    0.79   0
   8   4 -12   13.50    1.44   0
   9  -1   7    1.07    0.94   0
   9  -1   9    5.29    0.93   0
   9   0  -1    0.24    0.87   0
   9   2  -7    0.84    1.20   0
  -6  10  11  191.45    2.44   0
  -6  10  12    3.31    1.35   0
  -6  11   6    4.30    1.14   0
  -6  11   7    2.33    1.12   0
  -6  12   6   -0.92    0.94   0
  -5   7  16    1.20    0.80   0
  -5   7  17    1.73    1.18   0
  -5   8   2  268.94    1.98   0
  -5   8  19    0.07    1.07   0
  -5   9   0   11.21    0.78   0
  -5  10  -1    3.04    0.69   0
  -5  11  -2   43.82    1.03   0
  -5  13  -3   11.11    0.87   0
  -4   4   7    0.56    0.52   0
  -4   4   8    2.62    0.45   0
  -4   4  13   69.00    1.12   0
  -4   4  15  246.32    2.08   0
  -4   5   2   16.22    0.62   0
  -4   6  22    0.22    1.25   0
  -4   8  -4   24.86    0.60   0
  -4   9  -5    4.44    0.48   0
  -4  10  -6   53.34    0.81   0
  -3   2   9   29.54    0.67   0
  -3   2  11   71.54    0.98   0
  -3   2  12   57.14    0.92   0
  -3   3  19   61.28    1.26   0
  -3   4  22   17.93    1.19   0
  -3   5  24    2.05    1.21   0
  -3   6  -5  106.51    0.76   0
  -3  11 -10   42.23    0.60   0
  -2   1  15  132.98    1.23   0
  -2   2  20    1.01    0.56   0
  -2   3  23   23.45    0.93   0
  -2   4  -5  350.30    0.93   0
  -1   0   5 6384.04    4.51   0
  -1   0  16   -0.78    0.40   0
  -1   1  21   22.47    0.78   0
  -1   2  24    1.77    0.76   0
  -1   3  26   23.93    1.16   0
   0  -1  14   19.64    0.40   0
   0   0  20   35.10    0.71   0
   0   2  26   19.95    0.99   0
   2   0  24    4.64    0.48   0
   2   1  -7  842.75    2.13   0
   2   2  -9  180.66    1.09   0
   2   9 -17   86.38    1.06   0
   3  -2   3    3.05    0.24   0
   3   1  -8   91.82    0.88   0
   3   2 -10   57.27    0.76   0
   4  -1  -3  404.16    1.80   0
   4   0  -6  504.95    2.13   0
   4   3 -12   17.90    0.73   0
   4   9 -18   38.62    1.19   0
   5  -2   2   30.02    0.67   0
   5  -1  -3   70.82    0.92   0
   5   0  -6    0.20    0.41   0
   5   3 -12   44.49    1.04   0
   5   9 -18    9.50    1.20   0
   6  -2  15   10.00    0.49   0
   6  -1  -2   38.58    0.94   0
   6   2 -10    2.07    0.79   0
   7  -2  11    2.53    0.58   0
   7   3 -11   27.37    1.19   0
   7   5 -14   26.66    1.15   0
   7   6 -15    3.55    1.30   0
   8  -1   2   -1.10    0.80   0
   8   0  -3   -0.51    0.71   0
   8   1  -6    3.42    0.79   0
   8   2  -8   -0.06    1.07   0
   8   5 -13    1.83    1.31   0
   9   0   0   -0.72    0.83   0
   9   0   1   36.52    1.33   0
   9   2  -6   -0.47    1.25   0
  -6  10   7   16.33    1.22   0
  -6  10  13   10.40    1.17   0
  -6  11   5  133.23    1.91   0
  -5   6   9    4.39    0.62   0
  -5   6  11    0.03    0.60   0
  -5   6  12   15.13    0.80   0
  -5   6  14   25.87    1.17   0
  -5   6  15   80.04    1.59   0
  -5   7  19   41.93    1.60   0
  -5   8   1   51.89    1.04   0
  -4   4   5    1.95    0.48   0
  -4   4  16   15.01    0.94   0
  -4   5  20    5.86    1.06   0
  -4   6  -1   39.96    0.71   0
  -4   6  23    3.46    1.30   0
  -4   7  -3   39.64    0.68   0
  -3   2   8   21.51    0.53   0
  -3   2  13  187.22    1.47   0
  -3   3   2  130.24    0.93   0
  -3   3  20   48.67    1.19   0
  -3   4  23   84.99    1.63   0
  -2   1   5 1513.27    2.75   0
  -2   1  16   26.63    0.63   0
  -2   2   0  215.80    0.90   0
  -2   2  21    5.68    0.83   0
  -2   3  24   11.89    1.10   0
   0  -1   6  217.43    0.63   0
   0  -1  15   33.16    0.50   0
   0   8 -14  100.00    0.67   0
   0  12 -16   66.99    0.65   0
   1  -1  19   45.82    0.62   0
   1   0  23  139.82    1.22   0
   1   4 -11    4.14    0.29   0
   2   0  -4 9701.98    6.58   0
   2   4 -12   25.05    0.58   0
   3   0  -5    0.57    0.38   0
   3   0  25    1.74    0.44   0
   3   6 -15    5.30    0.63   0
   3   7 -16    3.60    0.65   0
   3  10 -18    6.21    0.75   0
   4   1  -8  107.10    1.13   0
   4   2 -10   31.21    0.76   0
   4   4 -13   66.79    1.08   0
   4   8 -17   10.69    0.94   0
   5  -2   3  166.02    1.25   0
   5  -2  16    8.44    0.35   0
   6  -2   4   18.47    0.57   0
   6  -2   5   99.11    1.11   0
   6  -2  14   -0.62    0.44   0
   6  -1  20    1.82    0.41   0
   6   0  -5   -0.91    0.46   0
   6   4 -13   28.71    0.93   0
   6   5 -14   26.44    1.15   0
   6   7 -16   47.35    1.51   0
   6   8 -17   18.40    1.11   0
   7  -1   0   69.65    1.12   0
   7  -1  18   25.44    0.72   0
   7   0  -4    0.26    0.60   0
   7   2  -9    8.62    0.81   0
   7   4 -12   12.76    1.15   0
   8  -1   3   55.11    1.11   0
   8  -1   4    1.74    0.85   0
   8  -1  14    3.15    0.80   0
   8   0  -2   22.06    0.93   0
   8   1  -5   29.79    1.24   0
   8   4 -11   11.32    1.32   0
   9   0   2    1.52    1.08   0
   9   1  -3   11.71    0.99   0
   9   3  -8    0.21    0.98   0
  -6   9   7    2.07    0.94   0
  -6   9   9    8.74    1.11   0
  -6   9  10    8.74    0.97   0
  -6   9  12   45.14    1.35   0
  -6   9  14    0.34    1.19   0
  -6  10   5   21.75    1.19   0
  -6  11   3   34.91    1.26   0
  -6  12   2    3.24    1.07   0
  -5   6   6   21.61    0.82   0
  -5   6  16   47.12    1.23   0
  -5   6  17   -0.03    1.08   0
  -5   7  20    8.69    1.47   0
  -5   9  -1    0.35    0.59   0
  -5  11  -3    3.90    0.69   0
  -5  13  -4    5.08    0.79   0
  -4   4   4   41.37    0.77   0
  -4   4  17   97.22    1.42   0
  -4   4  18   71.19    1.47   0
  -4   5   1   97.07    1.00   0
  -4  13  -8    8.28    0.70   0
  -3   2  15   17.97    0.63   0
  -3   2  16   42.58    0.99   0
  -3   8  -8    6.55    0.32   0
  -2   1   4  103.12    0.75   0
  -2   1  17   34.68    0.73   0
  -2   2  22   50.14    1.13   0
  -2   3  -3   29.20    0.32   0
  -1   0   4    0.43    0.21   0
  -1   0  17    4.57    0.38   0
  -1   1  22    1.12    0.65   0
  -1   2  25    8.14    0.94   0
   0   0  21   -0.35    0.47   0
   2  -2  15   32.78    0.26   0
   2   8 -16  195.65    1.44   0
   3  -2   4    5.19    0.26   0
   3   3 -11   77.43    0.96   0
   3  11 -18    2.51    0.88   0
   4  -2   3   25.54    0.50   0
   4  -1  -2   16.89    0.48   0
   4   0  -5    2.12    0.55   0
   4   5 -14   29.04    0.91   0
   4   6 -15  120.05    1.46   0
   4   7 -16    2.77    0.78   0
   5  -2   4    0.51    0.41   0
   5   0  -5  307.52    1.89   0
   5   5 -14    8.69    0.87   0
   5   6 -15   97.96    1.54   0
   6  -2   6   36.40    0.78   0
   6  -2  13   10.24    0.53   0
   6  -1  -1  343.85    2.05   0
   6   1  -7    5.77    0.79   0
   6   2  -9    9.14    0.86   0
   6   3 -11    0.43    0.59   0
   7  -1   1   53.40    1.11   0
   7   0  -3    4.30    0.83   0
   7   1  -6   42.10    1.16   0
   7   2  -8  171.04    1.96   0
   7   3 -10   89.81    1.63   0
   7   6 -14   24.01    1.44   0
   7   7 -15   87.73    1.99   0
   8  -1   5   32.22    1.04   0
   8  -1   6    0.61    0.76   0
   8  -1  13    0.71    0.67   0
   8   0  -1   -0.06    0.67   0
   8   1  -4    0.31    1.00   0
   8   2  -7   16.24    0.97   0
   8   5 -12    1.40    1.00   0
   8   6 -13   61.87    1.94   0
   9   0   3   49.16    1.37   0
   9   0   4   -1.23    0.99   0
   9   1  -2    0.38    0.86   0
   9   2  -5   11.05    1.03   0
   9   4  -9   43.93    1.47   0
  -6   8  10    5.80    1.01   0
  -6   8  11    1.54    1.08   0
  -6   8  12    4.31    1.14   0
  -6   8  13   39.68    1.53   0
  -6   8  14   34.50    1.47   0
  -6   9   6    3.01    1.00   0
  -6  10   4    1.05    0.92   0
  -6  11   2   40.83    1.28   0
  -6  12   1   19.22    1.15   0
  -5   5  10   21.21    0.93   0
  -5   5  11    4.92    0.84   0
  -5   5  13   31.13    1.08   0
  -5   6   5    0.27    0.47   0
  -5   6  18   76.91    1.54   0
  -5   6  19    5.90    1.22   0
  -5   7   2   50.99    0.90   0
  -5   8   0  231.32    1.70   0
  -5  12  -4    1.81    0.71   0
  -4   3  11   -0.06    0.59   0
  -4   4  19  108.82    1.71   0
  -4   6  -2  155.27    1.15   0
  -4   9  -6   18.53    0.54   0
  -4  12  -8   20.17    0.66   0
  -3   3   1   50.92    0.58   0
  -3   3  21   23.98    0.92   0
  -3   4  24    4.00    0.92   0
  -3   5  -4    2.14    0.26   0
  -3   7  -7  133.28    0.80   0
  -3   9  -9   24.67    0.42   0
  -2   1  18    1.61    0.41   0
  -2   3  25   79.82    1.56   0
  -2   5  -7   31.29    0.27   0
  -1   0  18    0.79    0.49   0
   0  -1  16    0.95    0.31   0
   0   1  25    3.70    0.73   0
   0   7 -13   33.74    0.42   0
   1   5 -12  145.88    0.92   0
   2  -1   0  274.70    0.98   0
   2   5 -13    0.51    0.40   0
   2   7 -15    1.14    0.48   0
   2  10 -17    4.76    0.61   0
   3  -1  22    2.23    0.28   0
   3   1  -7  178.69    1.21   0
   3   2  -9   28.92    0.65   0
   3   9 -17   20.45    0.84   0
   4  -2   4  224.57    1.18   0
   4   3 -11    0.83    0.56   0
   4   9 -17    5.53    0.87   0
   5  -1  -1   40.01    0.78   0
   5  -1  21    6.11    0.29   0
   5   1  -7    2.89    0.61   0
   5   3 -11    0.59    0.51   0
   5   9 -17   13.60    1.10   0
   6  -2   8  167.83    1.33   0
   6  -2  10   34.67    0.75   0
   6  -2  11    6.19    0.54   0
   6  -2  12   11.73    0.50   0
   6  -1   0    1.63    0.64   0
   6   0  -4   20.37    0.68   0
   6   4 -12    1.82    0.80   0
   7  -1   2   63.37    1.18   0
   7  -1  17   44.62    0.87   0
   7   0  -2    0.09    0.75   0
   7   4 -11    4.81    1.08   0
   8  -1   9   10.64    0.87   0
   8  -1  10    7.11    0.82   0
   8  -1  11    2.78    0.79   0
   8   0   0   51.15    1.26   0
   9   0   5   54.82    1.48   0
   9   0   6   -0.22    0.99   0
   9   2  -4    1.96    0.97   0
   9   3  -6    7.64    1.28   0
  -6   8   7   94.86    1.65   0
  -6   8   9   12.95    0.91   0
  -6   8  16    5.49    1.36   0
  -6   8  17   20.55    1.46   0
  -6   9   4   76.14    1.44   0
  -6   9   5   38.21    1.08   0
  -5   5   8   34.71    0.98   0
  -5   5   9  124.47    1.45   0
  -5   5  14    8.99    0.74   0
  -5   5  15    3.18    0.91   0
  -5   6  20   19.43    1.51   0
  -5   8  -1  110.56    1.25   0
  -5   9  -2    4.87    0.62   0
  -5  10  -3    3.56    0.49   0
  -5  11  -4   18.67    0.80   0
  -5  13  -5    2.81    0.82   0
  -4   3   9    0.76    0.40   0
  -4   3  15   53.46    1.16   0
  -4   3  16   99.84    1.45   0
  -4   4   3   93.97    0.96   0
  -4   4  20   26.29    1.05   0
  -4   5   0  121.22    1.06   0
  -4   5  23    0.20    1.20   0
  -4  10  -7   26.47    0.60   0
  -3   2  18    5.39    0.58   0
  -3   3  22    9.44    0.81   0
  -3   4  25   32.88    1.52   0
  -2   1  19   34.35    0.78   0
  -2   2  23    5.45    0.82   0
  -2   3  26    0.67    1.03   0
  -1   0  19   21.79    0.68   0
  -1   1  23    5.16    0.76   0
  -1   2  26   10.56    1.03   0
  -1   9 -13    4.79    0.19   0
   0  -1  17    6.49    0.39   0
   0   0  22   34.51    0.78   0
   0  10 -15    7.92    0.36   0
   1  -1  20    0.74    0.38   0
   1   0  24    1.84    0.59   0
   1   3  -9    9.72    0.30   0
   1   6 -13   22.92    0.47   0
   1   7 -14   22.94    0.51   0
   2   0  25    0.34    0.52   0
   2   1  -6  351.12    1.36   0
   2   3 -10  382.90    1.61   0
   3   4 -12   85.73    1.04   0
   3   8 -16   65.17    1.11   0
   4  -1  -1   17.42    0.55   0
   4   1  -7    4.60    0.43   0
   4   2  -9    0.87    0.51   0
   5  -2   5   46.20    0.66   0
   5  -2  15   41.21    0.53   0
   5   0  -4   -0.47    0.56   0
   5   4 -12   14.62    0.86   0
   5   8 -16    1.92    0.92   0
   6  -1   1  327.94    2.00   0
   6   0  -3   -0.19    0.66   0
   6   1  -6  132.24    1.51   0
   6   3 -10   24.11    0.98   0
   6   5 -13   37.56    1.04   0
   6   6 -14    1.81    0.95   0
   6   7 -15    1.06    0.80   0
   7  -1   3    0.43    0.69   0
   7   1  -5   29.35    0.93   0
   7   2  -7   24.90    1.12   0
   7   3  -9    1.56    0.97   0
   7   6 -13    7.10    1.16   0
   8   0   1   -1.38    0.82   0
   8   1  -3   93.32    1.52   0
   8   5 -11    0.42    0.95   0
   8   6 -12    3.70    1.45   0
   9   0   7   79.26    1.58   0
   9   0   8   -1.83    1.12   0
   9   0   9  103.58    1.74   0
   9   1   0   11.00    0.98   0
   9   1   1   -0.09    1.08   0
  -6   7  10    2.28    0.94   0
  -6   7  11    5.81    1.07   0
  -6   7  13   25.32    1.38   0
  -6   9   3   71.88    1.37   0
  -6  10   2   -0.41    0.64   0
  -6  11   1   -0.09    0.72   0
  -6  12   0    3.77    0.98   0
  -5   5   6    4.02    0.68   0
  -5   5   7   84.22    1.15   0
  -5   5  17    0.06    0.76   0
  -5   5  18    6.01    1.09   0
  -5   6   3   16.98    0.63   0
  -5   6  21   15.44    1.45   0
  -4   3   7   54.11    0.83   0
  -4   4  21   46.76    1.26   0
  -4  11  -8    6.53    0.53   0
  -3   2  19   22.77    0.79   0
  -3   2  20   51.65    1.19   0
  -3   3   0   16.87    0.42   0
  -3   3  23    1.79    0.96   0
  -3   6  -6    2.80    0.29   0
  -3  10 -10    0.33    0.28   0
  -3  12 -11    4.10    0.39   0
  -2   1  20   -0.39    0.65   0
  -2   2  24   22.12    1.10   0
   0  -1   5 1109.09    1.26   0
   0   1  26    4.04    0.83   0
   1  -1   2 1125.22    1.12   0
   1   2  -7   77.81    0.57   0
   2   2  -8   90.96    0.78   0
   2   9 -16   16.23    0.67   0
   2  11 -17   12.60    0.75   0
   3  -2   5  202.34    0.88   0
   3   0  -4    0.91    0.27   0
   3   6 -14  119.65    1.27   0
   3   7 -15    1.95    0.62   0
   3  10 -17   55.69    1.15   0
   4  -2   5   53.52    0.62   0
   4  -2  16   11.19    0.26   0
   4   0  -4 2197.36    4.25   0
   4   5 -13    2.20    0.63   0
   4   8 -16   25.49    0.97   0
   4  10 -17    6.38    0.91   0
   5  -1   0    2.93    0.54   0
   5   3 -10  106.01    1.34   0
   5   5 -13   31.73    1.01   0
   5   7 -15    6.84    0.90   0
   6   4 -11    6.41    0.88   0
   7  -1   4   54.67    0.97   0
   7  -1  16   26.92    0.80   0
   7   0  -1   38.08    0.94   0
   8   0   2    4.77    0.86   0
   8   2  -5   11.30    0.86   0
   8   3  -7   36.36    1.32   0
   8   4  -9  149.44    2.00   0
   8   5 -10   53.93    1.63   0
   9   1   2    1.05    1.02   0
  -6   7   8   47.15    1.26   0
  -6   7   9   18.99    0.89   0
  -6   7  15    0.99    0.89   0
  -6   7  16   48.55    1.40   0
  -6   8   4   13.59    0.91   0
  -6   8   5   10.56    0.77   0
  -6   9   2  126.32    1.62   0
  -6  10   1   33.67    1.14   0
  -5   5   5    2.30    0.63   0
  -5   5  19   29.87    1.37   0
  -5   6   2  198.99    1.60   0
  -5   7   0   64.52    0.93   0
  -5   8  -2    6.78    0.57   0
  -5   9  -3    0.71    0.55   0
  -5  10  -4   10.31    0.66   0
  -4   3   6    1.67    0.39   0
  -4   3  18   72.92    1.26   0
  -4   4  22   11.76    0.95   0
  -4   6  -3   45.85    0.68   0
  -3   1  13    0.51    0.54   0
  -3   2  21    3.40    0.82   0
  -3   3  24   15.68    1.22   0
  -2   0  10   26.24    0.55   0
  -2   0  11    0.37    0.27   0
  -2   0  12    7.93    0.38   0
  -2   0  13   -0.54    0.42   0
  -2   0  14    0.19    0.46   0
  -2   1  21    4.61    0.76   0
  -1   0   3  158.53    0.64   0
  -1   1  24    8.01    0.76   0
  -1  11 -14    3.12    0.23   0
   0  -1  18  177.57    1.15   0
   0   0  23   -0.51    0.53   0
   2  -2   7   37.95    0.24   0
   2  -1  22    7.46    0.39   0
   2   0  -3    0.55    0.21   0
   3  -1   0   31.54    0.48   0
   3   1  -6  741.76    2.30   0
   3   3 -10   23.54    0.63   0
   4  -2   6  297.24    1.29   0
   4  -1   0  101.07    0.93   0
   4   3 -10    1.66    0.57   0
   4   6 -14    6.10    0.61   0
   5  -2   8    1.08    0.39   0
   5  -2  14   13.39    0.39   0
   5   0  -3  332.42    1.91   0
   5   1  -6  389.31    2.11   0
   5   2  -8   21.65    0.75   0
   5   9 -16    0.49    0.97   0
   6  -1   2   19.59    0.60   0
   6  -1  19   -0.05    0.40   0
   6   0  -2   40.33    0.95   0
   6   1  -5   83.35    1.17   0
   6   2  -7   12.35    0.85   0
   6   3  -9   59.61    1.24   0
   6   5 -12   12.98    1.05   0
   6   6 -13   68.96    1.47   0
   6   7 -14  181.90    2.15   0
   6   8 -15   36.99    1.41   0
   7  -1   5   27.06    0.77   0
   7  -1  15   16.39    0.75   0
   7   0   0   -0.63    0.75   0
   7   3  -8    9.35    1.00   0
   8   0   3   -0.30    0.63   0
   8   1  -1   22.87    1.18   0
   8   2  -4    1.59    1.04   0
   8   4  -8    2.88    1.17   0
   8   6 -11   21.56    1.51   0
   9   1   3    8.06    1.20   0
   9   2  -1   36.33    1.49   0
   9   3  -4    0.24    1.16   0
   9   5  -8    0.12    1.05   0
  -7  10   9   22.77    1.51   0
  -6   6  13   67.97    1.55   0
  -6   6  14   -1.18    1.01   0
  -6   7   6   60.35    1.30   0
  -6   7  18   20.51    1.27   0
  -6   8   3    6.59    0.84   0
  -6  10   0    1.77    0.77   0
  -5   4   9   48.93    1.08   0
  -5   4  10    0.70    0.57   0
  -5   4  11   42.01    0.97   0
  -5   4  13    1.79    0.59   0
  -5   4  15    4.25    0.88   0
  -5   4  16   91.41    1.59   0
  -5   5  21    2.67    1.34   0
  -5  13  -6    4.98    0.77   0
  -4   3   5   40.46    0.69   0
  -4   3  20    0.96    1.01   0
  -4   4   1   12.55    0.54   0
  -4   4  23   15.97    1.05   0
  -4  13  -9    7.61    0.59   0
  -3   1  10   62.29    0.81   0
  -3   1  14   62.03    0.89   0
  -3   1  15   35.92    0.76   0
  -3   2   3    0.80    0.27   0
  -3   3  25   62.45    1.56   0
  -2   0   8   66.08    0.70   0
  -2   0   9    0.15    0.26   0
  -2   0  15   -0.40    0.33   0
  -2   0  16   38.00    0.78   0
  -2   1  22   91.08    1.35   0
  -2   2  25    2.95    0.93   0
  -1   0  21   68.52    1.03   0
  -1   1  25    1.61    0.75   0
  -1   5  -9   44.34    0.20   0
   0  -1  19    8.63    0.46   0
   1  -1  21   12.40    0.43   0
   1   0  25   37.11    0.84   0
   2   8 -15    2.85    0.52   0
   2  12 -17    0.14    0.71   0
   3  -2   6  150.10    0.74   0
   3   9 -16    2.67    0.73   0
   3  11 -17    0.59    0.81   0
   4   1  -6  435.98    2.00   0
   4   2  -8  328.95    1.82   0
   5  -2  10   94.85    0.86   0
   5  -2  11   34.08    0.62   0
   5  -2  12  289.20    1.35   0
   5  -1   1   88.92    0.95   0
   5   8 -15   22.77    1.09   0
   6  -1   3   56.06    0.95   0
   7  -1   7    4.63    0.65   0
   7  -1   8   96.70    1.24   0
   7   0   1   37.19    1.04   0
   7   4  -9   14.91    1.13   0
   7   6 -12    2.93    0.93   0
   7   7 -13   70.67    1.56   0
   8   0   4    1.31    0.62   0
   8   0   5   -0.28    0.85   0
   8   1   0   10.26    1.08   0
   8   2  -3   52.95    1.36   0
   8   3  -6   46.05    1.25   0
   9   1   4   -0.82    1.00   0
   9   1   5    1.23    1.03   0
   9   2   0   17.08    1.33   0
   9   3  -3   -0.38    1.28   0
   9   4  -5   11.22    1.30   0
   9   5  -7    0.94    1.45   0
  -7   9  11   52.75    1.83   0
  -7   9  12   -3.10    1.44   0
  -6   6  10    4.41    0.69   0
  -6   6  15   19.63    1.02   0
  -6   7   5   57.26    1.23   0
  -6  11  -1   18.86    0.81   0
  -5   4   7    5.19    0.68   0
  -5   4   8   73.00    1.08   0
  -5   4  17   18.54    0.91   0
  -5   5   3   50.28    0.92   0
  -5   5  22    2.53    1.46   0
  -5   7  -1   15.32    0.57   0
  -5  12  -6   20.39    0.84   0
  -4   2  10   28.37    0.81   0
  -4   2  11   37.12    0.87   0
  -4   2  12   24.43    0.70   0
  -4   2  13   42.48    0.86   0
  -4   2  14   14.82    0.76   0
  -4   3   4   62.53    0.80   0
  -4   3  21    4.70    1.01   0
  -4   4  24   -0.09    0.98   0
  -4   7  -5    2.08    0.36   0
  -4   8  -6  186.55    1.18   0
  -4   9  -7    1.48    0.37   0
  -3   1   8   94.29    0.92   0
  -3   1  17    3.24    0.66   0
  -3   2  22   43.10    1.06   0
  -2   0  17   -1.14    0.56   0
  -2   1   2 5191.76    4.53   0
  -2   2  26    8.86    1.04   0
  -1  -1  10  486.26    1.54   0
  -1  -1  11   29.16    0.47   0
  -1  -1  12   30.93    0.50   0
  -1  -1  13   92.12    0.81   0
  -1  -1  14   20.24    0.49   0
   0   0  24   56.30    0.97   0
   0   9 -14   39.57    0.52   0
   0  11 -15    1.11    0.39   0
   1   4 -10    3.56    0.28   0
   2  -1   1  600.16    1.37   0
   2   0  26   22.74    0.67   0
   2   5 -12  210.04    1.33   0
   2   6 -13   -0.20    0.45   0
   2   7 -14  108.43    1.09   0
   3   0  -3    4.21    0.31   0
   3   4 -11   69.74    0.87   0
   3   8 -15   19.19    0.80   0
   4  -2   7   65.99    0.64   0
   4   0  -3    1.50    0.36   0
   4   4 -11   12.30    0.55   0
   5  -1   2   13.00    0.55   0
   5   0  -2    0.22    0.56   0
   5   2  -7   16.12    0.70   0
   5   3  -9  100.45    1.28   0
   5   5 -12   22.12    0.79   0
   5   6 -13   51.86    1.21   0
   5   7 -14    9.97    0.90   0
   6  -1  18   19.24    0.55   0
   6   0  -1    0.50    0.41   0
   6   1  -4    1.94    0.52   0
   6   3  -8  173.52    1.81   0
   6   4 -10    4.27    0.68   0
   6   5 -11   41.57    1.18   0
   6   8 -14   33.81    1.34   0
   6   9 -15    1.64    0.94   0
   7  -1  10   23.01    0.79   0
   7   1  -2  101.50    1.47   0
   7   5 -10    1.06    1.05   0
   8   0   6   29.10    1.02   0
   8   0   7    2.44    0.79   0
   8   1   1   46.35    1.28   0
   8   3  -5   29.21    1.32   0
   8   4  -7   65.83    1.58   0
   9   1   6    9.31    1.11   0
   9   2   1    4.60    1.22   0
  -7   9   8   25.34    1.49   0
  -7   9   9   40.71    1.35   0
  -7   9  10   10.41    1.09   0
  -7  10   6    5.73    1.19   0
  -7  11   4    8.56    1.21   0
  -6   6   8    3.17    0.66   0
  -6   6  18    2.33    0.94   0
  -6   6  19    8.51    1.53   0
  -6   7   4   12.09    0.89   0
  -6   8   2    0.39    0.56   0
  -6   9   0   16.47    0.88   0
  -6  10  -1    8.51    0.91   0
  -6  11  -2    6.31    0.83   0
  -5   4  20   23.57    1.39   0
  -5   8  -3    6.65    0.56   0
  -5   9  -4    1.88    0.51   0
  -5  10  -5   13.13    0.65   0
  -4   2   8  315.08    1.87   0
  -4   2   9    0.02    0.39   0
  -4   2  16  113.46    1.41   0
  -4   2  17   44.12    1.16   0
  -4   3  22   13.29    1.13   0
  -4   5  -2    0.50    0.39   0
  -4  10  -8    2.86    0.40   0
  -4  12  -9    0.31    0.40   0
  -3   1   7  179.04    1.19   0
  -3   1  18    8.79    0.62   0
  -3   1  19   11.92    0.83   0
  -3   2   2   34.05    0.50   0
  -3   2  23   35.43    1.08   0
  -3   3  -1    6.42    0.32   0
  -3   5  -5  133.76    0.78   0
  -2   0   7    0.52    0.23   0
  -2   0  18   49.58    0.89   0
  -2   1  23    5.63    0.64   0
  -1  -1  15   18.53    0.51   0
  -1  -1  16   36.90    0.65   0
  -1   0  22    0.83    0.57   0
  -1   1  26   18.70    0.92   0
   0  -1  20    0.96    0.41   0
   1  -2  13  185.29    0.66   0
   1  -2  14   32.13    0.34   0
   1   8 -14   52.79    0.73   0
   2   3  -9   37.32    0.54   0
   3  -2   7  524.30    1.30   0
   3  -1   1  201.72    1.02   0
   3   6 -13    3.84    0.59   0
   3   7 -14   39.97    0.88   0
   3  10 -16    0.38    0.77   0
   4  -2   8  154.59    0.91   0
   4  -2  15    3.97    0.25   0
   4  -1   1    0.15    0.27   0
   4   1  -5   65.07    0.89   0
   4   3  -9   -0.18    0.54   0
   4   5 -12   42.72    0.83   0
   4   7 -14   11.14    0.78   0
   5   4 -10    0.91    0.65   0
   5   9 -15    0.58    0.98   0
   6   0   0    2.16    0.64   0
   6   2  -6   54.93    1.01   0
   6   6 -12   -0.55    0.73   0
   7   0   2   -0.11    0.51   0
   7   2  -4    4.54    0.87   0
   7   4  -8    1.85    0.98   0
   7   6 -11    1.38    0.84   0
   7   7 -12    2.61    0.88   0
   7   8 -13   49.68    1.43   0
   8   0   8    0.85    0.78   0
   8   0   9   -0.18    0.81   0
   8   0  10    0.36    0.76   0
   8   0  11    0.51    0.78   0
   8   0  12    3.03    0.78   0
   8   0  13   -0.80    0.82   0
   8   0  14   27.15    1.04   0
   8   1   2   -0.89    0.85   0
   8   2  -2    3.58    0.74   0
   8   5  -8   26.50    1.35   0
   9   1   8    3.63    1.01   0
   9   1   9    4.75    1.17   0
   9   2   2   -1.05    1.17   0
   9   3  -1   10.54    1.25   0
   9   4  -4    9.94    1.08   0
   9   5  -6   -0.88    1.04   0
  -7   8   9   12.31    1.27   0
  -7   8  10    0.58    1.22   0
  -7   8  11   10.28    1.30   0
  -7   8  12   39.61    1.38   0
  -7   8  14    2.59    1.14   0
  -7   9   6    4.55    1.10   0
  -7   9   7   76.83    1.55   0
  -7  10   5    4.77    0.96   0
  -6   5  11   37.86    1.23   0
  -6   5  12   12.29    1.05   0
  -6   5  13   37.89    1.27   0
  -6   5  14   30.03    1.26   0
  -6   5  15   11.12    1.18   0
  -6   5  16   16.34    1.28   0
  -6   7   3   79.04    1.32   0
  -6   8   1    0.57    0.73   0
  -5   3  11    0.90    0.72   0
  -5   3  12   43.89    1.08   0
  -5   3  13   -0.78    0.77   0
  -5   3  15   32.39    1.10   0
  -5   4   5  111.52    1.27   0
  -5   4  21    6.13    1.21   0
  -5   5   2    6.93    0.59   0
  -5   7  -2   55.61    0.92   0
  -5  11  -6    2.85    0.59   0
  -4   2   7  178.12    1.42   0
  -4   2  18   83.23    1.29   0
  -4   2  19   74.84    1.44   0
  -4   3  23   52.65    1.49   0
  -3   1  20    1.75    0.78   0
  -3   2  24    5.47    1.03   0
  -3  11 -11   41.30    0.45   0
  -2   0   6  559.73    1.72   0
  -2   0  19   -1.09    0.41   0
  -2   1  24    2.04    0.85   0
  -2   3  -4  133.04    0.58   0
  -1  -1   8   26.64    0.40   0
  -1  -1  17    7.29    0.48   0
  -1   0  23   58.94    1.04   0
   0   0  25    0.62    0.70   0
   1   0  26    0.64    0.64   0
   1   5 -11  105.84    0.80   0
   2  -2   8   11.49    0.15   0
   2  -2  17   18.46    0.23   0
   2  -1  23   69.89    0.69   0
   2   2  -7   29.61    0.45   0
   2   9 -15   42.78    0.83   0
   2  11 -16    2.54    0.73   0
   3  -1  23    8.81    0.26   0
   3   1  -5   96.16    0.90   0
   3   3  -9  127.87    1.08   0
   4  -2  14   60.93    0.51   0
   4   0  -2    3.40    0.48   0
   4   2  -7  179.99    1.35   0
   5  -1   3   29.44    0.67   0
   5   0  -1  649.06    2.55   0
   5   8 -14   85.86    1.52   0
   6  -1  17    0.82    0.45   0
   6   4  -9    4.27    0.65   0
   6   9 -14   -0.51    1.24   0
   7   0   3    5.79    0.61   0
   7   1  -1   13.87    0.75   0
   7   3  -6    2.26    0.65   0
   7   5  -9   19.19    1.17   0
   8   2  -1    6.25    1.05   0
   8   3  -4    9.08    0.86   0
   8   4  -6    1.26    0.80   0
   8   6  -9   27.68    1.23   0
   9   2   3   28.64    1.33   0
   9   5  -5   20.82    1.47   0
  -7   7  14    1.20    1.23   0
  -7   9   5   37.08    1.39   0
  -7  10   4   23.69    1.07   0
  -7  11   2    0.80    1.04   0
  -6   5   9    2.54    0.62   0
  -6   5  17   28.54    1.20   0
  -6   5  18  106.41    1.96   0
  -6   5  19   11.23    1.36   0
  -6   6   5    1.49    0.57   0
  -6   9  -1   22.36    0.92   0
  -6  10  -2   19.30    0.94   0
  -5   3   9   95.53    1.31   0
  -5   3  10  105.38    1.29   0
  -5   3  16   12.83    0.81   0
  -5   3  17    0.13    0.89   0
  -5   3  18    4.15    1.04   0
  -5   4   4   12.14    0.69   0
  -4   2  20   43.09    1.24   0
  -4   3  24   17.44    1.32   0
  -4  11  -9    5.49    0.45   0
  -3   1  21    1.25    0.84   0
  -3   2  25   39.49    1.38   0
  -3   7  -8   67.60    0.53   0
  -3   8  -9  112.80    0.64   0
  -2   0  20  174.07    1.56   0
  -1  -1  18  116.79    1.08   0
  -1   0   2    2.48    0.17   0
  -1   1  27    4.90    0.93   0
  -1   8 -12   36.07    0.31   0
   0  -1  21    0.91    0.44   0
   1   1  -4    1.41    0.20   0
   1   3  -8  267.16    1.06   0
   1   6 -12  253.82    1.26   0
   1   7 -13  272.60    1.37   0
   1  10 -15    1.43    0.44   0
   2   0  -2   34.06    0.41   0
   2   4 -10  116.66    0.97   0
   3   0  -2    0.40    0.33   0
   3   2  -7  124.15    1.00   0
   3  11 -16    7.04    0.86   0
   4  -2  10  157.22    0.87   0
   4  -2  11  109.51    0.73   0
   4  -2  12  233.32    0.99   0
   4  -2  13   75.45    0.57   0
   4  -1   2  293.27    1.40   0
   4   4 -10   39.93    0.85   0
   4   9 -15    6.22    0.65   0
   4  11 -16   11.46    0.85   0
   5  -1  20    1.59    0.30   0
   5   2  -6   10.75    0.53   0
   5   6 -12   16.97    0.76   0
   5  10 -15    1.19    1.08   0
   6  -1  16    0.59    0.49   0
   6   0   1    0.34    0.44   0
   6   1  -2   38.35    0.94   0
   6   2  -5   19.14    0.73   0
   6   3  -7   69.33    1.17   0
   6   5 -10    0.55    0.65   0
   6   6 -11    2.19    1.01   0
   6   7 -12    1.20    1.02   0
   6   8 -13   37.64    1.41   0
   7   0   4   -0.30    0.52   0
   7   2  -3   20.41    0.96   0
   7   3  -5   30.79    1.08   0
   7   4  -7   69.95    1.47   0
   7   6 -10    1.45    0.80   0
   7   7 -11    8.52    1.21   0
   7   8 -12   38.61    1.33   0
   8   1   4    1.93    0.92   0
   8   3  -3    6.78    1.00   0
   8   4  -5    1.98    1.08   0
   8   5  -7    4.42    0.88   0
   9   2   4    1.01    0.85   0
   9   2   5   65.28    1.63   0
   9   3   0    1.45    0.89   0
   9   4  -2    0.10    1.29   0
   9   5  -4   -0.69    1.28   0
  -7   7  10    3.74    1.21   0
  -7   7  11    9.33    1.01   0
  -7   7  12    1.74    0.94   0
  -7   7  15   91.76    1.85   0
  -7   8   6    1.93    1.08   0
  -7   8   7    1.35    0.81   0
  -7   9   4   14.71    1.20   0
  -6   5   7    1.99    0.80   0
  -6   5  20   37.82    1.66   0
  -6   8   0   13.23    0.81   0
  -6  11  -3    7.62    0.78   0
  -5   3   8   13.45    0.60   0
  -5   3  19   -0.08    0.78   0
  -5   5   1    3.08    0.44   0
  -5   9  -5   -0.14    0.49   0
  -5  10  -6    5.61    0.59   0
  -5  12  -7   28.72    0.80   0
  -4   2   5   10.97    0.56   0
  -4   2  21   65.96    1.32   0
  -4   2  22  127.02    1.85   0
  -3   1  22   65.05    1.34   0
  -3   2   1  124.12    0.85   0
  -2   0   5    0.69    0.33   0
  -2   0  21    0.11    0.61   0
  -2   1   1  203.28    0.88   0
  -2   1  25   11.34    0.92   0
  -2   4  -6  127.31    0.49   0
  -1  -1   7  841.55    1.76   0
  -1  -1  19    8.99    0.55   0
  -1   0  24    0.99    0.70   0
   0  12 -15    0.74    0.43   0
   1  -2  16  241.06    0.90   0
   2  12 -16    8.49    0.78   0
   3   4 -10  391.86    1.88   0
   3   8 -14   15.30    0.73   0
   3  12 -16    1.82    0.88   0
   4   1  -4  453.70    2.00   0
   4   3  -8    3.87    0.55   0
   4   5 -11    0.87    0.54   0
   4   6 -12   31.58    0.88   0
   4   7 -13    6.20    0.76   0
   4  10 -15   24.55    1.03   0
   5  -1   4   21.78    0.53   0
   5   0   0    0.03    0.56   0
   5   1  -3   72.61    1.03   0
   5   4  -9   49.97    1.05   0
   5   9 -14    2.63    0.97   0
   6  -1   9   27.24    0.68   0
   6  -1  15    3.41    0.49   0
   6   0   2  106.10    1.23   0
   6   4  -8    8.27    0.88   0
   6  10 -14    2.27    1.25   0
   7   0   5   20.87    0.73   0
   7   0   6   -0.37    0.67   0
   7   0  18   -0.90    0.63   0
   7   1   1   57.54    1.20   0
   7   5  -8    1.07    0.97   0
   8   1   5   31.14    1.15   0
   8   2   1   16.69    1.07   0
   8   3  -2    6.79    1.04   0
   8   5  -6   14.37    1.27   0
   9   2   7   40.04    1.43   0
   9   3   2    5.49    1.19   0
   9   4  -1   -1.17    1.19   0
  -7   8   5    6.30    1.05   0
  -7   9   3   11.36    1.12   0
  -7  11   1   49.77    1.43   0
  -6   4  11    6.15    0.92   0
  -6   4  13   28.38    1.15   0
  -6   4  14   25.28    1.03   0
  -6   4  15    2.40    1.02   0
  -6   4  17    2.26    1.09   0
  -6   5   6   32.02    1.00   0
  -6   6   3   19.39    0.92   0
  -6   9  -2   94.08    1.30   0
  -6  10  -3    1.07    0.68   0
  -5   3   6    2.69    0.59   0
  -5   3   7  103.05    1.19   0
  -5   3  21   10.29    1.29   0
  -5   7  -3  212.18    1.48   0
  -4   1  12    5.02    0.61   0
  -4   1  13   68.43    1.01   0
  -4   1  15    8.46    0.73   0
  -4   1  16   13.88    0.88   0
  -4   2  23   37.75    1.33   0
  -4   7  -6   71.26    0.73   0
  -4   9  -8    4.07    0.39   0
  -3   0  11    1.97    0.49   0
  -3   0  12    0.62    0.36   0
  -3   0  13  143.69    1.24   0
  -3   0  14    0.09    0.38   0
  -3   0  15   36.03    0.73   0
  -3   0  16    0.11    0.60   0
  -3   1   4  974.50    2.51   0
  -3   1  23   25.74    1.16   0
  -3   3  -2  193.62    0.98   0
  -3   4  -4    9.26    0.29   0
  -3   6  -7   75.15    0.55   0
  -3   9 -10    0.24    0.23   0
  -2   0  22   16.93    0.88   0
  -2   1  26    5.87    1.02   0
  -2   2  -2   17.11    0.25   0
  -1  -1  20   78.35    0.96   0
  -1  12 -14   -0.01    0.31   0
   0  -1   4  369.85    0.64   0
   0  -1  22   85.55    0.96   0
   0   0  26   26.51    0.87   0
   1   2  -6   35.26    0.37   0
   2  -1   2  268.77    0.88   0
   2   5 -11    9.08    0.38   0
   2   7 -13  122.38    1.14   0
   2  10 -15    6.38    0.66   0
   3  -2   9   19.35    0.29   0
   3  -1   2  217.26    1.01   0
   3   5 -11    7.36    0.53   0
   3   6 -12   25.40    0.74   0
   3   7 -13   38.11    0.85   0
   3  10 -15   11.37    0.79   0
   4   0  -1   -0.38    0.31   0
   4   2  -6  174.35    1.30   0
   5   2  -5  205.07    1.63   0
   5   5 -10   20.72    0.88   0
   5   8 -13   40.25    1.26   0
   6  -1  10    5.35    0.53   0
   6  -1  12   23.67    0.62   0
   6  -1  13   16.52    0.58   0
   6  -1  14   -0.49    0.43   0
   6   2  -4   50.60    0.96   0
   6   5  -9    2.50    0.87   0
   6   8 -12    3.49    1.06   0
   6   9 -13   10.23    1.18   0
   7   0   7   12.32    0.79   0
   7   0  17   17.26    0.80   0
   7   2  -2   24.92    0.89   0
   7   3  -4   26.38    1.08   0
   7   4  -6    1.21    0.88   0
   7   8 -11    9.92    1.21   0
   8   1   6    1.17    0.65   0
   8   4  -4   44.15    1.23   0
   8   6  -7   19.54    1.38   0
   8   7  -8   10.13    1.38   0
   9   2   8   22.98    1.28   0
   9   3   3    0.94    1.14   0
  -7   6  11    1.73    1.08   0
  -7   6  12    3.87    0.90   0
  -7   6  13    5.59    0.94   0
  -7   6  14   24.11    1.19   0
  -7   6  15    3.85    1.02   0
  -7   6  16   37.74    1.43   0
  -7   7   6    8.65    1.01   0
  -7   7   7   46.70    1.22   0
  -7   8   4   11.27    1.13   0
  -7  11   0    3.17    0.99   0
  -6   4  10    4.70    0.66   0
  -6   4  18    5.91    0.98   0
  -6   4  19   40.45    1.65   0
  -6   8  -1    7.47    0.72   0
  -6  11  -4   -0.73    0.74   0
  -5   2  14    1.20    0.80   0
  -5   2  15   33.82    1.13   0
  -5   2  16    5.49    0.89   0
  -5   3  22   17.47    1.09   0
  -5   5   0    0.01    0.38   0
  -5   6  -2   41.30    0.80   0
  -4   1   9  202.89    1.54   0
  -4   1  10    0.07    0.40   0
  -4   1  17    2.56    0.60   0
  -4   1  18   28.31    1.01   0
  -4   1  19    3.27    0.81   0
  -4   2   4  178.94    1.31   0
  -4   2  24    4.92    1.15   0
  -4   3   1   15.75    0.45   0
  -4   6  -5   51.75    0.68   0
  -3   0   9   12.95    0.55   0
  -3   0  10    0.27    0.33   0
  -3   0  17  155.49    1.43   0
  -3   0  18   -1.26    0.63   0
  -3   1  24   40.48    1.24   0
  -2  -1  13   13.42    0.54   0
  -2  -1  14    5.25    0.50   0
  -2  -1  15  126.92    1.13   0
  -2   0  23    0.30    0.77   0
  -1   0  25   62.79    1.15   0
  -1   6 -10  202.31    0.54   0
  -1   7 -11   55.47    0.34   0
   0  10 -14    8.23    0.42   0
   0  13 -15   -0.69    0.48   0
   1  -2  17    0.27    0.22   0
   1   9 -14    3.33    0.44   0
   1  11 -15   13.67    0.59   0
   2  -2  18    0.64    0.16   0
   2  -1  24   10.24    0.45   0
   2   1  -4  100.23    0.73   0
   2   3  -8   25.34    0.46   0
   3   1  -4 1045.51    2.58   0
   3   2  -6    3.26    0.43   0
   3   3  -8  145.70    1.12   0
   4   9 -14    0.61    0.79   0
   4  11 -15    9.24    1.08   0
   5  -1   6    8.82    0.47   0
   5  -1  19    4.16    0.36   0
   5   0   1  331.01    1.82   0
   5   6 -11   -0.07    0.59   0
   5   7 -12   10.22    0.72   0
   5  10 -14    0.44    1.09   0
   6   0   3   -0.72    0.40   0
   6   2  -3   98.38    1.31   0
   6   7 -11    5.13    0.81   0
   6  10 -13    4.28    1.22   0
   7   0   8   -0.37    0.64   0
   7   0   9   25.12    0.82   0
   7   0  15    3.24    0.75   0
   7   0  16    0.18    0.65   0
   7   1   2   62.67    1.10   0
   7   2  -1    0.54    0.79   0
   7   5  -7   67.40    1.47   0
   8   1   8   -0.60    0.82   0
   8   1   9   11.71    0.95   0
   8   3  -1   22.46    0.98   0
   8   4  -3   -1.32    1.05   0
   8   5  -5    0.53    0.83   0
   8   8  -9    5.57    1.17   0
   9   3   4    8.04    1.29   0
   9   4   0    4.25    0.97   0
   9   6  -4    1.71    1.04   0
  -7   6   8    3.53    0.99   0
  -7   6   9    1.32    0.77   0
  -7   7   5   31.95    1.22   0
  -7   8   3    0.37    0.97   0
  -7   9   2   19.85    0.93   0
  -6   4   7   12.96    0.84   0
  -6   4   8    9.36    0.69   0
  -6   5   4   56.06    1.13   0
  -6   7   0   57.37    1.00   0
  -6  12  -5   15.77    0.97   0
  -5   2  10   17.70    0.87   0
  -5   2  11  109.36    1.32   0
  -5   2  19    1.77    0.97   0
  -5   3   5   51.68    0.85   0
  -5   3  23    8.53    1.07   0
  -5   8  -5   22.61    0.68   0
  -4   1  20   71.03    1.40   0
  -4  10  -9   17.53    0.50   0
  -3   0  19   27.59    0.80   0
  -3   0  20   -1.14    0.70   0
  -3   2   0    0.87    0.29   0
  -2  -1  12   46.51    0.64   0
  -2  -1  16   23.49    0.65   0
  -2  -1  17   33.61    0.77   0
  -2   0   4 9999.99    6.66   0
  -1  -1   6  449.21    1.24   0
  -1  -1  21   20.23    0.69   0
   0  -2  13   71.62    0.57   0
   0  -2  14   80.90    0.63   0
   0  -1  23    3.38    0.49   0
   1  -1  24    2.88    0.46   0
   1   4  -9   39.82    0.48   0
   2   9 -14   31.77    0.75   0
   2  11 -15   38.45    0.91   0
   3  -2  10  105.57    0.55   0
   3   0  -1  149.27    0.93   0
   3  11 -15    6.73    0.89   0
   4   0   0    3.56    0.44   0
   4   3  -7   52.64    0.86   0
   4   8 -13   14.64    0.89   0
   5   4  -8   71.71    1.07   0
   5  11 -14   13.20    1.22   0
   6   0   4   51.29    0.92   0
   6   1   0    2.57    0.47   0
   6   5  -8   11.72    0.90   0
   6   9 -12   45.98    1.49   0
   7   0  10    0.82    0.64   0
   7   0  11   21.41    0.84   0
   7   0  12    0.73    0.68   0
   7   0  13   15.69    0.80   0
   7   0  14   -0.30    0.65   0
   7   1   3    0.97    0.56   0
   7   3  -3   -0.18    0.60   0
   7   6  -8    3.91    0.81   0
   7   7  -9   24.06    1.32   0
   7   8 -10    1.28    1.14   0
   8   1  10    6.77    0.89   0
   8   1  12    5.59    0.97   0
   8   1  13    0.49    0.92   0
   8   1  14    4.02    0.85   0
   8   2   3    2.14    0.72   0
   8   2   4    7.83    0.94   0
   8   3   0    0.47    0.95   0
   8   5  -4   95.41    1.76   0
   9   4   1   70.01    1.58   0
   9   5  -1   14.10    1.52   0
   9   6  -3    0.30    1.28   0
  -7   5  12   15.85    1.32   0
  -7   5  13   99.28    1.89   0
  -7   5  15   21.69    1.36   0
  -7   5  16   20.55    1.54   0
  -7   5  18    5.08    1.44   0
  -7   7   4   22.12    1.04   0
  -7   9   1    4.72    1.00   0
  -7  11  -1   27.93    1.28   0
  -6   3  12   14.07    0.95   0
  -6   3  13   11.67    1.02   0
  -6   3  14    3.53    0.99   0
  -6   3  15   39.81    1.33   0
  -6   3  16   22.22    1.24   0
  -6   3  17  127.47    1.92   0
  -6   4   6    1.07    0.74   0
  -6   5   3   21.09    0.88   0
  -6   6   1    8.36    0.78   0
  -6   8  -2   40.39    0.96   0
  -6  10  -4    3.10    0.71   0
  -5   2   9    6.35    0.54   0
  -5   3   4    0.02    0.55   0
  -5   4   1    3.72    0.57   0
  -5   9  -6    9.69    0.56   0
  -4   1   7    4.78    0.57   0
  -4   1  21    2.33    0.91   0
  -4   2  25   34.66    1.26   0
  -4   3   0   32.88    0.63   0
  -4   4  -2  202.48    1.19   0
  -4  12 -10   72.89    0.74   0
  -3   0  21   14.53    0.91   0
  -3   1  25   36.02    1.10   0
  -3   5  -6  167.53    0.80   0
  -2  -1  10    1.29    0.28   0
  -2  -1  18    1.65    0.54   0
  -2   0  24    3.68    0.78   0
  -1  -1  22    1.90    0.57   0
  -1   0  26    0.68    0.71   0
  -1  10 -13   14.90    0.34   0
  -1  13 -14   -0.19    0.37   0
   0  -2  12  140.86    0.72   0
   0  -2  15   59.61    0.58   0
   0  -2  16   38.33    0.54   0
   1  -2  18    8.80    0.29   0
   1   8 -13    7.64    0.44   0
   1  12 -15   27.98    0.83   0
   2  -2   9   98.56    0.33   0
   2   0  -1    0.06    0.17   0
   2   4  -9    6.13    0.39   0
   3  -2  11    0.12    0.17   0
   3  -1   3    0.35    0.24   0
   3   4  -9   20.40    0.53   0
   3   8 -13    1.81    0.61   0
   3  12 -15    6.09    0.87   0
   4   2  -5   10.64    0.45   0
   4   6 -11   48.77    0.88   0
   4  10 -14   12.68    0.97   0
   5  -1  18    1.02    0.37   0
   5   0   2    0.18    0.47   0
   5   5  -9  124.94    1.40   0
   5   6 -10   20.60    0.94   0
   5   8 -12   63.12    1.37   0
   6   0   5   -0.33    0.58   0
   6   2  -2    4.14    0.71   0
   6   4  -6    2.31    0.75   0
   6   6  -9    6.44    0.87   0
   6   7 -10    2.33    0.99   0
   7   5  -6    7.55    0.98   0
   8   3   1   30.01    1.27   0
   9   4   3   20.16    1.37   0
   9   6  -2   23.11    1.61   0
  -8   8   9    4.88    1.50   0
  -7   5   9   19.12    1.09   0
  -7   5  10    1.68    0.99   0
  -7   5  11  102.03    1.65   0
  -7   8   2    0.32    0.68   0
  -6   3  10   23.66    1.02   0
  -6   3  11   -0.25    0.59   0
  -6   3  18   58.40    1.45   0
  -6   3  19    7.09    1.31   0
  -6   4   5   60.20    1.14   0
  -6   7  -1   13.59    0.75   0
  -6  11  -5   27.20    0.90   0
  -5   2  21   28.71    1.14   0
  -5   2  22    3.56    1.25   0
  -5   6  -3    0.76    0.49   0
  -5  10  -7    2.01    0.48   0
  -5  12  -8    0.21    0.51   0
  -4   1   6  434.53    2.03   0
  -4   1  22    2.14    0.75   0
  -3   0   7  104.91    0.92   0
  -3   0  22   -0.42    0.80   0
  -3   1  26    0.96    1.11   0
  -2  -1   9  738.59    2.12   0
  -2  -1  19   32.56    0.79   0
  -2  -1  20   -0.79    0.55   0
  -2   0  25   -0.68    0.82   0
  -2  13 -13    8.13    0.28   0
  -1   2  -4   92.03    0.23   0
   0  -2  11   44.72    0.40   0
   0  -2  17   30.78    0.50   0
   0  -1  24    3.00    0.52   0
   1   5 -10   -0.39    0.26   0
   1   7 -12   82.38    0.81   0
   1  10 -14   20.25    0.65   0
   1  13 -15    1.40    0.67   0
   2   8 -13    1.15    0.50   0
   3  -2  12   27.48    0.29   0
   3  -2  15    5.08    0.16   0
   3   1  -3   42.96    0.61   0
   3   3  -7    9.73    0.49   0
   3   5 -10   39.43    0.75   0
   3   6 -11   23.52    0.70   0
   3   7 -12    1.86    0.57   0
   4  -1   5  223.42    1.19   0
   4   4  -8    2.48    0.57   0
   4   9 -13   23.19    0.99   0
   4  11 -14    2.29    0.92   0
   5  -1   8    0.52    0.41   0
   5   4  -7    6.80    0.71   0
   5  10 -13    1.87    1.01   0
   6   0   6  293.49    1.85   0
   6   0  20    1.76    0.51   0
   6   1   1  342.69    2.06   0
   6  10 -12    4.87    1.23   0
   7   6  -7    7.45    0.82   0
   7   7  -8   -0.38    1.06   0
   7   8  -9   15.24    1.29   0
   7   9 -10    9.45    1.07   0
   8   2   6   19.57    1.11   0
   8   3   2    5.54    1.09   0
   8   4  -1    2.77    0.79   0
   8   5  -3   -0.44    1.06   0
   8   7  -6   35.82    1.30   0
   8   8  -7   10.35    1.38   0
   9   5   1   23.29    1.58   0
   9   6  -1    8.28    1.44   0
  -8   7  10    1.07    1.35   0
  -8   7  11    3.08    1.37   0
  -8   8   7    9.03    1.38   0
  -8   8   8    4.40    1.06   0
  -8   9   5   10.97    1.43   0
  -7   6   5    1.03    0.90   0
  -7   7   3    5.16    0.73   0
  -7   8   1    1.46    0.90   0
  -7   9   0    0.16    0.67   0
  -7  10  -1    0.87    0.89   0
  -7  11  -2    5.32    0.99   0
  -6   3   8  165.90    1.75   0
  -6   5   2  364.48    2.26   0
  -6   6   0  156.71    1.55   0
  -5   1  14   -1.19    0.74   0
  -5   1  15   37.53    1.06   0
  -5   1  16    1.11    0.79   0
  -5   2   6    8.91    0.68   0
  -5   2  23   19.91    1.41   0
  -5   3   3   94.92    1.05   0
  -4   0  13   -0.26    0.60   0
  -4   0  14  121.09    1.38   0
  -4   0  15    0.14    0.66   0
  -4   0  16   71.01    1.22   0
  -4   1  23    1.14    0.80   0
  -4   1  24   43.78    1.40   0
  -3   0   6   -0.11    0.41   0
  -3   0  23  158.29    1.82   0
  -3   1   2    4.23    0.34   0
  -2  -1  21    6.87    0.64   0
  -2   0   3    0.11    0.30   0
  -1  -1  23    6.45    0.63   0
  -1   0  27   22.44    0.94   0
   0  -2  10  153.22    0.67   0
   0  -2  18  230.53    1.20   0
   1  -2  19   32.15    0.44   0
   1   6 -11   41.11    0.58   0
   2  -2  19    2.28    0.17   0
   2  -1   3   86.78    0.50   0
   2   5 -10  576.53    2.04   0
   2   6 -11    6.58    0.49   0
   2  10 -14    0.51    0.57   0
   3  -2  13   40.48    0.33   0
   3  -2  14   39.12    0.30   0
   3   0   0    0.40    0.31   0
   3   2  -5   16.39    0.51   0
   4   0   1    0.42    0.39   0
   4   1  -2   15.69    0.50   0
   4   5  -9   36.87    0.84   0
   4   8 -12   44.86    1.11   0
   4  12 -14    5.07    1.09   0
   5  -1   9    1.82    0.40   0
   5  -1  17    6.41    0.41   0
   5   0   3    2.90    0.50   0
   5   2  -3   42.31    0.87   0
   5   3  -5   52.58    0.98   0
   5  11 -13   11.31    1.25   0
   6   0   7    1.15    0.54   0
   6   2  -1    5.92    0.69   0
   6   5  -7    1.11    0.61   0
   6   6  -8   -0.46    0.82   0
   6   7  -9   17.61    1.04   0
   6   9 -11   18.67    1.03   0
   7   1   6   18.75    0.86   0
   7   2   2   15.77    0.92   0
   7   5  -5   33.19    1.02   0
   8   2   8   30.98    1.14   0
   8   3   3   46.24    1.40   0
   8   5  -2   28.75    1.32   0
   9   4   5   16.96    1.44   0
   9   6   0   40.57    1.69   0
  -8   6  13   61.42    1.86   0
  -8   7   9    8.88    1.36   0
  -8   8   6   -1.60    1.26   0
  -8   9   4    0.22    1.28   0
  -7   4  11    3.91    1.07   0
  -7   4  13    1.10    0.82   0
  -7   4  14   62.43    1.45   0
  -7   4  15    7.77    1.00   0
  -7   4  16   45.24    1.41   0
  -7   4  17   14.55    1.14   0
  -7   5   7   65.13    1.25   0
  -7   6   4    0.62    0.90   0
  -7   7   2   58.91    1.32   0
  -6   4   4   12.17    0.65   0
  -6   7  -2   46.91    0.96   0
  -6   8  -3   42.07    0.83   0
  -6   9  -4   21.85    0.80   0
  -6  10  -5   18.91    0.80   0
  -5   1  11    2.04    0.67   0
  -5   1  12    6.73    0.59   0
  -5   1  13    1.34    0.55   0
  -5   1  17    2.79    0.66   0
  -5   1  18    5.54    0.92   0
  -5   1  19    1.05    0.99   0
  -5   3   2   12.46    0.60   0
  -5   4   0   50.65    0.77   0
  -5   5  -2   50.90    0.82   0
  -5  11  -8    0.79    0.53   0
  -4   0  11   -0.39    0.55   0
  -4   0  12    1.90    0.43   0
  -4   0  17   -0.28    0.54   0
  -4   0  18    1.07    0.76   0
  -4   0  19   -1.26    0.79   0
  -4   1   5   66.29    0.82   0
  -4   7  -7   48.66    0.58   0
  -4   8  -8  158.71    0.95   0
  -3  -1  14   62.15    0.93   0
  -3  -1  15   34.99    0.79   0
  -3   0  24    0.39    0.88   0
  -3   2  -1    9.38    0.33   0
  -2   0  26   11.72    0.92   0
  -1  -1   5  996.38    1.74   0
  -1  -1  24    8.22    0.67   0
   0  -2  19   26.75    0.55   0
   0  -1  25    3.95    0.60   0
   1   3  -7   83.97    0.59   0
   2  -1  25   20.88    0.44   0
   2   1  -3   35.31    0.47   0
   2   3  -7   59.50    0.62   0
   3   9 -13    2.20    0.68   0
   3  11 -14   12.39    0.91   0
   4  -1   6    2.88    0.34   0
   4  -1  21   38.01    0.40   0
   4   2  -4  184.11    1.31   0
   4   3  -6    0.09    0.37   0
   4   6 -10   28.60    0.83   0
   4   7 -11   22.49    0.86   0
   4  10 -13   34.56    1.18   0
   5  -1  10    0.12    0.36   0
   5  -1  11   11.83    0.48   0
   5  -1  16   45.25    0.65   0
   5   1   0    3.35    0.51   0
   5   6  -9    4.03    0.79   0
   5   7 -10    2.57    0.86   0
   5   8 -11    5.13    0.69   0
   6   0   8   44.18    0.86   0
   6   0  19    0.03    0.49   0
   6   3  -3   72.00    1.10   0
   6   4  -5   62.05    1.13   0
   6  10 -11  194.08    2.40   0
   7   1   8   97.27    1.34   0
   7   6  -6   12.84    0.90   0
   7   8  -8   16.32    1.27   0
   7   9  -9   46.12    1.40   0
   8   2  10    0.25    0.91   0
   8   3   4   55.15    1.44   0
   8   4   1    1.70    0.97   0
   8   6  -3    1.16    1.15   0
   8   8  -6   -0.66    1.02   0
   9   4   6   15.73    1.15   0
   9   4   7   15.99    1.36   0
   9   5   3   29.73    1.64   0
  -8   6  10    2.11    1.24   0
  -8   6  11   23.29    1.59   0
  -8   7   7   65.64    1.75   0
  -8   8   5   59.40    1.71   0
  -8   9   3   12.00    1.22   0
  -7   4  10    0.99    0.74   0
  -7   5   6    7.73    0.77   0
  -7   6   3    4.30    0.88   0
  -7   8   0    6.66    0.86   0
  -7   9  -1    2.14    0.66   0
  -7  10  -2    0.46    0.84   0
  -6   2  11    2.75    0.80   0
  -6   2  12   54.40    1.25   0
  -6   2  13    0.89    0.64   0
  -6   2  14   19.50    0.88   0
  -6   2  15   14.87    0.89   0
  -6   2  16   11.80    0.82   0
  -6   2  17    0.51    0.77   0
  -6   2  18   11.39    1.16   0
  -6   2  19    1.24    1.18   0
  -6   3   6   33.45    1.00   0
  -6   6  -1   72.35    1.12   0
  -5   1  10   36.98    0.82   0
  -5   1  20    3.76    0.82   0
  -5   1  21   10.18    1.09   0
  -5   2   5  218.85    1.59   0
  -5   8  -6   40.14    0.70   0
  -5   9  -7    0.27    0.45   0
  -4   0  10    0.32    0.40   0
  -4   0  20   14.91    0.92   0
  -4   0  21    1.34    0.83   0
  -4   1  25   25.01    1.12   0
  -4   6  -6   81.37    0.73   0
  -4  11 -10    0.69    0.34   0
  -3  -1  12  154.06    1.28   0
  -3  -1  13    0.62    0.38   0
  -3  -1  16   12.58    0.56   0
  -3  -1  17    3.05    0.60   0
  -3  -1  18   11.07    0.72   0
  -3   0   5    1.03    0.40   0
  -3   4  -5  223.45    0.93   0
  -3  10 -11   -0.00    0.15   0
  -2  -1   7  822.80    2.12   0
  -2  -1  22  102.52    1.21   0
  -1  -2  12  126.50    0.85   0
  -1  -2  13    0.76    0.30   0
  -1  -2  14    5.22    0.35   0
  -1  -2  15    0.34    0.33   0
  -1  -2  16    8.98    0.45   0
  -1  -2  17  166.29    1.14   0
   1  -2  20    2.54    0.29   0
   1   1  -3  815.77    1.45   0
   1   9 -13    2.16    0.48   0
   1  11 -14   18.97    0.65   0
   2   2  -5  169.86    0.96   0
   2   9 -13   13.10    0.64   0
   3   8 -12   -1.18    0.61   0
   4   0   2    9.57    0.45   0
   4   4  -7    0.49    0.53   0
   5  -1  13   14.16    0.47   0
   5  -1  14    0.02    0.35   0
   5  -1  15    0.68    0.35   0
   5   0   4    0.29    0.33   0
   5   2  -2   91.45    1.14   0
   5   4  -6   32.22    0.86   0
   5  10 -12   37.34    1.11   0
   6   0   9    0.49    0.53   0
   6   0  18    1.17    0.58   0
   6   1   3   60.33    0.94   0
   6   2   0  119.16    1.37   0
   6   6  -7    3.55    0.83   0
   6   9 -10    8.51    1.17   0
   7   1   9    4.41    0.77   0
   7   1  18   28.28    0.97   0
   7   4  -2    0.51    0.62   0
   7   5  -4    8.98    0.75   0
   7   6  -5    0.56    0.92   0
   7  10  -9   19.54    1.60   0
   8   2  11    1.70    0.93   0
   8   2  12    1.82    0.97   0
   8   3   5    0.65    1.00   0
   8   8  -5   59.90    1.82   0
   9   5   4   13.20    1.39   0
   9   6   1    0.26    1.08   0
  -8   6   9   26.52    1.49   0
  -8   7   6   33.71    1.52   0
  -8   8   4   12.28    1.31   0
  -7   3  16   62.42    1.65   0
  -7   4   8    1.85    0.97   0
  -7   5   5   34.89    1.00   0
  -7   7   1   27.75    0.91   0
  -6   2  10    2.51    0.79   0
  -6   2  21    1.47    1.33   0
  -6   3   5  326.53    2.19   0
  -6   8  -4   47.70    0.93   0
  -5   1   9   10.21    0.56   0
  -5   1  22   20.52    1.31   0
  -5   2   4   10.09    0.63   0
  -5   4  -1    0.04    0.50   0
  -5   6  -4  247.68    1.49   0
  -4   0   9    0.08    0.39   0
  -4   0  22  139.59    1.87   0
  -4   2   1   46.78    0.66   0
  -3  -1  10   61.25    0.84   0
  -3  -1  11    2.52    0.37   0
  -3  -1  19   12.32    0.60   0
  -3  -1  20   -0.87    0.68   0
  -3   0  25   25.55    0.97   0
  -2  -1  23    5.69    0.73   0
  -1  -2  11 1210.78    2.42   0
  -1  -2  18    0.69    0.41   0
  -1  -1  25    0.23    0.68   0
   0  -2   9   40.45    0.34   0
   0  -2  20    0.43    0.36   0
   1  -1  26    0.58    0.50   0
   1   2  -5    8.53    0.22   0
   2   0   0  568.66    1.41   0
   2   4  -8    9.70    0.41   0
   3   3  -6   68.12    0.82   0
   3   5  -9   73.65    0.87   0
   3  10 -13   11.92    0.83   0
   4   1  -1   17.95    0.48   0
   4   9 -12   39.95    0.98   0
   4  11 -13    1.12    0.74   0
   5   0   5  168.32    1.27   0
   5   1   1   90.20    1.05   0
   5   5  -7   83.08    1.23   0
   5   9 -11    0.62    0.69   0
   6   0  10    6.04    0.58   0
   6   0  11   -0.36    0.49   0
   6   0  16   16.84    0.70   0
   6   0  17   -0.01    0.50   0
   6   1   4    4.43    0.63   0
   6   3  -2   13.31    0.65   0
   6   4  -4   14.31    0.72   0
   6   7  -8   48.25    1.14   0
   7   1  10   24.27    0.88   0
   7   1  11    1.66    0.74   0
   7   1  12    0.20    0.71   0
   7   1  16   27.61    0.96   0
   7   1  17   45.97    1.05   0
   7   4  -1   -0.13    0.80   0
   7   5  -3    5.57    0.98   0
   7   7  -6    8.62    1.08   0
   7   8  -7    0.39    1.08   0
   8   5   0   -0.46    1.01   0
   8   6  -2   26.73    1.12   0
   8   7  -3   -0.39    1.18   0
   9   5   5   23.52    1.29   0
   9   5   6   10.25    1.41   0
   9   6   2    1.80    1.13   0
  -8   5  11   -0.47    1.15   0
  -8   5  13    2.23    1.01   0
  -8   5  14    9.93    1.13   0
  -8   6   7   21.69    1.30   0
  -8   6   8   23.50    1.16   0
  -8   7   5    4.56    1.24   0
  -8   9   2   19.21    1.28   0
  -7   3  13  134.50    1.82   0
  -7   3  17    7.99    1.04   0
  -7   3  18   10.07    1.15   0
  -7   3  19    5.20    1.39   0
  -7   4   7   71.26    1.30   0
  -7   6   2   15.66    0.77   0
  -7   8  -1   35.14    1.08   0
  -7   9  -2   48.22    1.16   0
  -6   2   8  105.94    1.45   0
  -6   2   9   11.23    0.71   0
  -6   2  22   -1.09    1.01   0
  -6   4   2  187.41    1.65   0
  -6   5   0  203.77    1.62   0
  -6   7  -3   54.18    0.96   0
  -6   9  -5    1.03    0.61   0
  -5   1  23   40.71    1.32   0
  -5   3   1   47.61    0.76   0
  -5   5  -3  350.31    1.79   0
  -5  10  -8    7.39    0.53   0
  -4   0   8  346.96    1.86   0
  -4   0  23   -0.68    1.02   0
  -4   5  -5   21.45    0.46   0
  -3  -1   9    7.12    0.49   0
  -3  -1  21    1.91    0.75   0
  -3   0   4    2.06    0.36   0
  -3   0  26    1.69    0.98   0
  -3   1   1    0.17    0.22   0
  -2  -1  24    3.35    0.80   0
  -2   0   2   30.68    0.43   0
  -2   3  -5   34.16    0.29   0
  -1  -2  19    9.29    0.51   0
   0  -2  21   23.77    0.56   0
   1  -2  21   20.27    0.43   0
   1   4  -8   44.90    0.51   0
   1   8 -12    7.14    0.49   0
   1  12 -14   10.44    0.67   0
   2   8 -12   51.07    0.83   0
   2  12 -14   12.31    0.81   0
   3  -1   5    0.32    0.23   0
   3   0   1  419.52    1.49   0
   4   2  -3   28.66    0.60   0
   4   3  -5   38.77    0.71   0
   4   7 -10   36.48    0.99   0
   4   8 -11  120.91    1.41   0
   4  12 -13    0.03    0.99   0
   5   4  -5  109.87    1.31   0
   5   6  -8   49.79    1.00   0
   5   7  -9   71.60    1.18   0
   5   8 -10    9.19    0.73   0
   5  10 -11   68.19    1.46   0
   5  12 -12   -1.87    1.16   0
   6   0  12   46.26    0.86   0
   6   0  13   -0.33    0.54   0
   6   0  14   92.66    1.08   0
   6   0  15    0.36    0.51   0
   6   1   5   38.83    0.89   0
   6   5  -5   15.81    0.77   0
   6  10 -10   90.07    1.64   0
   7   1  13    1.19    0.71   0
   7   2   5   14.90    0.73   0
   7   3   2   55.06    1.22   0
   7   6  -4    0.09    0.98   0
   7  10  -8   30.57    1.54   0
   8   3   7    1.31    0.75   0
   8   3   8   10.64    1.02   0
   8   6  -1   46.79    1.53   0
   8   8  -4   11.50    1.14   0
   8   9  -5   12.34    1.24   0
  -8   5   9    0.96    1.12   0
  -8   5  10   54.75    1.47   0
  -8   6   6   20.53    1.25   0
  -8   7   4    6.28    1.19   0
  -8   9   1   18.45    1.21   0
  -7   3  10   93.30    1.61   0
  -7   4   6    0.93    0.66   0
  -7   6   1    0.39    0.78   0
  -6   1  16    0.55    0.95   0
  -6   1  17   -0.79    0.98   0
  -6   2   7   12.09    0.83   0
  -6   3   4   12.48    0.62   0
  -5   0  13    3.56    0.72   0
  -5   0  14    0.63    0.75   0
  -5   0  15    6.86    0.87   0
  -5   0  16   -0.23    0.78   0
  -5   0  17    4.78    0.94   0
  -5   0  18    0.44    0.90   0
  -5   2   3   44.31    0.84   0
  -5  12  -9   31.80    0.67   0
  -4   0   7    0.19    0.37   0
  -4   0  24  290.45    2.61   0
  -4   1   3  419.27    1.85   0
  -3  -1  22   65.24    1.24   0
  -3   6  -8  191.63    0.75   0
  -3   7  -9  386.70    0.96   0
  -2  -2  14   -0.17    0.38   0
  -2  -2  16   28.98    0.68   0
  -2  -1  25    8.03    0.79   0
  -1  -2  20  173.59    1.28   0
  -1  -1   4    1.55    0.20   0
  -1  -1  26   18.52    0.85   0
  -1   1  -2 1075.36    1.10   0
  -1   9 -12   41.59    0.45   0
  -1  11 -13    9.26    0.39   0
   1  13 -14  118.68    1.36   0
   2  -2  10   39.61    0.22   0
   2  -2  20   25.73    0.23   0
   2   5  -9    8.03    0.44   0
   2   6 -10   48.12    0.74   0
   2  10 -13   16.23    0.74   0
   2  13 -14   39.11    1.09   0
   3  11 -13    5.11    0.84   0
   4  -1   8   31.65    0.52   0
   4   0   3    0.11    0.36   0
   5   0   6    1.08    0.47   0
   5   0  22    0.49    0.46   0
   5   1   2   13.02    0.60   0
   5   2  -1  223.41    1.57   0
   5   9 -10   12.19    0.95   0
   6   2   2  149.57    1.51   0
   6   3  -1    8.46    0.62   0
   6   4  -3    9.53    0.67   0
   6   6  -6    7.21    0.69   0
   6   7  -7    9.27    0.94   0
   6   8  -8   82.42    1.42   0
   7   2   6   71.96    1.16   0
   7   4   0   -0.67    0.80   0
   7   5  -2   21.50    1.06   0
   7   7  -5   32.46    1.11   0
   7   8  -6    1.00    0.82   0
   7   9  -7   83.23    1.64   0
   8   3   9   43.84    1.35   0
   8   3  10   15.35    1.12   0
   8   4   4    0.77    0.78   0
   8   5   2   -0.35    1.00   0
   8   7  -2   -1.14    0.88   0
   8   8  -3   56.84    1.77   0
   8   9  -4    0.32    1.41   0
  -8   4  13   32.44    1.58   0
  -8   4  14    2.02    1.28   0
  -8   6   5   20.43    1.22   0
  -8   7   3   -0.96    0.96   0
  -8   8   2    0.25    0.85   0
  -7   3   8    7.22    0.98   0
  -7   3   9    0.13    0.65   0
  -7   4   5    7.00    0.84   0
  -7   8  -2   11.23    0.90   0
  -7   9  -3   28.46    1.05   0
  -6   1  18    0.35    0.79   0
  -6   1  19   12.74    1.22   0
  -6   1  20   -0.75    1.17   0
  -6   3   3   71.33    1.13   0
  -6   4   1   25.56    0.72   0
  -5   0  11   -0.07    0.68   0
  -5   0  12   -0.07    0.46   0
  -5   0  19   21.32    0.88   0
  -5   0  20    0.65    1.02   0
  -5   4  -2  295.34    1.66   0
  -5   7  -6   79.88    0.88   0
  -4  -1  15    8.96    0.69   0
  -4  -1  16   14.08    0.78   0
  -4  -1  17    2.57    0.74   0
  -4  -1  18   26.64    0.97   0
  -4   0   6  452.02    2.07   0
  -4   0  25   -1.02    1.16   0
  -4   2   0  134.58    1.01   0
  -4   4  -4   10.84    0.39   0
  -3  -1   8   90.71    0.88   0
  -3  -1  23   22.65    0.98   0
  -3   2  -2   22.13    0.39   0
  -2  -2  12  172.89    1.17   0
  -2  -2  17   98.94    1.00   0
  -2  -2  18  133.28    1.24   0
  -2  -2  19   25.93    0.71   0
  -1  -2  21   34.95    0.73   0
   0  -2  22    0.27    0.44   0
   1   5  -9  133.24    0.86   0
   1   6 -10   -0.14    0.34   0
   1   7 -11    6.30    0.40   0
   1  10 -13    0.93    0.46   0
   2  -1   4   33.86    0.32   0
   3   4  -7  291.68    1.56   0
   3  12 -13   53.14    1.30   0
   4  -1  20    0.04    0.28   0
   4   4  -6   33.58    0.70   0
   4   9 -11   62.33    1.23   0
   4  11 -12    2.76    0.94   0
   5   0   7   80.99    0.92   0
   5   6  -7    9.85    0.77   0
   5   7  -8    5.01    0.78   0
   5   8  -9  103.46    1.56   0
   5  11 -11    0.93    0.80   0
   6   1   6   22.44    0.67   0
   6   3   0  106.79    1.36   0
   6   5  -4   54.76    1.18   0
   6  10  -9    5.30    0.94   0
   7   2   7   13.44    0.73   0
   7   4   1   31.52    1.10   0
   7   9  -6    5.79    1.22   0
   7  10  -7   20.82    1.47   0
   8   3  11   18.56    1.15   0
   8   3  12   -0.69    1.11   0
   8   3  14    0.95    1.07   0
   8   4   5   21.09    1.01   0
   8   4   6    3.84    1.05   0
   8   5   3    1.17    1.07   0
   8   7  -1   33.48    1.49   0
  -8   4  10    9.83    1.24   0
  -8   4  11   12.28    1.27   0
  -8   4  12   13.16    1.08   0
  -8   5   7    3.51    1.09   0
  -8   6   4    8.21    1.10   0
  -8   8   1    1.74    1.06   0
  -8   9   0   41.51    1.43   0
  -7   2  12   24.59    1.17   0
  -7   2  13    9.74    1.09   0
  -7   2  14   11.96    0.94   0
  -7   2  15   25.85    1.10   0
  -7   2  16   30.25    1.23   0
  -7   2  18    1.75    1.05   0
  -7   2  19    1.18    1.33   0
  -7   5   2   21.76    0.94   0
  -7   6   0   11.01    0.87   0
  -7  10  -4    4.14    0.87   0
  -6   1  11   39.34    0.98   0
  -6   1  21   40.95    1.32   0
  -6   1  22    6.14    1.38   0
  -6   2   6   54.78    0.99   0
  -6   7  -4  181.31    1.50   0
  -6   8  -5   99.66    1.16   0
  -6   9  -6    1.39    0.62   0
  -6  11  -7    6.32    0.67   0
  -5   0  10    0.10    0.63   0
  -5   0  21   37.56    1.13   0
  -5   0  22   -0.14    1.12   0
  -5   1   5    8.33    0.66   0
  -5   2   2   85.42    1.03   0
  -5   6  -5  239.80    1.43   0
  -4  -1  11   66.92    1.02   0
  -4  -1  19    0.24    0.60   0
  -4  -1  20   68.63    1.32   0
  -3  -1  24   40.89    1.18   0
  -3   0   3    5.30    0.40   0
  -3   1   0   32.65    0.50   0
  -3   3  -4  245.16    1.01   0
  -3   5  -7  104.63    0.59   0
  -2  -2  11   -0.20    0.35   0
  -2  -2  20    0.62    0.54   0
  -2  -1   5 1494.19    2.67   0
  -2  -1  26    5.13    0.87   0
  -1  -2   9  320.27    1.16   0
  -1  -2  22    1.42    0.52   0
  -1  -1  27    4.88    0.78   0
   0  -2   8    5.29    0.15   0
   2  -1  26   16.87    0.36   0
   2   1  -2 5164.68    4.60   0
   2   9 -12    1.63    0.54   0
   2  11 -13   16.03    0.80   0
   3   5  -8    1.58    0.36   0
   3   6  -9  133.17    1.26   0
   3   7 -10    2.25    0.58   0
   3  13 -13    6.66    1.04   0
   4  -1   9   39.69    0.54   0
   4   0   4  595.91    2.01   0
   4   2  -2    0.97    0.34   0
   4   3  -4   60.98    0.83   0
   4   6  -8   44.79    0.93   0
   4   7  -9   21.29    0.84   0
   4   8 -10   33.49    0.87   0
   4  12 -12   28.40    1.20   0
   5   1   3   29.49    0.71   0
   5  10 -10   18.78    1.15   0
   6   1   7   25.43    0.68   0
   6   2   3   51.82    0.91   0
   6   4  -2  190.52    1.73   0
   6   6  -5    1.65    0.63   0
   6   7  -6   61.18    1.37   0
   6   8  -7   88.53    1.62   0
   6   9  -8    0.91    0.79   0
   6  11  -9    1.19    1.15   0
   7   2   9   14.30    0.89   0
   7   8  -5    7.72    0.90   0
   8   4   7   26.61    1.31   0
   8   5   4   42.37    1.40   0
   8   6   1   39.56    1.24   0
  -8   3  16    2.42    1.32   0
  -8   4   9  135.90    2.11   0
  -8   5   6   13.74    1.14   0
  -7   2  10  113.71    1.71   0
  -7   2  11    3.65    0.79   0
  -7   3   6    1.16    0.85   0
  -6   1   9  121.74    1.55   0
  -6   2   5   19.56    0.70   0
  -6   4   0   74.08    1.09   0
  -6   6  -3   57.24    0.89   0
  -5   0   9  136.65    1.37   0
  -5   0  23    6.24    1.20   0
  -5   5  -4    1.03    0.47   0
  -4  -1  21    1.37    0.64   0
  -4  -1  22    4.96    0.95   0
  -4   0   5    0.54    0.40   0
  -4   6  -7   74.59    0.68   0
  -4   7  -8    3.91    0.31   0
  -3  -1  25   34.52    1.21   0
  -2  -2  10   21.54    0.50   0
  -2  -2  21    6.13    0.65   0
  -2   5  -8    2.31    0.08   0
  -1  -2  23    3.28    0.61   0
  -1  12 -13  199.44    1.12   0
   0  -2  23    0.96    0.47   0
   1   3  -6  363.01    1.18   0
   1   9 -12   36.47    0.71   0
   1  11 -13    3.01    0.54   0
   2  12 -13    0.81    0.76   0
   3  -1   6  227.06    0.96   0
   3   0   2    0.24    0.21   0
   3   2  -3    0.80    0.28   0
   4   1   1    0.61    0.43   0
   5   0   8    0.31    0.43   0
   5   0  21    1.00    0.46   0
   5   9  -9   12.17    1.03   0
   5  11 -10   12.33    1.16   0
   6   2   4   18.52    0.78   0
   6   3   1   50.52    1.05   0
   6   4  -1   25.91    0.96   0
   6   5  -3   23.99    1.01   0
   6  10  -8   31.47    1.37   0
   7   3   5    0.80    0.78   0
   7   4   2   14.74    0.80   0
   7   5   0   -0.31    0.85   0
   7   6  -2   14.98    0.86   0
   7   7  -3    5.86    1.08   0
   7   8  -4   11.95    1.13   0
   7  10  -6    4.89    1.10   0
   8   4   8   -0.01    1.00   0
   8   4   9   16.67    1.14   0
   8   5   5    0.66    1.08   0
   8   6   2   35.17    1.20   0
   8   7   0   93.17    1.71   0
   8   9  -2   22.25    1.62   0
  -8   3  13   24.09    1.42   0
  -8   3  14    7.47    1.04   0
  -8   3  15   -0.87    1.02   0
  -8   5   5    0.62    1.01   0
  -8   6   3    1.68    1.00   0
  -8   7   1   31.55    1.23   0
  -8   8   0   -0.29    1.03   0
  -7   5   1  120.81    1.44   0
  -7   6  -1   13.56    0.84   0
  -7   7  -2   16.02    0.84   0
  -7   8  -3   35.48    1.01   0
  -7   9  -4   18.62    0.94   0
  -6   0  16    1.82    0.90   0
  -6   0  17   -0.31    0.97   0
  -6   1   8   23.67    0.82   0
  -6   5  -2    0.76    0.41   0
  -5   0   8   -0.20    0.43   0
  -5   1   4  171.49    1.39   0
  -5   3  -1   38.28    0.74   0
  -4  -1  23   -0.58    1.02   0
  -4   5  -6   13.21    0.42   0
  -3  -2  14   92.56    1.07   0
  -3  -2  15   17.99    0.58   0
  -3  -2  17   10.79    0.55   0
  -3  -2  18    5.23    0.69   0
  -3  -2  19   22.64    0.86   0
  -3  -1  26    0.49    0.90   0
  -3   8 -10    0.93    0.14   0
  -2  -2  22   47.58    0.98   0
  -2   0   1    1.71    0.26   0
   2   0   1   -0.06    0.21   0
   2   4  -7  242.65    1.24   0
   2   8 -11   -0.06    0.48   0
   2  10 -12    0.40    0.56   0
   2  13 -13   97.88    1.48   0
   3   4  -6   60.49    0.82   0
   3   9 -11   21.04    0.83   0
   3  11 -12    3.30    0.62   0
   4  -1  19   67.45    0.59   0
   4   4  -5    2.59    0.40   0
   4   9 -10   39.27    1.06   0
   4  11 -11    2.85    0.88   0
   5   0   9   26.03    0.64   0
   5   0  20   -0.19    0.48   0
   5   1   4   21.63    0.56   0
   5   2   1  369.80    1.99   0
   5   4  -3  299.08    1.97   0
   5   7  -7   14.27    0.89   0
   6   1   9   25.43    0.66   0
   6   1  20    0.31    0.65   0
   6   6  -4    8.21    0.68   0
   6   8  -6   19.01    1.14   0
   6   9  -7    1.47    0.77   0
   6  11  -8   27.19    1.48   0
   7   2  12   -0.46    0.72   0
   7   2  13    9.73    0.91   0
   7   2  16    3.55    0.87   0
   7   2  17    0.01    0.77   0
   7   3   6   81.62    1.37   0
   7   4   3    0.37    0.85   0
   7   6  -1    1.02    0.99   0
   8   4  11   24.16    1.26   0
   8   5   6   14.60    1.27   0
   8   6   3   18.57    1.32   0
   8   8   0   -0.10    1.30   0
  -8   3  10    4.61    1.22   0
  -8   3  11   16.35    1.08   0
  -7   1  14   49.69    1.50   0
  -7   1  18   -0.36    1.33   0
  -7   1  19   -1.11    1.37   0
  -7   2   8  165.43    1.81   0
  -7   4   2   -1.06    0.80   0
  -7  10  -5   19.56    0.95   0
  -6   0  12    3.85    0.81   0
  -6   0  13    0.27    0.81   0
  -6   0  14    9.60    0.77   0
  -6   0  15   -0.06    0.66   0
  -6   0  18    5.06    0.87   0
  -6   0  19   -0.49    0.84   0
  -6   0  20    0.31    1.23   0
  -6   0  21    0.78    1.14   0
  -6   1   7    4.81    0.63   0
  -6   4  -1    3.67    0.63   0
  -6   7  -5    1.22    0.53   0
  -5  -1  14   -0.42    0.75   0
  -5  -1  17    3.63    0.83   0
  -5  -1  19   -0.00    0.94   0
  -5   0   7   91.84    1.11   0
  -5   4  -3    9.13    0.51   0
  -4  -1   8  104.39    1.13   0
  -4  -1  24   41.06    1.30   0
  -4   0   4 2130.22    4.19   0
  -4   1   1   17.74    0.55   0
  -4   8  -9  237.44    1.00   0
  -3  -2  20   43.69    0.99   0
  -3  -2  21    2.92    0.71   0
  -3   0   2    0.19    0.32   0
  -2  -2   9  182.93    1.10   0
  -2  -2  23    4.36    0.68   0
  -1  -2  24    0.81    0.56   0
  -1  13 -13   -0.07    0.49   0
   0  -2  24    9.34    0.54   0
   1  12 -13    8.71    0.64   0
   1  13 -13   36.74    1.02   0
   2   5  -8  278.80    1.43   0
   2   6  -9    5.09    0.46   0
   2   7 -10  466.27    2.03   0
   3   8 -10   37.03    0.89   0
   3  12 -12   -0.19    0.83   0
   3  13 -12   -0.67    0.94   0
   4  -1  12   54.88    0.63   0
   4  -1  18    2.95    0.34   0
   4   0   5    0.92    0.29   0
   4   2  -1   46.43    0.70   0
   4   3  -3    8.30    0.44   0
   4   5  -6    7.06    0.49   0
   4   6  -7   14.16    0.69   0
   4   7  -8   38.31    0.92   0
   4   8  -9  191.79    1.75   0
   4  12 -11    0.06    0.95   0
   5   0  10    0.32    0.45   0
   5  10  -9   43.59    1.15   0
   6   1  11   21.54    0.77   0
   6   1  18   17.70    0.83   0
   6   1  19    0.32    0.63   0
   6   2   5   97.08    1.17   0
   6   5  -2  368.81    2.41   0
   6  10  -7   16.18    1.29   0
   7   4   4   69.32    1.37   0
   7   8  -3    0.22    1.02   0
   8   4  12    1.48    0.85   0
   8   4  13    3.09    1.08   0
   8   6   4   34.12    1.42   0
   8   7   2   56.51    1.65   0
   8   8   1   15.85    1.42   0
  -8   2  15   19.00    1.41   0
  -8   2  16   -0.20    1.40   0
  -8   3   9   41.93    1.44   0
  -8   4   6    1.69    0.81   0
  -8   5   3    0.18    0.96   0
  -8   8  -1   16.61    1.13   0
  -8   9  -2    1.21    1.00   0
  -7   5   0    0.77    0.59   0
  -7   7  -3   64.24    1.16   0
  -7   8  -4    2.49    0.71   0
  -6   0  11    0.40    0.79   0
  -6   0  22    8.24    1.30   0
  -6   1   6  128.65    1.47   0
  -6   2   3   99.39    1.20   0
  -6   6  -4  186.08    1.48   0
  -6   8  -6    0.75    0.52   0
  -5  -1  12    7.47    0.73   0
  -5  -1  13   -0.38    0.55   0
  -5  -1  20    4.63    0.78   0
  -5  -1  21   14.82    1.13   0
  -5   0   6    1.68    0.60   0
  -5   6  -6    1.89    0.46   0
  -5   7  -7  148.62    1.10   0
  -5  10  -9    3.28    0.42   0
  -4  -1  25   28.27    1.24   0
  -4  12 -11   10.62    0.25   0
  -3  -2  11   76.68    0.88   0
  -3  -2  22   35.72    1.05   0
  -3  -1   5   96.11    0.90   0
  -2  -2  24   21.34    0.85   0
  -1   8 -11   32.13    0.37   0
   0  -1   3  156.96    0.36   0
   1   1  -2  938.59    1.49   0
   1   8 -11  133.07    1.05   0
   1  10 -12  102.78    1.10   0
   2  -2  11    3.69    0.11   0
   2   3  -5   28.38    0.49   0
   2  11 -12    8.11    0.78   0
   3  -1   7    2.68    0.22   0
   3   0   3 2440.69    3.44   0
   3   1   0   33.11    0.49   0
   3   3  -4   24.19    0.57   0
   3   5  -7  247.81    1.52   0
   3   6  -8  154.74    1.33   0
   3   7  -9   80.66    1.05   0
   3  10 -11   18.44    0.85   0
   4  -1  13  135.54    0.90   0
   4  -1  17   -0.20    0.28   0
   4   1   2  303.48    1.52   0
   5   0  11  127.09    1.11   0
   5   0  19  113.61    1.01   0
   5   1   5  111.70    1.07   0
   5   2   2   29.25    0.77   0
   5   5  -4    2.90    0.51   0
   5   8  -7   22.96    1.01   0
   5   9  -8    5.35    0.73   0
   6   1  14   -0.24    0.60   0
   6   1  15    5.33    0.63   0
   6   1  16    0.72    0.62   0
   6   1  17    0.38    0.64   0
   6   2   6   38.79    0.93   0
   6   3   3  111.82    1.37   0
   6   6  -3   19.02    0.80   0
   6   7  -4   11.21    1.01   0
   6   8  -5    8.06    1.03   0
   6   9  -6    2.92    0.82   0
   7   3   8    3.47    0.66   0
   7   3   9    0.77    0.80   0
   7   5   2   83.00    1.37   0
   7   6   0    9.17    0.83   0
   7  10  -4   19.09    1.54   0
   8   5   9   13.83    1.25   0
   8   7   3    4.67    1.22   0
   8   9   0   39.65    1.48   0
  -9   5   8    0.58    1.05   0
  -9   6   5   -1.07    1.26   0
  -8   2  12  159.60    2.31   0
  -8   2  13   53.44    1.66   0
  -8   3   8    0.80    0.80   0
  -8   4   5    2.83    0.79   0
  -8   6   1   38.63    1.29   0
  -7   1  10  152.93    1.96   0
  -7   3   3    0.81    0.80   0
  -7   4   1   -0.05    0.75   0
  -7   6  -2   10.94    0.78   0
  -7   9  -5   66.90    1.18   0
  -6   0   9    0.21    0.83   0
  -6   0  10  535.43    2.91   0
  -6   1   5   81.11    1.24   0
  -6   3   0  104.24    1.23   0
  -6   9  -7   30.53    0.73   0
  -6  11  -8   91.89    1.09   0
  -5  -1  11    2.19    0.49   0
  -5  -1  22   22.26    1.02   0
  -5  -1  23   39.50    1.48   0
  -5   2   0   12.92    0.58   0
  -5   3  -2    6.03    0.51   0
  -5   5  -5    3.98    0.45   0
  -4  -2  15   16.37    0.79   0
  -4  -2  16  114.90    1.38   0
  -4  -2  19   71.25    1.30   0
  -4   0   3    0.90    0.50   0
  -3  -2  10   57.37    0.77   0
  -3  -2  23   28.56    1.02   0
  -3   2  -3    3.75    0.25   0
  -2  11 -12   11.35    0.32   0
  -1  -2   7   77.46    0.56   0
  -1  -2  25   11.12    0.67   0
  -1  -1   3  826.99    1.45   0
  -1  10 -12   37.44    0.51   0
   0  -2  25   19.69    0.62   0
   1   4  -7   13.04    0.33   0
   1   7 -10    0.58    0.35   0
   2  -1   5  462.64    1.05   0
   2   9 -11   28.67    0.74   0
   2  12 -12   14.32    0.84   0
   3   2  -2   33.76    0.53   0
   4  -1  14  146.01    0.89   0
   4  -1  15   29.21    0.49   0
   4  -1  16   12.07    0.40   0
   4   0   6  622.70    2.02   0
   4   2   0  141.62    1.15   0
   4   4  -4   40.76    0.73   0
   4   9  -9   17.66    0.90   0
   4  11 -10    0.34    0.85   0
   5   0  12    1.63    0.44   0
   5   0  13  177.10    1.27   0
   5   0  14   -0.41    0.47   0
   5   0  17   11.38    0.56   0
   5   0  18   -0.87    0.43   0
   5   1   6    9.12    0.57   0
   5   3   0   36.10    0.73   0
   5   4  -2    1.13    0.44   0
   5   7  -6    0.35    0.57   0
   5  12  -9    8.40    1.01   0
   6   5  -1   23.02    0.84   0
   6  10  -6    3.59    1.20   0
   7   3  10    4.92    0.91   0
   7   4   6   12.83    0.93   0
   7   5   3   61.61    1.40   0
   7   8  -2    2.58    0.85   0
   7  11  -4    7.74    1.52   0
   8   5  10   72.45    1.71   0
   8   6   7    3.19    1.22   0
   8   7   4   12.78    1.30   0
   8   8   2   40.55    1.42   0
   8   9   1    4.23    1.32   0
  -9   4   9   46.38    1.73   0
  -9   4  10   10.00    1.19   0
  -8   2  11   19.40    1.06   0
  -8   4   4   44.00    1.35   0
  -8   7  -1    5.44    0.95   0
  -7   2   5    2.35    0.86   0
  -6   0   8  245.28    2.02   0
  -6   2   2    4.23    0.48   0
  -5  -1   9   10.15    0.69   0
  -5   0   5  323.10    1.89   0
  -5   1   2    0.44    0.37   0
  -5  12 -10    0.43    0.41   0
  -4  -2  12   24.70    0.79   0
  -4  -2  13   41.97    0.80   0
  -4  -2  20   39.62    0.97   0
  -4  -2  21   62.12    1.31   0
  -4   2  -2   77.73    0.78   0
  -3  -2   9   29.29    0.64   0
  -3  -2  24    5.65    0.89   0
  -2  -2  25    3.85    0.71   0
   0  -2   7    1.88    0.11   0
   1  -2  24    1.21    0.32   0
   1   5  -8   51.58    0.57   0
   1   6  -9    5.27    0.35   0
   1  11 -12    9.16    0.68   0
   2   1  -1  204.81    0.92   0
   2   2  -3    1.71    0.21   0
   2   8 -10   53.86    0.86   0
   2  13 -12    3.25    0.88   0
   3   4  -5   25.85    0.63   0
   4   0  24   13.96    0.51   0
   4   3  -2   23.84    0.59   0
   4   5  -5    1.29    0.39   0
   4   6  -6   46.04    0.91   0
   4   8  -8   -0.27    0.65   0
   4  12 -10  137.82    1.75   0
   5   0  15    2.23    0.45   0
   5   0  16    0.73    0.43   0
   5   2   3  166.93    1.38   0
   5  11  -8    7.76    1.18   0
   6   2   8  167.88    1.58   0
   6   3   4    0.15    0.49   0
   6   6  -2   97.09    1.38   0
   6  11  -6    4.38    1.29   0
   7   3  11   27.06    0.90   0
   7   3  17    8.87    0.99   0
   7   4   7    7.18    0.90   0
   7   6   2   11.16    1.02   0
   7   7   0   40.71    1.17   0
   7  10  -3    3.54    0.97   0
   8   5  12   26.42    1.18   0
   8   6   8   14.22    1.39   0
   8   7   5   17.59    1.40   0
   8   8   3   69.77    1.67   0
  -9   4   8   10.26    1.49   0
  -9   5   6    0.48    0.99   0
  -9   6   4    1.27    0.98   0
  -8   2   9    0.99    1.10   0
  -8   4   3    0.52    0.92   0
  -8   6   0    0.69    0.90   0
  -8   9  -3   13.15    1.00   0
  -7   0  13   34.33    1.33   0
  -7   0  14   -0.02    0.99   0
  -7   0  15   32.64    1.13   0
  -7   0  16   -0.91    0.82   0
  -7   0  17   17.33    1.10   0
  -7   0  18   -0.42    0.94   0
  -7   0  19   90.57    1.79   0
  -7   1   8  146.27    1.70   0
  -7   3   2  102.81    1.44   0
  -7   7  -4   31.06    0.92   0
  -7  10  -6    8.66    0.77   0
  -6  -1  14   -0.43    0.88   0
  -6  -1  15   14.02    1.03   0
  -6  -1  16    1.02    0.70   0
  -6  -1  17   -0.65    0.74   0
  -6  -1  18    0.82    0.80   0
  -6  -1  19   15.62    1.17   0
  -6  -1  20   -0.40    1.19   0
  -6  -1  21   35.86    1.45   0
  -6   6  -5   20.58    0.65   0
  -6  10  -8   14.50    0.66   0
  -5  -1   8    3.96    0.59   0
  -4  -2  11   33.43    0.81   0
  -4  -2  22  120.45    1.55   0
  -4  -2  23   36.24    1.20   0
  -4   3  -4    0.03    0.30   0
  -3  -2   8   21.35    0.57   0
  -3  -2  25   38.42    1.19   0
  -3  -1   4  979.07    2.50   0
  -3   0   1  144.02    0.91   0
  -3   3  -5   28.57    0.37   0
  -2  -3  17    1.52    0.44   0
  -2  -2   7   27.24    0.47   0
  -2  -2  26   12.81    0.88   0
  -2  -1   3   33.88    0.47   0
  -2   2  -4   54.02    0.36   0
  -1  -3  15   71.56    0.73   0
  -1  -3  16  131.96    0.98   0
  -1  -3  17   83.18    0.83   0
  -1  -3  18   21.40    0.54   0
  -1  -2  26    9.54    0.70   0
   1   9 -11    1.27    0.46   0
   2  10 -11    3.56    0.63   0
   3  -1   8  212.85    0.91   0
   3  -1  23    8.72    0.26   0
   3   5  -6   10.79    0.54   0
   3   8  -9    1.34    0.46   0
   3  10 -10   -1.14    0.72   0
   3  13 -11   29.07    1.19   0
   4   0   7    1.16    0.36   0
   5   1   7    0.60    0.35   0
   5   4  -1    4.66    0.47   0
   5   6  -4   94.34    1.21   0
   5   7  -5    2.09    0.72   0
   5  10  -7    1.26    0.95   0
   5  12  -8   22.03    1.26   0
   5  13  -8   47.04    1.57   0
   6   2   9  132.87    1.43   0
   6   3   5   47.94    1.03   0
   6   4   2    9.74    0.67   0
   6  10  -5   19.83    1.26   0
   6  12  -6   -0.45    1.04   0
   7   3  14   15.20    0.83   0
   7   3  15    9.42    0.95   0
   7   3  16   37.34    1.18   0
   7   4   8    2.71    0.90   0
   7   5   5   31.39    1.16   0
   7   7   1   34.94    1.37   0
   7  10  -2   12.59    1.43   0
   7  11  -3   13.61    1.25   0
   8   6  10   -0.08    1.26   0
   8   7   6   89.56    1.78   0
   8   8   4    8.79    1.16   0
   8   9   3   14.44    1.51   0
  -9   3  10    5.22    1.38   0
  -9   3  11    7.00    1.19   0
  -9   5   5   19.60    1.17   0
  -9   6   3   -1.54    1.18   0
  -8   1  13   36.22    1.56   0
  -8   1  15    2.84    1.01   0
  -8   2   8   -0.15    1.00   0
  -8   3   5   28.43    1.02   0
  -7   0  11   34.89    1.25   0
  -7   0  12    1.26    0.74   0
  -7   6  -3    3.02    0.57   0
  -7   8  -5   27.51    0.88   0
  -6  -1  12   12.84    0.92   0
  -6  -1  13    2.87    0.66   0
  -6  -1  22    5.37    1.27   0
  -6   0   7    0.18    0.52   0
  -6   3  -1   50.18    0.94   0
  -6   7  -6   69.50    0.93   0
  -6   8  -7   14.77    0.63   0
  -5  -2  15   33.55    1.04   0
  -5  -2  16    5.45    0.89   0
  -5  -2  17   57.52    1.26   0
  -5  -2  18   26.01    1.12   0
  -5  -2  19    1.88    0.95   0
  -5   0   4    0.28    0.42   0
  -5   2  -1  369.30    1.82   0
  -5   9  -9    4.85    0.40   0
  -4  -2  24    6.04    1.04   0
  -4   0   2    3.46    0.36   0
  -3  -2  26    0.34    0.89   0
  -2  -3  14   35.67    0.69   0
  -2  -3  15    0.82    0.41   0
  -2  -3  18  101.37    1.07   0
  -2  -3  19   -0.02    0.51   0
  -2   0   0  556.42    1.40   0
  -1  -3  13  356.22    1.39   0
  -1  -3  14  146.08    0.95   0
  -1  -3  19    4.79    0.42   0
  -1  -3  20    2.03    0.48   0
  -1   7 -10  141.88    0.64   0
   0  -3  16    2.71    0.29   0
   0  -3  17    5.33    0.31   0
   0  11 -12   -0.51    0.47   0
   1  12 -12   25.61    0.82   0
   1  13 -12   21.51    0.96   0
   2   0   2  512.80    1.29   0
   2   5  -7  155.78    1.10   0
   2   6  -8   69.90    0.85   0
   2   7  -9    2.05    0.35   0
   2  11 -11   47.45    1.00   0
   3   0   4    0.44    0.28   0
   3   1   1  205.28    1.09   0
   3   3  -3    0.50    0.41   0
   3   7  -8   74.89    0.95   0
   4   4  -3   92.01    1.00   0
   4   9  -8   12.18    0.80   0
   4  12  -9   27.51    1.18   0
   5   5  -2    6.27    0.70   0
   5  11  -7    5.94    1.05   0
   6   2  10   33.32    0.91   0
   6   3   6    2.21    0.64   0
   6   7  -2    2.84    0.84   0
   6   8  -3    4.41    0.98   0
   6   9  -4   76.96    1.41   0
   7   5   6    2.79    0.93   0
   7   8   0    8.01    0.87   0
   8   6  11   -0.79    0.99   0
   8   8   6    1.99    1.37   0
  -9   3   9    4.52    1.48   0
  -9   4   6   18.02    1.43   0
  -8   1  12   38.79    1.31   0
  -8   2   7   13.73    0.92   0
  -8   3   4    8.90    1.07   0
  -8   4   2   60.57    1.42   0
  -8   6  -1   38.90    1.19   0
  -8   7  -2   61.22    1.21   0
  -8   8  -3   62.29    1.34   0
  -7   0  10   -0.85    0.88   0
  -7   3   1    4.07    0.60   0
  -7   9  -6    4.63    0.72   0
  -6  -1  10   67.12    1.29   0
  -6   0   6  324.01    2.15   0
  -6   1   3  227.25    1.73   0
  -6   4  -3  103.92    1.17   0
  -5  -2  13   32.75    0.96   0
  -5  -2  14    0.50    0.57   0
  -5  -2  20   32.19    1.01   0
  -5  -2  22    0.28    0.98   0
  -5  -1   7    3.40    0.44   0
  -4  -2  25   32.39    1.32   0
  -3  -3  15  110.26    1.19   0
  -3  -3  17   16.24    0.70   0
  -3  -3  18   21.18    0.78   0
  -3  -3  19   62.90    1.05   0
  -2  -3  13  654.94    2.22   0
  -2  -3  20  125.08    1.22   0
  -2  -3  21    1.52    0.55   0
  -2   4  -7  105.83    0.33   0
  -1  -3  21    6.80    0.53   0
  -1  11 -12    0.03    0.36   0
   0  -3  14   59.29    0.51   0
   0  -3  15  163.54    0.81   0
   0  -3  18   11.83    0.37   0
   0  -3  19  140.81    0.87   0
   1   3  -5  413.63    1.24   0
   1  14 -12    6.96    0.83   0
   2   9 -10   28.52    0.76   0
   2  12 -11    1.12    0.72   0
   3  -1   9    1.62    0.23   0
   3   2  -1  128.10    0.93   0
   3   9  -9   35.24    0.91   0
   3  11 -10    1.56    0.59   0
   4   0   8  112.59    0.91   0
   4   1   4   61.89    0.77   0
   4   6  -5    1.34    0.59   0
   4   8  -7   94.46    1.20   0
   4  10  -8   -0.06    0.77   0
   4  13  -9   -0.77    1.04   0
   5   1   9    2.10    0.47   0
   5   3   2    6.20    0.61   0
   5   7  -4    6.54    0.81   0
   5   8  -5   14.24    0.93   0
   5  12  -7   24.67    1.41   0
   6   2  19    1.84    0.70   0
   6   2  20   18.97    0.86   0
   6   6   0  148.71    1.74   0
   6  10  -4    0.10    1.02   0
   6  12  -5    2.66    1.06   0
   7   4  10    0.18    0.69   0
   7   5   7   51.25    1.29   0
   7   6   4    2.97    0.75   0
   7   7   2   17.60    0.95   0
   7   8   1   37.00    1.36   0
   7   9   0    0.04    1.17   0
   7  10  -1    1.57    1.01   0
   8   8   7    0.24    1.50   0
  -9   5   3    1.90    1.26   0
  -8   1  10   38.83    1.23   0
  -8   2   6   22.58    1.14   0
  -8   5   0    0.15    0.64   0
  -7  -1  16    3.43    1.14   0
  -7  -1  17   55.21    1.57   0
  -7  -1  18    1.40    1.16   0
  -7  -1  19    1.78    1.22   0
  -7   0   9   31.25    0.97   0
  -7   1   5   29.70    1.04   0
  -6   0   5   -0.62    0.67   0
  -5  -2  12    0.60    0.50   0
  -5  -2  23   21.50    1.29   0
  -5   0   3  363.88    1.94   0
  -5   5  -6   14.11    0.49   0
  -4  -1   4  445.83    1.99   0
  -4   2  -3   24.01    0.50   0
  -4   5  -7    2.58    0.27   0
  -4   6  -8  267.58    1.08   0
  -3  -3  20   46.53    0.99   0
  -3  -3  21   27.15    0.91   0
  -3  -1   3   43.17    0.58   0
  -2  -3  12  745.72    2.31   0
  -2  -3  22    1.26    0.60   0
  -2  -2   6   61.65    0.60   0
  -2   9 -11   29.96    0.31   0
  -2  12 -12   29.38    0.47   0
  -1  -3  12    0.28    0.26   0
  -1  -3  22   20.36    0.65   0
   0  -3  20   39.73    0.56   0
   0   9 -11    0.51    0.34   0
   0  12 -12   35.04    0.76   0
   0  13 -12   22.42    0.82   0
   1   8 -10  209.80    1.31   0
   1  10 -11   -0.50    0.48   0
   2   3  -4  280.60    1.24   0
   2  13 -11  148.23    1.71   0
   2  14 -11    0.64    0.95   0
   3   4  -4   10.10    0.51   0
   3  13 -10   13.25    1.03   0
   3  14 -10   16.88    1.23   0
   4   0  23    0.14    0.43   0
   4   4  -2   34.61    0.74   0
   4  11  -8    9.40    0.94   0
   5   1  22    3.06    0.56   0
   5   2   5   44.02    0.75   0
   5  10  -6  199.92    2.01   0
   6   2  14   -0.61    0.67   0
   6   2  15   11.03    0.81   0
   6   2  16   12.58    0.80   0
   6   2  17   27.03    0.93   0
   6   2  18   35.14    1.01   0
   6   3   7  165.47    1.53   0
   6   7  -1   11.07    0.75   0
   6   8  -2    1.39    0.66   0
   6   9  -3   74.09    1.39   0
   6  11  -4    1.33    0.95   0
   6  12  -4    7.89    1.37   0
   7   4  12    6.66    0.76   0
   7   4  13    2.00    0.99   0
   7   4  14    1.05    1.03   0
   7   4  15    9.81    1.02   0
   7   4  16    0.08    1.00   0
   7   4  17   24.83    1.20   0
   7   5   8   19.19    1.12   0
   7   7   3   64.76    1.34   0
   7   9   1    1.10    1.19   0
   7  10   0    1.57    1.30   0
   7  11  -1   46.90    1.52   0
  -9   2  10    3.80    1.44   0
  -9   2  11   22.70    1.28   0
  -9   3   7    1.26    0.96   0
  -9   4   4   10.10    1.22   0
  -9   6   1    8.94    1.20   0
  -8   0  14    7.80    1.35   0
  -8   0  15   -0.22    1.27   0
  -8   0  16   28.82    1.37   0
  -8   1   8   36.98    1.39   0
  -8   2   5   11.14    1.11   0
  -8   3   3    7.78    0.83   0
  -8   4   1    4.39    0.73   0
  -8   7  -3    4.83    0.94   0
  -8   8  -4   10.67    0.91   0
  -7   0   8    0.14    0.64   0
  -7   2   2   24.73    0.83   0
  -7   3   0   76.76    1.27   0
  -7   5  -3   62.92    1.13   0
  -7   8  -6    1.11    0.72   0
  -7  10  -7   19.82    0.82   0
  -6  -2  18   11.21    1.17   0
  -6   3  -2   72.54    0.96   0
  -6  11  -9   -0.09    0.54   0
  -5  -2  10   15.74    0.77   0
  -5   2  -2   29.47    0.68   0
  -5   7  -8   20.81    0.48   0
  -4  -3  17   13.25    0.83   0
  -4  -3  19    7.71    0.85   0
  -4   0   1   -0.69    0.31   0
  -4   4  -6    1.51    0.28   0
  -3  -3  12   -0.23    0.50   0
  -3  -3  22    7.98    0.82   0
  -3  -2   6    3.57    0.40   0
  -3   0   0    0.34    0.31   0
  -2  -3  11  616.19    2.06   0
  -2  -3  23   26.64    0.84   0
  -2  13 -12    2.86    0.40   0
  -1  -3  11  672.89    1.80   0
  -1   4  -7  283.61    0.51   0
  -1   9 -11    0.34    0.26   0
   0  -3  13    6.00    0.24   0
   0  14 -12   15.67    0.82   0
   2  -2  12    1.31    0.10   0
   2   1   0  274.86    1.05   0
   2   8  -9    9.95    0.56   0
   2  10 -10    1.86    0.59   0
   3   0   5  250.48    1.10   0
   3   1   2  216.80    1.12   0
   3   5  -5   35.09    0.71   0
   3   7  -7    4.00    0.56   0
   4   0   9   -0.08    0.33   0
   4   1   5  223.42    1.32   0
   4   2   2   75.17    0.82   0
   4   3   0   32.52    0.71   0
   4   9  -7    1.06    0.58   0
   4  12  -8   73.03    1.51   0
   5   1  11   11.18    0.57   0
   5   1  21    6.23    0.68   0
   5   3   3  115.56    1.21   0
   5   4   1   -0.38    0.60   0
   5   8  -4   71.18    1.29   0
   5   9  -5    7.21    0.73   0
   5  11  -6    8.22    0.89   0
   5  12  -6   11.08    1.26   0
   6   3   8    0.19    0.53   0
   6   4   5  153.30    1.60   0
   6   5   3    0.72    0.76   0
   6   7   0   56.54    1.27   0
   6   9  -2  121.48    1.82   0
   6  10  -3   14.84    0.96   0
   7   5   9   10.03    1.05   0
   7   6   6   35.59    1.27   0
   7   7   4   29.78    1.25   0
   7   8   3   34.97    1.34   0
   7  10   1    1.10    1.22   0
  -9   3   6    6.20    1.01   0
  -9   5   2   11.27    1.02   0
  -8   0  12    2.46    1.12   0
  -8   0  13   -0.95    0.91   0
  -8   1   7   45.59    1.41   0
  -8   2   4    1.98    0.96   0
  -7  -1  11   71.06    1.45   0
  -7  -1  12   40.96    1.12   0
  -7   0   7   15.74    0.80   0
  -7   1   4  123.38    1.49   0
  -6  -2  15   15.05    0.84   0
  -6  -2  20   34.17    1.21   0
  -6  -2  21    1.52    1.19   0
  -6  -2  22   -0.72    1.28   0
  -6  -1   7    5.29    0.79   0
  -6   0   4   18.03    0.67   0
  -6   5  -5    2.90    0.53   0
  -5  -2   9    6.78    0.68   0
  -5  -1   5    8.19    0.51   0
  -5   0   2    1.33    0.40   0
  -4  -3  13    2.15    0.60   0
  -4  -3  14    0.60    0.46   0
  -4  -3  21    3.17    0.87   0
  -4  -3  22    9.65    0.91   0
  -4  -2   7  183.94    1.35   0
  -4   7  -9   14.67    0.31   0
  -3  -3  11   80.36    0.96   0
  -3  -3  23    2.83    0.75   0
  -3   2  -4    6.09    0.26   0
  -2  -3  10  392.32    1.61   0
  -2  -3  24   13.38    0.73   0
  -2  -1   2 5376.67    4.66   0
  -1  -3  23    4.78    0.49   0
  -1  -1   2  900.60    1.45   0
  -1   6  -9    0.68    0.14   0
   0  -3  21   13.09    0.41   0
   1   0   1 2393.29    1.95   0
   1   4  -6   65.14    0.57   0
   1   7  -9    4.73    0.31   0
   1  11 -11    3.71    0.55   0
   2  -1   6   79.81    0.44   0
   2   4  -5    3.10    0.36   0
   2   7  -8   35.07    0.71   0
   2  11 -10   19.89    0.79   0
   3   3  -2  132.97    1.00   0
   3   6  -6   19.66    0.56   0
   3   9  -8    8.05    0.68   0
   4   0  10  429.39    1.68   0
   4   0  22   20.49    0.57   0
   4   5  -3   65.70    0.90   0
   4   6  -4   13.07    0.67   0
   4   7  -5    1.93    0.62   0
   4   8  -6    9.70    0.60   0
   5   1  20    2.28    0.62   0
   5   7  -3    2.81    0.59   0
   5  10  -5   61.88    1.41   0
   5  13  -6   16.06    1.11   0
   6   3   9   -0.29    0.51   0
   6   4   6    0.53    0.75   0
   6   6   2   61.87    1.26   0
   6   8  -1    0.02    0.70   0
   6  10  -2   -0.85    1.03   0
   6  11  -3   37.26    1.28   0
   6  12  -3   47.05    1.78   0
   7   6   7    7.02    1.01   0
   7   7   5   92.30    1.67   0
   7   9   2   46.68    1.37   0
   7  11   1   27.71    1.65   0
  -9   1  11   -0.17    1.31   0
  -9   1  12    2.80    1.34   0
  -9   2   8    2.38    0.98   0
  -9   3   5   -1.13    1.15   0
  -9   4   3   23.00    1.16   0
  -9   5   1   14.20    1.21   0
  -9   6   0   40.35    1.40   0
  -8   0  10  186.85    2.28   0
  -8   0  11   -0.71    0.84   0
  -8   1   6    2.26    0.97   0
  -8   4   0   11.56    0.78   0
  -7  -1  10  153.08    1.92   0
  -7   0   6   -0.83    0.78   0
  -7   1   3   21.39    0.97   0
  -7   2   1    0.29    0.54   0
  -7   3  -1   54.71    1.14   0
  -7   9  -7   34.23    0.88   0
  -6  -2  11    1.31    0.77   0
  -6  -2  12   54.53    1.13   0
  -6   1   1  352.00    2.06   0
  -6   2  -1    4.77    0.46   0
  -6   4  -4    8.11    0.46   0
  -5  -3  19   -1.02    0.83   0
  -5  -2   8   21.29    0.76   0
  -5   3  -4   21.30    0.55   0
  -5   8  -9    0.86    0.33   0
  -4  -3  12   17.87    0.70   0
  -4  -3  23   48.83    1.28   0
  -4   3  -5    2.49    0.30   0
  -3  -3  10   22.82    0.63   0
  -3  -3  24   15.92    0.89   0
  -3  -1   2    4.50    0.38   0
  -2  -3  25   68.70    1.18   0
  -1  -3  10  114.33    0.74   0
  -1  -3  24   20.48    0.67   0
  -1   5  -8   51.74    0.30   0
   0  -3  12   11.12    0.25   0
   0  -3  22    0.31    0.37   0
   0   8 -10    3.81    0.35   0
   0  10 -11   39.36    0.66   0
   1   2  -3   35.14    0.38   0
   1   5  -7    4.93    0.30   0
   1   6  -8  111.37    0.85   0
   1   9 -10   27.29    0.66   0
   1  12 -11   80.19    1.13   0
   1  13 -11   10.11    0.82   0
   1  14 -11   10.38    0.89   0
   2   5  -6   80.07    0.81   0
   2   6  -7   76.40    0.84   0
   2   9  -9  176.73    1.44   0
   2  12 -10   -0.88    0.75   0
   2  13 -10    6.54    0.81   0
   2  14 -10   -1.74    0.86   0
   3  -1  22    3.06    0.28   0
   3  12  -9   21.23    0.83   0
   3  13  -9    2.52    0.94   0
   3  14  -9   35.45    1.27   0
   4   4  -1   12.41    0.61   0
   4   9  -6   57.92    1.14   0
   4  11  -7    0.96    0.92   0
   5   1  14    0.81    0.46   0
   5   1  18   -0.52    0.56   0
   5   1  19    3.60    0.58   0
   5   2   7   96.86    1.03   0
   5   3   4   20.85    0.62   0
   5   4   2  283.08    1.89   0
   5   5   0    0.14    0.46   0
   5   6  -1   -0.05    0.68   0
   5   9  -4   57.37    1.26   0
   5  11  -5   32.59    1.11   0
   5  12  -5   95.46    1.77   0
   6   3  10   31.82    0.85   0
   6   3  11    3.65    0.73   0
   6   4   7   20.23    0.87   0
   6   5   4   17.90    0.77   0
   6   8   0   11.48    1.04   0
   6   9  -1   88.41    1.61   0
   6  11  -2   41.87    1.56   0
   7   5  12   32.53    1.08   0
   7   5  14   15.24    1.24   0
   7   5  15   70.92    1.59   0
   7   5  16   28.15    1.34   0
   7   6   8   -0.28    0.79   0
   7   6   9    2.49    1.00   0
   7   7   6    0.08    0.99   0
   7   8   4    2.71    0.86   0
   7  10   2   -1.00    1.00   0
  -9   1  10   -0.18    1.37   0
  -9   2   7    0.31    0.94   0
  -8  -1  15    4.99    1.31   0
  -8  -1  16   17.49    1.58   0
  -8   0   9   -0.38    1.07   0
  -8   2   3   48.00    1.29   0
  -8   3   1   23.23    1.06   0
  -8   5  -2    0.30    0.86   0
  -8   6  -3   20.35    0.98   0
  -7  -2  17   72.88    1.72   0
  -7  -2  18    2.91    1.20   0
  -7  -1   9   65.08    1.40   0
  -7   0   5   10.36    0.89   0
  -7   5  -4    2.37    0.65   0
  -7   6  -5    2.39    0.68   0
  -6  -2  10    2.77    0.80   0
  -6   0   3    0.05    0.45   0
  -6   3  -3  111.07    1.19   0
  -6   8  -8    0.28    0.43   0
  -6  10  -9    2.23    0.47   0
  -5  -3  14    2.75    0.80   0
  -5  -3  15   33.33    0.90   0
  -5  -3  16   14.84    0.75   0
  -5  -3  20    1.74    0.70   0
  -5  -3  21   10.72    1.10   0
  -5  -1   4  170.34    1.39   0
  -5   0   1  604.79    2.45   0
  -5   1  -1   87.62    0.99   0
  -5  10 -10   21.05    0.42   0
  -4  -3  11    0.32    0.39   0
  -4  -3  24   14.43    1.10   0
  -4  -2   6  177.10    1.31   0
  -4   0   0    2.75    0.43   0
  -4   1  -2  300.54    1.44   0
  -3  -3  25   59.15    1.22   0
  -3  -2   5   17.82    0.44   0
  -3   5  -8   94.84    0.47   0
  -3  10 -11    0.41    0.16   0
  -2  -3   9   35.49    0.56   0
   0  -2   6  729.93    1.07   0
   2   0   3   -0.39    0.18   0
   3  -1  11    2.61    0.25   0
   3   4  -3  154.11    1.11   0
   3   8  -7    1.49    0.42   0
   4   0  11    0.61    0.36   0
   4   0  21    0.03    0.42   0
   4   3   1    0.07    0.34   0
   4   5  -2   17.89    0.66   0
   4   8  -5   60.04    1.10   0
   4  12  -7   14.91    0.88   0
   4  13  -7    5.69    1.08   0
   4  14  -7   -1.33    1.13   0
   5   1  15    0.94    0.48   0
   5   1  16   45.67    0.83   0
   5   1  17    6.38    0.56   0
   5   3   5   -0.75    0.54   0
   5  10  -4  102.47    1.67   0
   5  13  -5    2.77    0.95   0
   6   3  12    8.03    0.76   0
   6   3  13   34.22    1.00   0
   6   3  19    7.69    0.85   0
   6   3  20    2.65    0.95   0
   6   4   8    2.26    0.74   0
   6   6   3   55.24    1.24   0
   6  12  -2    4.34    1.07   0
   7   6  10   -0.49    1.09   0
   7   7   7   18.86    1.02   0
   7  10   3   11.67    1.11   0
  -9   1   9    2.49    1.28   0
  -9   2   6   -0.36    0.91   0
  -9   5   0   23.65    1.33   0
  -8  -1  13   36.84    1.57   0
  -8  -1  14    1.27    0.94   0
  -8   0   8   26.33    1.06   0
  -8   4  -1    0.97    0.81   0
  -8   8  -5   11.36    0.89   0
  -7  -2  15   24.04    1.07   0
  -7  -1   8  137.78    1.76   0
  -7   2   0   -0.21    0.74   0
  -7   4  -3    0.69    0.53   0
  -6   1   0    2.53    0.63   0
  -5  -3  12   43.20    1.03   0
  -5  -3  23    8.83    1.20   0
  -4  -3  10    1.53    0.43   0
  -4  -1   2   17.13    0.57   0
  -3  -3   9  124.26    1.05   0
  -3   4  -7   15.41    0.26   0
  -2  -3  26    1.87    0.74   0
  -2   0  -1   -0.49    0.21   0
  -1  -3  25    2.42    0.59   0
   0  -3  23    0.48    0.37   0
   0  11 -11   41.06    0.75   0
   1   1  -1  553.09    1.13   0
   1   8  -9   62.66    0.79   0
   1  10 -10   13.15    0.60   0
   2   8  -8    7.64    0.56   0
   2  10  -9    2.37    0.59   0
   3   0   6   -0.19    0.19   0
   3   1   3    0.88    0.30   0
   3   5  -4    0.50    0.33   0
   3   6  -5    3.12    0.50   0
   3   7  -6   31.28    0.67   0
   3  11  -8   17.73    0.90   0
   4   0  12   82.28    0.80   0
   4   0  20   46.45    0.70   0
   4   1   7   -0.41    0.36   0
   4   6  -3    4.94    0.57   0
   4   7  -4   35.60    0.77   0
   4  10  -6   23.19    0.84   0
   5   5   1   32.12    0.77   0
   5   6   0   53.46    1.09   0
   5  11  -4   10.91    1.06   0
   5  12  -4    5.93    1.09   0
   6   3  15    3.00    0.80   0
   6   3  16   10.19    0.86   0
   6   3  17    3.53    0.83   0
   6   3  18    3.01    0.78   0
   6   5   6   -0.06    0.78   0
   6   6   4  174.55    1.86   0
   6   8   1    7.23    0.76   0
   6   9   0   16.23    0.94   0
   6  11  -1   -0.72    0.89   0
   6  12  -1   18.24    1.51   0
   7   6  11    1.50    0.78   0
   7   7   8    0.40    0.86   0
   7   8   6    1.07    0.85   0
   7   8   7   18.75    1.27   0
   7   9   5   62.94    1.51   0
   7  10   4    5.84    1.09   0
  -9   0  12    0.26    1.32   0
  -9   1   8   33.75    1.32   0
  -9   2   5   10.56    1.00   0
  -9   3   3   -0.05    0.90   0
  -8  -1  11    1.22    1.19   0
  -8   0   7    2.00    0.76   0
  -8   1   4    0.11    0.94   0
  -8   2   2    2.86    0.75   0
  -8   3   0    1.70    0.86   0
  -7  -2  12   27.50    1.24   0
  -7  -1   7   16.87    0.96   0
  -7   0   4    1.49    0.59   0
  -7   3  -2   52.64    0.96   0
  -7   8  -7   20.65    0.78   0
  -6  -3  16   21.91    1.24   0
  -6  -3  17  122.79    1.83   0
  -6  -3  18   55.39    1.45   0
  -6  -3  19    6.44    1.09   0
  -6  -3  20    5.86    1.20   0
  -6  -3  21   22.30    1.35   0
  -6   0   2   42.54    0.83   0
  -6   2  -2  149.57    1.31   0
  -6   4  -5  155.49    1.31   0
  -6   5  -6    0.03    0.48   0
  -6   6  -7    0.99    0.52   0
  -5  -1   3   74.00    0.94   0
  -5   4  -6    1.19    0.40   0
  -5   5  -7  129.13    0.98   0
  -4  -2   5   11.29    0.47   0
  -3  -2   4  151.92    1.07   0
  -3   0  -1  446.11    1.51   0
  -3   1  -3    0.96    0.24   0
  -2  -2   4   76.73    0.66   0
  -2   1  -3   87.39    0.50   0
  -2   3  -6   15.17    0.17   0
  -1  -3   9    9.35    0.30   0
   0  -3  11    1.21    0.15   0
   0   7  -9   68.41    0.63   0
   0  12 -11   20.71    0.68   0
   0  13 -11   -1.06    0.65   0
   0  14 -11    0.29    0.71   0
   1  11 -10   33.85    0.80   0
   2  -2  13   84.80    0.34   0
   2  11  -9   15.88    0.78   0
   3  -1  12   89.24    0.62   0
   3   3  -1   51.58    0.65   0
   3   9  -7  322.33    2.01   0
   3  13  -8   40.35    1.24   0
   3  14  -8    1.39    0.84   0
   4   0  13   -0.08    0.34   0
   4   0  19   -0.73    0.42   0
   4   2   4  228.36    1.36   0
   4   3   2    5.53    0.50   0
   4   4   0   44.82    0.73   0
   4  11  -6   14.84    0.81   0
   4  14  -6   72.98    1.78   0
   5   2  10   93.63    1.10   0
   5   7  -1   64.36    1.09   0
   6   5   7    4.54    0.78   0
   6   7   3   53.49    1.24   0
   6   8   2   39.11    1.26   0
   6   9   1   22.68    1.22   0
   6  11   0    3.73    1.27   0
   7   6  14    2.49    0.91   0
   7   6  15    9.12    1.21   0
   7   7  10   38.66    1.51   0
  -9   0  10   -0.85    1.35   0
  -9   0  11   54.75    1.58   0
  -9   1   7    0.20    0.95   0
  -9   2   4    2.22    1.22   0
  -9   6  -2    0.90    1.13   0
  -8  -1  10   38.30    1.25   0
  -8   0   6   20.42    1.13   0
  -8   1   3   89.02    1.56   0
  -8   2   1    7.05    0.96   0
  -8   7  -5   18.26    0.97   0
  -7  -2  11    4.49    0.78   0
  -7   0   3   -0.51    0.74   0
  -7   2  -1   -0.77    0.73   0
  -6  -3  14    3.01    0.71   0
  -6  -1   4    1.84    0.51   0
  -6   3  -4   -0.13    0.53   0
  -6   9  -9    0.16    0.44   0
  -5  -3  10  102.81    1.32   0
  -5   0   0    3.85    0.55   0
  -5   1  -2   12.00    0.55   0
  -5   3  -5    0.03    0.42   0
  -5   6  -8   46.94    0.60   0
  -4  -4  18   69.98    1.21   0
  -4  -3   8    3.41    0.53   0
  -4   8 -10    1.94    0.21   0
  -3  -4  15    0.43    0.55   0
  -3  -4  16    1.34    0.56   0
  -3  -4  17    0.60    0.54   0
  -3  -4  18    0.52    0.56   0
  -3  -4  19   28.97    0.86   0
  -3  -4  20  112.60    1.35   0
  -3  -1   1    0.94    0.32   0
  -3   6  -9   44.09    0.27   0
  -2  -4  16  125.52    1.11   0
  -2  -4  17    1.18    0.46   0
  -2  -4  18   41.93    0.77   0
  -2  -4  19   20.91    0.65   0
  -2  -1   1  187.49    0.89   0
  -1  -3  26   20.52    0.71   0
   0   9 -10   26.31    0.55   0
   1   7  -8   35.62    0.59   0
   1  12 -10   61.55    1.06   0
   1  13 -10   29.63    0.96   0
   1  14 -10    0.60    0.81   0
   2   1   1  568.35    1.47   0
   2   4  -4    2.13    0.32   0
   2   6  -6   58.83    0.77   0
   2   7  -7   26.84    0.55   0
   2   9  -8  295.30    1.81   0
   2  12  -9   10.48    0.79   0
   2  13  -9   41.08    1.14   0
   2  14  -9   12.20    0.99   0
   3   8  -6   32.10    0.82   0
   3  10  -7   90.02    1.30   0
   4   0  14   36.13    0.59   0
   4   0  15   -0.59    0.34   0
   4   0  16    6.49    0.43   0
   4   0  17    0.59    0.40   0
   4   0  18   -0.15    0.42   0
   4   5  -1   94.98    1.11   0
   4   8  -4   27.27    0.85   0
   5   2  22    9.82    0.79   0
   5   5   2   54.45    0.93   0
   5   6   1   51.64    1.08   0
   5   9  -2   16.85    0.94   0
   5  11  -3    1.74    0.79   0
   5  13  -3    5.46    1.35   0
   6   4  11  108.90    1.47   0
   6   5   8   16.75    0.93   0
   6   6   5   19.34    0.84   0
   6   7   4  182.80    1.98   0
   6   9   2   88.76    1.64   0
   6  12   0    3.29    1.02   0
   7   7  13   41.45    1.51   0
   7   8   9    2.28    1.17   0
   7   9   8    6.10    1.33   0
   7  10   6    8.43    1.15   0
  -9   0   9   92.33    1.93   0
  -9   1   6   13.58    1.08   0
  -9   2   3   39.66    1.42   0
  -9   4   0    2.92    1.06   0
  -8  -2  14   38.49    1.53   0
  -8  -2  15   20.12    1.54   0
  -8  -2  16    1.07    1.07   0
  -8   0   5   -2.16    0.98   0
  -8   3  -1   30.59    1.13   0
  -8   8  -6    0.73    0.82   0
  -7  -2   9    9.30    1.03   0
  -7   3  -3    0.57    0.62   0
  -6  -3  11    0.47    0.80   0
  -6  -3  12   15.10    0.79   0
  -6   0   1    0.82    0.42   0
  -6   1  -1  334.99    1.96   0
  -6   7  -8    0.81    0.42   0
  -5  -3   9   97.51    1.27   0
  -5  -2   5  215.23    1.58   0
  -5  -1   2    0.64    0.51   0
  -4  -4  14    0.87    0.61   0
  -4  -4  15  222.19    1.80   0
  -4  -4  16   14.72    0.69   0
  -4  -4  17   89.92    1.22   0
  -4  -4  19  108.04    1.36   0
  -4  -4  20   25.82    0.98   0
  -4  -2   4  186.45    1.30   0
  -4   0  -1    0.13    0.29   0
  -4   1  -3   54.01    0.68   0
  -4   4  -7  258.94    1.12   0
  -3  -4  13    5.26    0.52   0
  -3  -4  14   44.53    0.82   0
  -3  -4  21   30.83    0.90   0
  -3  -4  22   16.37    0.87   0
  -3  -3   7   10.81    0.51   0
  -2  -4  15  204.87    1.33   0
  -2  -4  20  100.24    1.09   0
  -2  -4  21   88.30    1.07   0
  -1  14 -11   27.72    0.85   0
   0  -3  24   -0.08    0.34   0
   1   3  -4   28.75    0.35   0
   1   9  -9    8.28    0.52   0
   2  -2  20   26.36    0.23   0
   2  -1   7    6.90    0.17   0
   2   5  -5    3.63    0.30   0
   3  -1  13   19.57    0.36   0
   3  -1  20   55.60    0.55   0
   3   0   7  163.04    0.89   0
   3   1   4  106.74    0.80   0
   3   4  -2   54.91    0.71   0
   3   5  -3    6.43    0.51   0
   3   7  -5    3.50    0.56   0
   3  11  -7    5.11    0.77   0
   3  13  -7   55.29    1.31   0
   3  14  -7   40.72    1.41   0
   4   2   5   54.08    0.78   0
   4   7  -3   20.24    0.64   0
   4   9  -4   17.80    0.88   0
   4  11  -5   24.35    1.06   0
   4  12  -5   15.76    1.11   0
   4  13  -5    2.59    1.04   0
   4  14  -5   13.68    1.41   0
   5   2  12  280.28    1.79   0
   5   2  21   -0.70    0.67   0
   5   3   7   29.92    0.69   0
   5   4   5  223.05    1.69   0
   5   5   3  349.65    2.17   0
   5   7   0   68.82    1.13   0
   5   8  -1   52.47    1.08   0
   6   4  14   70.16    1.32   0
   6   4  15   13.95    0.91   0
   6   4  18   36.05    1.16   0
   6   4  19    7.93    1.03   0
   6   5   9    1.39    0.83   0
   6   6   6   11.04    0.73   0
   6  10   2   21.59    1.22   0
   6  11   1   18.29    1.08   0
   6  12   1    9.52    1.32   0
   7   7  14   11.34    1.09   0
   7   8  10    0.47    0.87   0
   7   8  11   -1.19    1.28   0
   7   8  12    0.65    1.27   0
   7   9   9   16.79    1.51   0
  -9  -1  12    3.38    1.41   0
  -9   0   8   -1.85    0.92   0
  -9   1   5    0.09    0.90   0
  -9   3   1   11.20    0.92   0
  -9   6  -3    0.39    0.99   0
  -8  -2  12  157.10    2.27   0
  -8  -2  13   54.84    1.46   0
  -8  -1   8   40.78    1.18   0
  -8   1   2    0.54    0.97   0
  -8   2   0   40.42    1.21   0
  -8   5  -4   40.93    1.09   0
  -7  -3  14   25.59    1.26   0
  -7  -3  15   33.82    1.45   0
  -7  -3  19    3.97    1.05   0
  -7   0   2    0.04    0.80   0
  -7   1   0   72.13    1.23   0
  -6  -3  10   23.40    1.01   0
  -6  -2   6   55.09    1.02   0
  -6  -1   3  225.60    1.74   0
  -5  -4  15    4.74    0.80   0
  -5  -4  16   92.39    1.48   0
  -5  -4  18   60.24    1.30   0
  -5  -4  19   32.32    1.21   0
  -5  -4  20   23.11    1.15   0
  -5  -4  21    6.41    1.00   0
  -5   2  -4    0.73    0.41   0
  -5   9 -10    1.47    0.30   0
  -4  -4  22    9.40    0.90   0
  -4  -4  23   17.72    1.01   0
  -4  -3   7   52.20    0.86   0
  -4   5  -8   35.55    0.45   0
  -4  12 -11   11.29    0.26   0
  -3  -4  12   86.73    1.01   0
  -3  -4  23   72.93    1.26   0
  -2  -4  13   34.59    0.66   0
  -2  -4  22   10.08    0.64   0
  -2  -3   7   59.03    0.61   0
  -1  -3   8  269.42    1.06   0
  -1  -2   4   43.38    0.41   0
  -1  13 -11    0.07    0.52   0
   0  -3  10    5.29    0.19   0
   0   6  -8    2.88    0.24   0
   0  10 -10    5.50    0.45   0
   1   6  -7    8.14    0.38   0
   2   8  -7    0.33    0.49   0
   2  10  -8   -0.12    0.55   0
   3  -1  14  223.95    0.97   0
   3   3   0   16.89    0.51   0
   3   9  -6   39.60    0.91   0
   4   1  24   -0.34    0.60   0
   4   3   3  109.68    1.01   0
   4   8  -3   33.53    0.90   0
   5   2  14   12.81    0.67   0
   5   2  19   -0.43    0.59   0
   5   2  20   -0.16    0.66   0
   5   3   8    9.02    0.62   0
   5   6   2   42.76    1.02   0
   5   8   0  235.68    2.06   0
   5  11  -2   22.39    1.00   0
   5  13  -2    0.99    1.20   0
   6   4  16   17.09    0.82   0
   6   4  17    6.59    0.70   0
   6   6   7    1.19    0.62   0
   6   7   5    0.69    0.68   0
   6   9   3   17.48    0.95   0
   6  12   2   30.63    1.60   0
   7   9  10   20.52    1.26   0
  -9  -1  11   -0.16    1.02   0
  -9   0   7   86.55    1.69   0
  -9   1   4   11.61    1.29   0
  -9   2   2    1.62    1.08   0
  -9   4  -1   65.45    1.56   0
  -8  -2  11   21.34    1.29   0
  -8   0   4   97.77    1.52   0
  -8   3  -2    7.43    0.91   0
  -8   4  -3   12.95    0.74   0
  -8   6  -5    5.11    0.65   0
  -8   7  -6   86.92    1.32   0
  -7  -3  12   44.88    1.33   0
  -7  -3  13  130.98    1.78   0
  -7  -1   4  126.69    1.63   0
  -7   2  -2   16.18    0.69   0
  -6  -2   5   18.43    0.87   0
  -6   0   0    7.04    0.65   0
  -5  -4  13    1.97    0.71   0
  -5  -4  14   70.79    1.16   0
  -5  -4  22    6.83    1.01   0
  -5  -1   1   39.13    0.80   0
  -5   0  -1  316.95    1.77   0
  -4  -4  12  170.33    1.44   0
  -4  -4  24    1.45    0.97   0
  -3  -4  11   70.27    0.90   0
  -3  -4  24    3.74    0.83   0
  -3  -3   6   67.19    0.82   0
  -3   2  -5  199.28    0.88   0
  -2  -4  23    0.65    0.59   0
  -2  -2   3    1.37    0.28   0
  -2  11 -11   40.85    0.56   0
  -1  -4  16   37.02    0.55   0
  -1  -4  17    2.83    0.36   0
  -1  -4  18    1.11    0.35   0
  -1  -4  19    2.78    0.38   0
  -1  -4  20   41.65    0.67   0
   0  -3  25    0.92    0.37   0
   0   5  -7    8.26    0.25   0
   0  11 -10    0.78    0.53   0
   0  14 -10   35.11    1.03   0
   1  -3  16   63.18    0.28   0
   1  -3  17    5.03    0.13   0
   1  -3  18   23.84    0.21   0
   1   4  -5  129.95    0.76   0
   1   5  -6   28.63    0.46   0
   1  10  -9    1.07    0.52   0
   2  -2  14    4.09    0.14   0
   2   0   4  115.87    0.61   0
   2   3  -2   79.40    0.69   0
   2  11  -8   88.68    1.23   0
   2  12  -8    3.69    0.79   0
   2  13  -8    2.04    0.87   0
   2  14  -8    3.05    0.90   0
   3  -1  15   43.17    0.48   0
   3  -1  18   46.14    0.53   0
   3  -1  19   26.25    0.42   0
   3   8  -5   19.02    0.72   0
   3  10  -6   29.45    0.95   0
   4   6  -1   48.56    0.91   0
   4  10  -4  140.80    1.58   0
   4  11  -4   28.84    1.17   0
   4  14  -4   70.41    1.78   0
   5   2  15   40.66    0.85   0
   5   2  16    7.07    0.66   0
   5   2  17   17.24    0.73   0
   5   2  18    2.54    0.61   0
   5   3   9    3.40    0.60   0
   5  10  -1   59.88    1.26   0
   5  11  -1   82.95    1.60   0
   6   5  11   35.41    0.95   0
   6   5  12   10.37    0.92   0
   6   6   8   11.52    0.77   0
   6   9   4   20.79    1.15   0
   6  10   3    2.50    0.81   0
   6  12   3    1.25    1.27   0
  -9  -1   9    4.55    1.39   0
  -9  -1  10   -0.73    0.94   0
  -9   0   6    0.36    1.19   0
  -9   3   0   -0.11    0.81   0
  -8  -2   9    0.48    0.99   0
  -8  -2  10   31.08    1.17   0
  -8   0   3   -0.70    0.98   0
  -8   1   1   23.18    1.06   0
  -8   2  -1   16.86    0.97   0
  -7  -3  11   28.85    1.23   0
  -7   0   1   35.01    1.02   0
  -7   1  -1   54.24    1.11   0
  -7   4  -5   24.36    0.82   0
  -7   5  -6    2.59    0.61   0
  -7   8  -8    0.43    0.55   0
  -6  -4  16   77.35    1.53   0
  -6  -4  17    1.19    0.98   0
  -6  -4  19   40.31    1.37   0
  -6  -4  20   16.52    1.25   0
  -6  -4  21   21.77    1.46   0
  -6  -1   2   39.36    0.84   0
  -6   1  -2   18.28    0.61   0
  -6   4  -6    0.05    0.46   0
  -6   8  -9    4.80    0.43   0
  -5  -4  12   14.85    0.86   0
  -5  -3   7  107.70    1.19   0
  -4  -4  11   12.32    0.55   0
  -4   2  -5   53.52    0.62   0
  -4   6  -9  205.73    0.84   0
  -3  -4  25   29.42    1.07   0
  -3   0  -2    0.58    0.29   0
  -2  -4  24    8.82    0.68   0
  -2  12 -11    6.65    0.45   0
  -1  -4  14  214.67    1.10   0
  -1  -4  21    6.23    0.48   0
   0   8  -9    1.08    0.31   0
   0  12 -10   37.15    0.81   0
   0  13 -10   33.07    0.88   0
   1  -3  19   18.40    0.20   0
   1   8  -8  415.41    1.81   0
   1  11  -9   -0.01    0.55   0
   1  12  -9   99.59    1.25   0
   1  13  -9   64.34    1.18   0
   1  14  -9    0.75    0.81   0
   2   7  -6   29.94    0.65   0
   2   9  -7  459.96    2.24   0
   3  -1  16    0.90    0.25   0
   3  -1  17   13.31    0.36   0
   3   0   8    0.43    0.22   0
   3   4  -1   42.07    0.68   0
   3   7  -4   -0.00    0.51   0
   3  11  -6   27.29    0.83   0
   3  12  -6   -1.50    0.86   0
   3  13  -6    7.27    1.01   0
   3  14  -6    2.65    0.85   0
   4   1  10   16.08    0.44   0
   4   1  23    9.52    0.67   0
   4   3   4    0.16    0.48   0
   4   9  -3   27.78    0.84   0
   4  12  -4    3.21    0.73   0
   4  13  -4    1.44    0.82   0
   5   4   7   90.11    1.20   0
   5   6   3    0.86    0.50   0
   5   7   2   56.75    1.19   0
   5   8   1  105.58    1.52   0
   5   9   0    9.51    0.74   0
   5  10   0   23.72    1.12   0
   5  12  -1   20.32    1.07   0
   5  13  -1   -0.71    0.96   0
   6   5  13    6.15    0.88   0
   6   5  14    2.24    0.91   0
   6   5  15    5.87    0.90   0
   6   5  16    2.61    0.94   0
   6   5  17    7.86    0.99   0
   6   5  18    0.28    0.96   0
   6   6   9   48.13    1.09   0
   6   6  10   11.77    0.97   0
   6   7   7   15.37    0.87   0
   6   8   6    0.56    0.98   0
   6   9   5    3.51    1.07   0
   6  10   4    3.28    0.85   0
   6  11   4   -0.82    1.17   0
  -9  -1   8   32.99    1.58   0
  -9   0   5   37.62    1.53   0
  -9   1   3   11.79    1.01   0
  -9   4  -2    6.96    1.06   0
  -9   5  -3   31.24    1.21   0
  -8  -3  14    6.56    1.39   0
  -8  -3  15    0.90    1.32   0
  -8  -3  16    0.69    1.06   0
  -8  -1   5   28.21    1.17   0
  -8   4  -4    0.53    0.73   0
  -8   5  -5    5.77    0.77   0
  -8   8  -7    0.78    0.76   0
  -7  -2   6    5.80    0.66   0
  -7  -1   3   23.98    0.84   0
  -7   2  -3   16.32    0.80   0
  -7   3  -4   11.70    0.61   0
  -7   6  -7    6.26    0.63   0
  -5  -4  11   43.20    0.90   0
  -5  -3   6    1.97    0.62   0
  -5   3  -6   27.03    0.58   0
  -5   4  -7   90.16    0.86   0
  -4  -4  10   41.97    0.78   0
  -4  -1   0  108.65    0.95   0
  -4   0  -2    8.22    0.37   0
  -3  -4  10  391.37    1.85   0
  -3  11 -11   39.87    0.42   0
  -2  -4  11   78.62    0.78   0
  -2  -4  25   42.27    0.97   0
  -2  -3   6  335.64    1.36   0
  -2   2  -5   47.41    0.31   0
  -2   8 -10   53.93    0.39   0
  -1  -4  13   28.73    0.50   0
  -1  -4  22    0.41    0.44   0
  -1  -3   7   86.44    0.61   0
  -1  -1   1  548.99    1.11   0
   1   2  -2  819.93    1.53   0
   2  -2  15   34.78    0.27   0
   2  -2  19    2.09    0.17   0
   2   2   0  210.07    0.99   0
   2   4  -3    0.11    0.21   0
   2   5  -4    0.65    0.34   0
   2   6  -5   52.30    0.73   0
   2  10  -7   87.88    1.15   0
   2  15  -7   34.03    1.41   0
   3   0  25    0.38    0.44   0
   3   6  -3  232.20    1.48   0
   3   9  -5   40.89    0.83   0
   4   1  11   96.58    0.94   0
   4   1  22   -1.65    0.56   0
   4   2   7   59.62    0.82   0
   4   5   1    1.84    0.50   0
   4   8  -2    0.97    0.44   0
   4  10  -3  349.04    2.38   0
   4  11  -3  102.28    1.58   0
   4  13  -3    3.12    1.11   0
   5   3  22    1.22    0.83   0
   5   5   5    4.14    0.50   0
   5   6   4  255.53    1.98   0
   5   9   1   -0.10    0.89   0
   5  11   0    2.38    0.98   0
   5  12   0   38.21    1.48   0
   5  13   0   -0.66    1.33   0
   6   6  11   58.58    1.39   0
   6   7   8    0.43    0.70   0
   6   7   9    2.27    0.93   0
   6   8   7   11.97    1.11   0
   6  10   5   17.40    1.21   0
   6  12   4    6.14    1.08   0
  -9  -2  11   24.67    1.61   0
  -9  -1   7   -0.40    1.24   0
  -9   0   4    1.07    1.11   0
  -9   1   2    0.74    1.16   0
  -9   2   0   14.81    1.11   0
  -9   3  -1    1.10    0.79   0
  -8  -3  12   14.10    1.33   0
  -8  -1   4    0.70    0.97   0
  -8   0   2   21.07    0.93   0
  -8   1   0   11.29    0.76   0
  -8   3  -3   48.59    1.15   0
  -8   6  -6    3.78    0.80   0
  -7  -4  16   42.99    1.55   0
  -7  -4  18    9.19    1.22   0
  -7  -3   9    1.44    0.66   0
  -7  -2   5    3.05    0.81   0
  -7   0   0    0.62    0.75   0
  -7   7  -8    0.39    0.61   0
  -6  -4  12    0.13    0.59   0
  -6  -3   7   71.91    1.17   0
  -6  -1   1  342.45    2.08   0
  -6   0  -1   -0.18    0.43   0
  -6  10 -10    4.68    0.40   0
  -5  -1   0    3.24    0.53   0
  -5   0  -2    2.59    0.49   0
  -5   5  -8   27.30    0.52   0
  -4  -4   9   64.23    0.98   0
  -4  -2   2    0.33    0.33   0
  -4   1  -4   62.51    0.70   0
  -3  -4   9   19.41    0.61   0
  -3  -3   5   30.87    0.55   0
  -3   1  -4  103.04    0.69   0
  -3  13 -11   17.70    0.51   0
  -2  -4  10  115.55    0.94   0
  -2   0  -2  514.07    1.27   0
  -1  -4  23    0.81    0.45   0
   1  -3  15  145.52    0.34   0
   1   7  -7   84.90    0.83   0
   1   9  -8    6.94    0.52   0
   1  15  -8    0.24    0.93   0
   2  -1   8   18.00    0.25   0
   2  -1  26   18.01    0.40   0
   2   1   2  278.18    1.02   0
   2   8  -6   16.52    0.62   0
   2  11  -7    7.41    0.74   0
   2  12  -7    0.73    0.71   0
   2  13  -7    4.80    0.93   0
   2  14  -7   20.63    1.06   0
   3   0   9  150.23    0.87   0
   3   8  -4  129.19    1.32   0
   3  11  -5   98.82    1.42   0
   3  14  -5   17.56    1.26   0
   4   1  12   51.17    0.74   0
   4   1  21   37.07    0.80   0
   4   3   5    2.09    0.47   0
   4   4   3    2.79    0.51   0
   4   9  -2  135.24    1.58   0
   4  12  -3    0.93    0.76   0
   5   3  13   31.46    0.84   0
   5   3  20    9.10    0.87   0
   5   3  21    6.69    0.84   0
   5   4   8  276.38    1.85   0
   5   5   6   14.09    0.76   0
   5  10   1    3.22    0.98   0
   6   6  12   -0.61    0.68   0
   6   6  13   25.25    1.18   0
   6   6  14    6.15    1.00   0
   6   7  10   22.39    1.18   0
   6   9   7   32.00    1.35   0
   6  10   6   31.92    1.40   0
   6  11   6   39.70    1.57   0
   6  12   5   19.59    1.25   0
  -9  -1   6   12.40    1.35   0
  -9   4  -3   19.59    1.18   0
  -8   0   1   -0.77    0.90   0
  -8   2  -2   28.60    0.90   0
  -8   7  -7    4.91    0.74   0
  -7  -4  13    1.67    1.08   0
  -7  -4  14   62.75    1.39   0
  -7  -3   8    7.64    0.75   0
  -7  -2   4    5.01    0.82   0
  -6  -4  10    4.47    0.83   0
  -6  -2   3   94.91    1.19   0
  -6   7  -9    2.15    0.46   0
  -5  -2   2   92.41    1.11   0
  -5   8 -10   20.99    0.38   0
  -4  -5  16   10.22    0.78   0
  -4  -5  17    5.24    0.79   0
  -4  -5  18    0.43    0.76   0
  -4  -5  19    0.88    0.81   0
  -4  -5  20    7.11    0.80   0
  -1  -4  12  315.42    1.27   0
  -1   1  -3   57.08    0.23   0
  -1  14 -10    0.38    0.66   0
   0  -3   9  490.58    1.05   0
   0  -3  26    0.12    0.33   0
   0  -2   5  101.56    0.39   0
   0   7  -8    4.99    0.31   0
   0   9  -9   20.33    0.50   0
   1  10  -8    3.25    0.55   0
   1  14  -8   12.48    0.95   0
   2  -2  16   88.99    0.42   0
   3   7  -3   50.45    0.88   0
   3  12  -5   38.64    1.02   0
   4   1  13  134.60    1.10   0
   4   1  20   -0.06    0.52   0
   4   5   2   -0.00    0.53   0
   4  11  -2   34.81    1.15   0
   4  13  -2   -0.09    1.06   0
   4  14  -2   11.86    1.27   0
   5   3  14    0.38    0.62   0
   5   3  15    5.22    0.67   0
   5   3  16    4.00    0.69   0
   5   3  17   19.62    0.82   0
   5   3  18    2.55    0.72   0
   5   3  19   -0.29    0.72   0
   5   4   9  215.79    1.67   0
   5   5   7  127.61    1.44   0
   5   6   5  244.27    1.94   0
   5   7   4   23.39    0.98   0
   5   8   3    5.78    0.86   0
   5  11   1    1.33    0.77   0
   5  12   1   49.53    1.35   0
   5  13   1   11.61    1.14   0
   6   6  15   94.14    1.53   0
   6   6  16    4.96    0.83   0
   6   6  17   19.58    1.20   0
   6   6  18    1.52    0.87   0
   6   7  11   15.15    0.93   0
   6   7  12   21.58    1.23   0
   6   8  10   -1.43    1.00   0
   6   9   8   26.63    1.30   0
   6  10   7    3.11    0.92   0
   6  11   7    5.40    1.35   0
  -9  -2   9   19.40    1.20   0
  -9   0   3    5.37    0.91   0
  -9   2  -1    5.06    1.01   0
  -9   3  -2    4.66    0.84   0
  -8  -3   9   43.53    1.42   0
  -8  -3  10    3.87    0.87   0
  -8  -2   6   23.32    1.01   0
  -8   1  -1   49.45    1.21   0
  -8   4  -5   19.27    0.91   0
  -7  -4  12   12.30    0.89   0
  -7  -3   7   45.98    1.08   0
  -7  -1   1   13.26    0.87   0
  -7   2  -4   28.35    0.89   0
  -7   3  -5    1.05    0.64   0
  -7   5  -7   51.42    0.95   0
  -6  -4   9    4.77    0.84   0
  -6  -1   0    1.98    0.63   0
  -6   3  -6    2.09    0.51   0
  -6   4  -7   19.56    0.61   0
  -5  -5  15    2.05    0.84   0
  -5  -5  16   11.03    0.89   0
  -5  -5  17   -0.35    0.63   0
  -5  -5  18    6.19    0.73   0
  -5  -5  19   28.30    0.99   0
  -5  -5  20   14.13    1.03   0
  -5  -5  21    2.22    1.04   0
  -5  -5  22    3.27    0.99   0
  -5   1  -4   21.63    0.59   0
  -5   6  -9  163.32    0.96   0
  -4  -5  21    3.74    0.81   0
  -4  -5  22    2.03    0.88   0
  -3  -5  15   12.66    0.66   0
  -3  -5  16    4.23    0.60   0
  -3  -5  17   77.26    1.06   0
  -3  -5  18    4.09    0.48   0
  -3  -5  19   74.88    1.10   0
  -3  -5  20   66.75    1.13   0
  -3  -5  21  213.96    1.74   0
  -3  -4   8   61.10    0.77   0
  -3  -3   4   25.09    0.56   0
  -2  -4   9    5.48    0.38   0
  -2  -3   5   31.74    0.45   0
  -2  -2   2  226.01    1.02   0
  -1  -4  24   14.76    0.52   0
  -1  11 -10    5.68    0.49   0
  -1  12 -10    1.79    0.53   0
  -1  13 -10    4.32    0.58   0
   0  10  -9   62.81    0.82   0
   0  14  -9    0.56    0.76   0
   1   0   2    0.62    0.11   0
   1   6  -6    0.44    0.32   0
   1  11  -8    1.67    0.58   0
   1  12  -8    1.93    0.68   0
   1  13  -8    7.50    0.81   0
   2  -2  17   18.74    0.23   0
   2   3  -1  470.14    1.55   0
   2   7  -5   26.46    0.65   0
   2   9  -6  108.25    1.16   0
   2  14  -6    7.13    0.97   0
   2  15  -6    9.92    0.93   0
   3   0  10    0.06    0.28   0
   3   0  24   -0.36    0.47   0
   3   1   6  224.29    1.10   0
   3   6  -2    0.30    0.45   0
   3   9  -4   41.22    0.83   0
   3  14  -4    7.57    1.15   0
   4   1  14  150.20    1.15   0
   4   1  15   28.56    0.65   0
   4   1  16   12.42    0.57   0
   4   1  17   -0.47    0.49   0
   4   1  18    2.52    0.52   0
   4   1  19   65.66    0.88   0
   4   2   9   60.19    0.83   0
   4   3   6    6.38    0.52   0
   4   4   4   10.46    0.58   0
   4   6   1   39.26    0.78   0
   4   7   0   25.78    0.70   0
   4   9  -1   61.48    1.20   0
   4  12  -2   16.75    0.93   0
   5   4  10  154.51    1.45   0
   5   5   8   27.04    0.88   0
   5   9   3    0.25    0.88   0
   5  10   2   17.71    0.91   0
   5  12   2    7.51    1.22   0
   5  13   2    1.81    1.25   0
   6   7  13   11.97    0.95   0
   6   7  14   17.51    1.22   0
   6   7  15    9.71    1.29   0
   6   7  16   34.99    1.41   0
   6   7  17    1.25    1.15   0
   6   8  11   37.29    1.41   0
   6   9   9   -0.51    0.83   0
   6   9  10   28.21    1.38   0
   6  10   9    5.33    1.24   0
   6  11   8  102.29    2.03   0
  -9   0   2   -0.75    1.16   0
  -8  -4  14    2.03    1.40   0
  -8  -4  15   59.34    1.59   0
  -8  -3   8    0.34    1.09   0
  -8   0   0   49.89    1.26   0
  -8   3  -4   54.01    1.06   0
  -8   5  -6   16.38    0.85   0
  -7  -4  10    0.54    0.98   0
  -7  -3   6    1.99    0.82   0
  -7  -2   3   20.71    0.97   0
  -7   0  -1   38.40    0.89   0
  -7   8  -9    3.48    0.60   0
  -6  -5  15   10.73    1.11   0
  -6  -5  16   17.19    1.19   0
  -6  -5  17   28.72    1.22   0
  -6  -5  18  102.01    1.62   0
  -6  -5  20   39.15    1.44   0
  -6  -4   8    8.33    0.83   0
  -6   0  -2  109.57    1.17   0
  -6   2  -5   97.42    1.10   0
  -6   5  -8   17.13    0.56   0
  -6   9 -10   26.34    0.52   0
  -5  -5  14    8.43    0.66   0
  -5  -2   1  218.31    1.58   0
  -4  -5  23    2.87    0.87   0
  -4  -2   1   48.98    0.70   0
  -4   0  -3   -0.08    0.36   0
  -3  -5  14    2.22    0.51   0
  -3  -5  22   10.16    0.79   0
  -3  -2   1  128.59    0.95   0
  -3  -1  -1  208.86    1.07   0
  -1  -4  11    1.19    0.27   0
  -1  -2   3   38.87    0.39   0
   0  11  -9    0.26    0.50   0
   0  12  -9    4.48    0.58   0
   0  13  -9   32.35    0.86   0
   1   1   0 1882.73    2.02   0
   1   3  -3    1.99    0.17   0
   1   5  -5  204.03    1.03   0
   1   8  -7   29.77    0.63   0
   1  15  -7    1.44    0.93   0
   2   0   5    0.27    0.16   0
   2   6  -4  142.12    1.10   0
   2  10  -6   32.35    0.85   0
   2  11  -6   15.54    0.81   0
   2  12  -6   20.64    0.88   0
   2  13  -6   30.30    1.10   0
   3  10  -4    9.80    0.61   0
   3  13  -4    1.07    0.74   0
   3  15  -3    4.06    1.23   0
   4   5   3   20.95    0.70   0
   4  10  -1   85.63    1.39   0
   4  11  -1   22.53    1.13   0
   4  12  -1   -0.21    1.01   0
   4  13  -1   11.69    1.25   0
   4  14  -1    4.09    1.01   0
   5   4  12    0.29    0.71   0
   5   4  21   92.39    1.47   0
   5   5   9    6.27    0.73   0
   5   6   7    2.82    0.74   0
   5   7   5   59.75    1.10   0
   5   8   4   18.17    0.79   0
   5  11   3    4.11    1.08   0
   5  12   3    6.38    1.23   0
   6   8  12    5.03    0.92   0
   6   8  13    1.49    1.11   0
   6   8  14   11.74    1.33   0
   6   8  15    0.22    1.19   0
   6   9  12   41.09    1.52   0
   6  10  10    6.70    1.32   0
  -9  -3  11    4.21    1.12   0
  -9  -2   7   -0.31    0.96   0
  -9  -1   4    9.92    0.99   0
  -9   3  -3    1.95    1.05   0
  -9   4  -4   31.45    1.23   0
  -9   5  -5   26.21    1.21   0
  -8   6  -7    2.81    0.77   0
  -7  -5  17    9.98    1.26   0
  -7  -5  18    4.82    1.29   0
  -7  -4   9   16.10    1.08   0
  -7  -3   5   26.35    1.05   0
  -7   1  -3    0.67    0.53   0
  -6  -5  14   33.32    1.04   0
  -6   1  -4    4.29    0.58   0
  -5  -5  12   22.18    0.78   0
  -5   0  -3    3.77    0.49   0
  -4  -5  12   43.09    0.83   0
  -4   2  -6  306.81    1.29   0
  -3  -5  12    3.87    0.50   0
  -3  -5  13    2.47    0.40   0
  -3  -5  23   18.46    0.83   0
  -3  -5  24    0.25    0.79   0
  -3  -4   7  286.47    1.54   0
  -3   0  -3 2521.20    3.43   0
  -2  -5  16  177.43    1.28   0
  -2  -5  17   87.92    0.96   0
  -2  -5  19    1.37    0.48   0
  -2  -5  20   13.86    0.60   0
  -2   1  -4   33.78    0.31   0
  -1  -4  25   16.69    0.56   0
  -1  -3   6  370.15    1.17   0
   0   6  -7   25.01    0.41   0
   0  15  -8   -0.67    0.84   0
   1   4  -4    8.03    0.24   0
   1  14  -7    1.68    0.79   0
   2   4  -2   88.76    0.75   0
   2   5  -3   69.42    0.72   0
   2   8  -5    7.40    0.57   0
   2  15  -5   25.73    1.32   0
   3   0  11   63.85    0.63   0
   3   0  23    6.84    0.50   0
   3   1   7    2.63    0.31   0
   3   4   1  121.69    1.03   0
   3   7  -2    1.39    0.53   0
   3   9  -3  127.46    1.39   0
   3  14  -3   -0.90    1.12   0
   4   2  10  166.02    1.21   0
   4   4   5   63.42    0.92   0
   4   6   2  155.83    1.37   0
   4   7   1   65.69    0.99   0
   4  14   0   11.91    1.42   0
   5   4  13   64.07    1.15   0
   5   4  14   27.67    0.94   0
   5   4  19   33.85    1.06   0
   5   4  20   83.19    1.45   0
   5   5  10    6.13    0.75   0
   5   7   6   78.80    1.33   0
   5   8   5   21.01    1.01   0
   5   9   4    2.50    0.66   0
   5  10   4   10.97    1.12   0
   5  12   4    3.69    1.14   0
   6   9  13   13.68    1.14   0
   6   9  14   41.45    1.65   0
   6  10  11    0.25    1.03   0
   6  10  12   26.53    1.53   0
  -9  -2   6   -1.01    0.90   0
  -9   0   1    0.31    1.05   0
  -9   1  -1    0.25    0.99   0
  -9   2  -2   -0.20    0.76   0
  -8  -4  11   13.13    1.04   0
  -8  -3   6   47.12    1.39   0
  -8  -1   1   24.01    1.15   0
  -8   0  -1   -0.48    0.83   0
  -7  -5  14   26.71    1.39   0
  -7  -5  15   22.63    1.31   0
  -7  -5  16   20.71    1.10   0
  -7   0  -2    0.11    0.73   0
  -6  -5  12   11.98    0.79   0
  -6  -2   1    5.37    0.52   0
  -6  -1  -1  336.95    2.03   0
  -6   6  -9   46.27    0.72   0
  -5  -5  11    4.47    0.59   0
  -5  -4   6   32.14    0.84   0
  -5  -3   3  100.98    1.12   0
  -5   2  -6   -0.06    0.41   0
  -5   4  -8  279.27    1.36   0
  -4  -5  11    0.75    0.41   0
  -4  -4   6   32.95    0.67   0
  -4   4  -8   10.85    0.30   0
  -4   7 -10   25.88    0.26   0
  -2  -5  15   27.88    0.62   0
  -2  -5  21    3.59    0.52   0
  -2  -5  22   82.20    1.02   0
  -1  -4  10    2.33    0.28   0
   0  -4  17    3.06    0.25   0
   0  -4  18    1.62    0.25   0
   0  -4  19   35.07    0.43   0
   0   8  -8   40.72    0.58   0
   1   7  -6   29.56    0.56   0
   1   9  -7   53.07    0.75   0
   1  13  -7    0.38    0.77   0
   2   2   1   20.99    0.35   0
   2   9  -5    1.07    0.54   0
   2  14  -5   18.55    1.15   0
   3   6  -1    0.72    0.35   0
   3  10  -3   24.32    0.91   0
   3  11  -3   60.35    1.23   0
   3  12  -3   26.77    1.08   0
   3  13  -3    1.62    0.92   0
   3  15  -2    0.36    1.20   0
   4   2  11  103.96    1.06   0
   4   2  23    1.17    0.71   0
   4   5   4   28.74    0.77   0
   4  10   0    1.25    0.60   0
   4  11   0    0.04    0.94   0
   4  12   0   77.04    1.59   0
   4  13   0    5.38    0.88   0
   5   4  15   26.69    0.80   0
   5   4  16   66.33    1.18   0
   5   4  17   79.76    1.29   0
   5   4  18   39.89    1.07   0
   5   5  11   14.88    0.87   0
   5   6   8   50.90    1.01   0
   5  10   5   12.52    1.06   0
  -9  -3   8   -0.56    1.29   0
  -9  -2   5   11.19    1.03   0
  -8  -4  10    9.80    0.99   0
  -8   2  -4    7.58    0.83   0
  -8   4  -6    3.53    0.75   0
  -8   5  -7   40.61    1.02   0
  -8   7  -8   32.62    0.97   0
  -7  -5  12   15.98    1.26   0
  -7  -5  13  105.83    1.69   0
  -7  -4   7   72.46    1.47   0
  -7  -3   4   25.36    0.90   0
  -7   2  -5   13.42    0.62   0
  -7   4  -7    6.83    0.63   0
  -7   7  -9   29.24    0.77   0
  -6  -5  10    0.15    0.79   0
  -6  -5  11   45.85    1.05   0
  -6  -3   3   70.09    1.09   0
  -6   0  -3   -0.08    0.41   0
  -6   8 -10    0.68    0.38   0
  -5  -5  10   21.79    0.74   0
  -5  -2   0   14.47    0.66   0
  -5  -1  -2   12.04    0.60   0
  -5   1  -5  104.32    1.01   0
  -4  -5  10    2.80    0.42   0
  -4  -2   0  136.88    1.08   0
  -3   2  -6  152.11    0.73   0
  -3   3  -7   21.11    0.28   0
  -2  -5  23    9.46    0.65   0
  -1  -4  26    4.31    0.51   0
  -1  14  -9  124.68    1.37   0
   0  -4  16  106.11    0.61   0
   0  -4  20   13.55    0.33   0
   0  14  -8   93.49    1.35   0
   1  10  -7  292.83    1.71   0
   1  11  -7   35.86    0.85   0
   1  12  -7    5.51    0.67   0
   1  15  -6   22.75    1.19   0
   2  -1   9    9.19    0.19   0
   2   7  -4  329.27    1.67   0
   2  10  -5   22.82    0.81   0
   2  11  -5  213.25    1.79   0
   2  12  -5    5.98    0.82   0
   2  13  -5   24.12    0.99   0
   2  15  -4    0.45    1.06   0
   3   0  12    0.66    0.27   0
   3   0  22    0.57    0.42   0
   3   2   5  195.71    1.14   0
   3   3   3    6.72    0.35   0
   3   8  -2  101.31    1.14   0
   3  14  -2    1.64    1.16   0
   4   2  12  234.51    1.51   0
   4   2  22   11.73    0.76   0
   4   6   3   47.80    0.86   0
   4   7   2    6.19    0.54   0
   4   9   1   16.30    0.89   0
   4  13   1   18.89    1.34   0
   4  14   1   -0.06    0.98   0
   5   5  12   -0.47    0.71   0
   5   5  13   11.31    0.85   0
   5   5  21    4.28    1.08   0
   5   7   8   21.52    1.04   0
   5   8   7   61.74    1.36   0
   5   9   6    9.32    1.00   0
   5  11   5    3.71    0.83   0
   5  12   5    1.83    0.93   0
  -9  -3   7    1.51    1.19   0
  -9  -2   4    0.32    1.17   0
  -9   0   0   -0.65    0.81   0
  -9   4  -5   20.00    0.95   0
  -9   5  -6    9.98    1.04   0
  -8  -5  14    9.28    1.47   0
  -8  -4   8    3.77    1.16   0
  -8  -3   5   22.12    1.03   0
  -8  -2   2    4.14    0.99   0
  -8  -1   0   10.24    1.09   0
  -8   1  -3   55.88    1.11   0
  -7  -5  11  102.29    1.72   0
  -7  -4   6    1.28    0.84   0
  -7  -2   1    0.77    0.58   0
  -7  -1  -1   58.46    1.07   0
  -6  -5   9    1.89    0.82   0
  -6  -2   0  116.36    1.35   0
  -6  -1  -2   19.54    0.76   0
  -6   3  -7  162.51    1.30   0
  -5  -6  17    0.50    0.82   0
  -5  -6  18   73.96    1.45   0
  -5  -6  20   18.55    1.10   0
  -5  -5   9  126.87    1.38   0
  -5   5  -9    6.73    0.38   0
  -5   7 -10   22.84    0.38   0
  -4  -5   9   37.76    0.75   0
  -4  -4   5    1.39    0.39   0
  -4  -3   2   24.69    0.57   0
  -4   5  -9    2.19    0.23   0
  -3  -5  10   38.29    0.75   0
  -3   4  -8    9.09    0.19   0
  -2  -5  12  221.01    1.33   0
  -2  -5  24   79.19    1.07   0
  -2  -4   7  248.90    1.24   0
  -1  13  -9   21.47    0.78   0
   0  -4  15   95.38    0.57   0
   0  -3   8 1394.68    1.69   0
   0   5  -6  548.25    1.39   0
   0   9  -8   50.05    0.69   0
   0  12  -8    0.26    0.68   0
   0  13  -8    9.55    0.76   0
   1  14  -6    0.20    0.84   0
   2  -1  25   21.09    0.45   0
   2   3   0  501.54    1.61   0
   2   6  -3    7.39    0.46   0
   2  14  -4    7.46    0.99   0
   3   1   8  213.57    1.12   0
   3   4   2   29.45    0.64   0
   3   7  -1   78.57    1.04   0
   3  13  -2   28.94    1.20   0
   3  15  -1   19.20    1.44   0
   4   2  13   82.27    0.97   0
   4   2  14   63.58    0.88   0
   4   2  20   24.55    0.74   0
   4   2  21    2.30    0.61   0
   4   3   9   11.38    0.58   0
   4   5   5   19.99    0.72   0
   4  10   1   27.74    0.88   0
   4  11   1    0.75    0.70   0
   4  12   1   28.46    1.03   0
   4  14   2    0.89    1.33   0
   5   5  14   -0.37    0.74   0
   5   5  15    1.04    0.82   0
   5   5  16    1.15    0.86   0
   5   5  17    6.72    0.92   0
   5   5  18    1.60    0.92   0
   5   5  19   10.70    1.03   0
   5   5  20    9.48    0.85   0
   5   7   9  145.84    1.74   0
   5   8   8    3.12    0.94   0
   5   9   7    0.02    0.97   0
   5  10   6    5.47    0.82   0
   5  11   6    2.32    0.89   0
   5  12   7   30.89    1.49   0
  -9  -4  10    9.13    1.38   0
  -9  -2   3   38.21    1.48   0
  -9  -1   1    2.16    1.16   0
  -9   1  -2    0.40    0.78   0
  -8  -5  12    1.65    1.37   0
  -8  -3   4    9.33    1.04   0
  -8   0  -2    2.08    0.64   0
  -8   6  -8   13.32    0.82   0
  -7  -5  10    2.13    0.77   0
  -7   0  -3    6.15    0.60   0
  -6  -6  15   18.99    1.12   0
  -6  -6  16    0.06    1.05   0
  -6  -6  17   15.62    1.14   0
  -6  -6  18    2.41    1.08   0
  -6  -5   8   11.20    0.86   0
  -6  -3   2   14.64    0.64   0
  -6   1  -5   38.47    0.73   0
  -6   4  -8    2.82    0.44   0
  -5  -6  14   25.63    1.03   0
  -5  -6  15   88.25    1.42   0
  -5  -6  16   46.02    1.07   0
  -5  -6  21   15.42    1.10   0
  -5  -5   8   33.15    0.79   0
  -5   0  -4   -0.06    0.35   0
  -4  -6  15  116.03    1.42   0
  -4  -6  16   11.44    0.83   0
  -4  -6  17   35.51    0.99   0
  -4  -6  18    6.62    0.80   0
  -4  -6  19  188.37    1.82   0
  -4  -6  20    1.61    0.84   0
  -4  -6  21   70.55    1.35   0
  -4  -5   8    0.14    0.58   0
  -4   0  -4  607.00    1.99   0
  -3  -5   9   71.12    0.92   0
  -3  -4   5   26.27    0.62   0
  -3  -1  -2  222.56    1.10   0
  -3   1  -5    0.60    0.22   0
  -3   8 -10    1.25    0.15   0
  -1  -4   9   42.39    0.49   0
  -1  -3   5  386.39    1.18   0
  -1  10  -9    0.92    0.40   0
  -1  12  -9   43.18    0.79   0
   0  -4  14  133.11    0.65   0
   0  -4  21  117.00    0.67   0
   0  -1   2    3.34    0.07   0
   0  10  -8    0.18    0.43   0
   0  11  -8   15.77    0.62   0
   0  15  -7   62.89    1.33   0
   1   2  -1  158.02    0.69   0
   1   6  -5  324.73    1.39   0
   1   8  -6    2.82    0.34   0
   1  13  -6   52.00    1.10   0
   2   0   6   58.73    0.45   0
   2   4  -1  303.92    1.36   0
   2   5  -2    7.87    0.42   0
   2   8  -4   56.23    0.81   0
   2  13  -4   12.50    0.98   0
   3   0  13   14.38    0.37   0
   3   0  20    1.19    0.41   0
   3   0  21   14.02    0.47   0
   3   6   0   12.94    0.48   0
   3   8  -1    4.35    0.60   0
   3  11  -2   34.32    0.93   0
   3  14  -1   27.34    1.39   0
   4   2  15    5.40    0.52   0
   4   2  16   11.26    0.59   0
   4   2  17    4.57    0.55   0
   4   2  18   -0.30    0.55   0
   4   2  19   36.75    0.82   0
   4   3  10  345.14    1.87   0
   4   4   7  252.01    1.61   0
   4   6   4  195.38    1.55   0
   4   7   3   38.48    0.83   0
   4   9   2   12.33    0.73   0
   4  10   2    1.51    0.86   0
   4  11   2   24.67    1.15   0
   4  12   2   10.36    1.12   0
   4  13   2    3.96    0.91   0
   5   6  12    1.14    0.60   0
   5   6  13    0.79    0.89   0
   5   6  20   51.47    1.48   0
   5   9   8    2.51    0.95   0
   5  10   7    1.37    0.79   0
   5  10   8    8.52    1.08   0
   5  11   7    0.65    0.86   0
   5  11   8    1.66    1.11   0
   5  12   8   -0.89    1.39   0
  -9  -3   5   -0.83    1.24   0
  -9   0  -1   40.32    1.20   0
  -9   2  -4    0.21    1.04   0
  -9   3  -5   10.47    1.10   0
  -8  -5  10   52.75    1.58   0
  -8  -5  11   -0.91    0.92   0
  -8  -4   6   -0.61    0.98   0
  -8  -2   1    7.02    0.92   0
  -8   1  -4    1.23    0.86   0
  -8   2  -5   25.29    0.97   0
  -8   3  -6   98.10    1.39   0
  -8   4  -7   27.06    0.96   0
  -7  -6  15    4.32    1.21   0
  -7  -6  16   36.41    1.58   0
  -7  -6  17    0.67    1.27   0
  -7  -4   5    7.70    0.73   0
  -7  -3   2  101.30    1.52   0
  -7  -1  -2   62.90    1.19   0
  -7   3  -7   74.62    1.08   0
  -7   6  -9    2.82    0.53   0
  -6  -6  14    0.28    0.75   0
  -6  -4   4   13.86    0.84   0
  -6   0  -4   53.71    0.85   0
  -6   5  -9    1.29    0.45   0
  -6   7 -10   24.76    0.55   0
  -5  -6  13   54.78    1.20   0
  -4  -6  13   75.65    1.16   0
  -4  -6  22    0.09    0.81   0
  -4  -6  23    3.31    0.90   0
  -4  -2  -1   12.26    0.53   0
  -3  -6  17   22.26    0.75   0
  -3  -6  18    3.71    0.59   0
  -3  -6  19   11.95    0.71   0
  -3  -3   2  136.98    1.00   0
  -2  -5  11    8.31    0.45   0
  -2  -5  25   11.94    0.71   0
  -2  -4   6    8.41    0.38   0
  -2  -3   3  410.55    1.48   0
  -2   0  -3    0.59    0.20   0
  -1  -5  18   29.53    0.56   0
  -1  -1   0 1845.24    2.00   0
  -1  11  -9  101.65    0.97   0
  -1  15  -8   -0.34    0.76   0
   0   4  -5    3.99    0.18   0
   0   7  -7    0.63    0.26   0
   0  14  -7    2.40    0.74   0
   1   5  -4    1.19    0.27   0
   1   9  -6   37.69    0.74   0
   1  10  -6  158.26    1.35   0
   1  11  -6   -0.45    0.57   0
   1  12  -6    0.17    0.70   0
   1  15  -5    1.61    0.99   0
   2   7  -3   13.89    0.55   0
   2   9  -4   18.37    0.57   0
   2  10  -4   74.09    1.12   0
   2  11  -4    2.26    0.71   0
   2  12  -4    2.15    0.76   0
   2  15  -3    0.75    0.89   0
   3   0  14   -0.13    0.28   0
   3   0  15    1.39    0.36   0
   3   0  19   -0.36    0.38   0
   3   1  25   75.12    1.02   0
   3  13  -1    2.99    0.76   0
   3  15   0    6.54    1.03   0
   4   3  11  140.46    1.28   0
   4   3  23    1.86    0.82   0
   4   7   4   -0.37    0.65   0
   4  13   3    5.22    1.20   0
   5   6  14  104.39    1.42   0
   5   6  15   16.08    0.98   0
   5   6  16   33.69    1.20   0
   5   6  17    5.96    1.01   0
   5   6  18   76.84    1.56   0
   5   6  19    2.94    1.04   0
   5   7  11    4.59    0.72   0
   5   7  12    6.38    0.96   0
   5   8  10   22.84    1.08   0
   5  10   9    2.95    1.15   0
   5  11   9    3.19    1.25   0
   5  12   9   32.93    1.58   0
  -9  -4   8    8.16    1.12   0
  -9  -1   0   10.28    1.17   0
  -9   1  -3    7.32    1.01   0
  -9   4  -6   16.43    1.03   0
  -8  -5   9    0.68    1.18   0
  -8   0  -3   -1.50    0.88   0
  -8   5  -8   -0.70    0.79   0
  -7  -5   8    0.41    0.72   0
  -7  -4   4   12.74    0.97   0
  -7   0  -4    0.18    0.68   0
  -7   1  -5   26.65    0.77   0
  -7   4  -8    2.33    0.59   0
  -7   8 -10    0.31    0.55   0
  -6  -6  12   -0.75    0.91   0
  -6  -5   7    2.85    0.60   0
  -6  -2  -1    4.16    0.48   0
  -6  -1  -3   55.49    1.00   0
  -5  -6  12   18.54    0.76   0
  -5  -4   3  297.03    1.95   0
  -4  -6  12   31.03    0.91   0
  -4  -5   7   50.27    0.83   0
  -4  -3   1   15.00    0.47   0
  -4  -1  -3   51.68    0.72   0
  -3  -6  15    5.12    0.59   0
  -3  -6  16    3.40    0.57   0
  -3   0  -4    0.77    0.27   0
  -3  13 -10  118.05    1.03   0
  -2  -5  10  595.53    2.06   0
  -2   7  -9    7.40    0.20   0
  -2  14  -9   15.59    0.78   0
  -1  -5  16   18.56    0.44   0
  -1  -5  17  201.68    1.10   0
  -1  -5  19  102.72    0.83   0
  -1  -5  20   13.57    0.48   0
  -1  -2   2  753.02    1.47   0
  -1  14  -8    7.76    0.84   0
   0  -4  13    3.08    0.21   0
   1   3  -2   39.33    0.43   0
   1   4  -3   91.08    0.66   0
   1   7  -5  198.55    1.21   0
   1  14  -5    5.01    0.95   0
   2  -1  10    0.26    0.16   0
   2   1   4   34.04    0.41   0
   2  14  -3   12.86    0.85   0
   2  15  -2   65.58    1.62   0
   3   0  16    0.64    0.31   0
   3   0  17   78.68    0.75   0
   3   0  18   -0.39    0.32   0
   3   4   3    7.02    0.49   0
   3   6   1   15.32    0.62   0
   3  11  -1    0.99    0.59   0
   3  14   0    0.87    0.88   0
   3  15   1   20.06    1.57   0
   4   3  12  201.11    1.52   0
   4   3  22   12.81    0.87   0
   4   5   7    2.31    0.58   0
   4   8   4   24.75    0.95   0
   4  10   3   45.79    1.05   0
   4  11   3    0.24    0.71   0
   4  13   4    0.33    1.20   0
   5   7  13    0.86    0.64   0
   5   7  14    5.22    0.96   0
   5   7  15    2.06    1.04   0
   5   7  16   24.46    1.18   0
   5   7  17    0.33    0.99   0
   5   7  18   12.45    1.22   0
   5   7  19   -1.51    1.19   0
   5   8  11    3.21    0.79   0
   5   8  12  145.16    1.93   0
   5   9  11   16.35    1.22   0
   5  10  11   40.62    1.50   0
   5  11  10   12.28    1.05   0
   5  11  11   20.10    1.47   0
   5  12  10    0.82    1.06   0
  -9  -4   7   22.80    1.22   0
  -9   0  -2   -1.08    0.78   0
  -8  -5   8   27.77    1.38   0
  -8  -3   2    6.85    1.00   0
  -8  -1  -2   -1.51    0.91   0
  -8   7  -9   10.39    0.75   0
  -7  -6  11    1.67    1.04   0
  -7  -6  12    2.09    0.86   0
  -7  -5   7   66.48    1.30   0
  -7  -3   1    3.43    0.84   0
  -7  -2  -1   -0.02    0.73   0
  -6  -6  10    3.86    0.87   0
  -6  -6  11    3.86    0.73   0
  -6  -5   6   32.48    0.89   0
  -6  -4   3    9.86    0.67   0
  -6   2  -7   49.95    0.85   0
  -5  -6  10   20.75    0.92   0
  -5  -5   6    4.89    0.50   0
  -5   1  -6    6.52    0.45   0
  -5   2  -7   95.73    0.86   0
  -5   3  -8    7.75    0.41   0
  -4  -5   6    7.15    0.61   0
  -4  -4   3   89.99    1.03   0
  -3  -6  13    4.18    0.54   0
  -3  -6  14  117.40    1.15   0
  -3  -6  22   22.49    0.84   0
  -3  -6  23   70.39    1.21   0
  -3  -4   4   10.29    0.42   0
  -1  -5  15   64.67    0.66   0
  -1  -5  21    9.11    0.46   0
  -1  -4   8   41.49    0.48   0
   0   8  -7   14.08    0.45   0
   0  13  -7   69.89    1.13   0
   0  15  -6    9.43    1.02   0
   1  -1   5  167.94    0.39   0
   1  13  -5    9.36    0.81   0
   1  15  -4    7.69    1.01   0
   2  -1  24   10.65    0.42   0
   2   6  -2   15.93    0.54   0
   2   8  -3   65.58    0.87   0
   2  12  -3    0.36    0.78   0
   2  13  -3   17.20    0.88   0
   3   1  10    4.81    0.35   0
   3   1  24   68.32    1.01   0
   3   2   7  493.41    1.80   0
   3   8   0   29.93    0.71   0
   3   9   0   12.55    0.74   0
   3  12   0    4.78    0.99   0
   3  14   1   20.65    1.38   0
   4   3  13   10.15    0.61   0
   4   3  14   25.33    0.73   0
   4   3  20    1.60    0.70   0
   4   3  21    1.63    0.67   0
   4   6   6   86.49    1.10   0
   4   7   5    2.17    0.50   0
   4  10   4   26.98    1.11   0
   4  12   4   -0.68    0.79   0
   5   8  13   23.03    1.02   0
   5   8  14   96.30    1.70   0
   5   8  15    1.97    1.15   0
   5   8  16   44.66    1.53   0
   5   8  17   21.18    1.44   0
   5   8  18    2.43    1.25   0
   5   9  12    6.34    0.88   0
   5   9  13   13.18    1.30   0
   5   9  14    0.03    1.13   0
   5  10  12    6.91    1.24   0
   5  10  13   68.92    1.83   0
   5  11  12    6.06    1.08   0
   5  11  13   16.15    1.58   0
  -9  -3   3    0.33    0.94   0
  -9  -1  -1   -0.28    0.84   0
  -9   1  -4   -1.77    1.07   0
  -9   2  -5   64.57    1.46   0
  -9   3  -6   13.13    1.11   0
  -8  -6  12    2.91    1.40   0
  -8  -4   4   42.67    1.22   0
  -8   1  -5   30.98    1.08   0
  -8   2  -6   17.63    0.90   0
  -8   3  -7    1.71    0.83   0
  -7  -6  10    1.79    1.07   0
  -7  -4   3    7.93    0.71   0
  -7   5  -9   10.69    0.60   0
  -6  -6   9    6.43    0.91   0
  -6  -5   5   15.40    0.91   0
  -6   0  -5   -0.08    0.57   0
  -5  -6   9    4.45    0.78   0
  -5  -5   5    3.03    0.66   0
  -5  -4   2    0.84    0.57   0
  -5  -3   0   37.50    0.74   0
  -5   0  -5  175.68    1.24   0
  -5   6 -10   83.23    0.62   0
  -4   1  -6    2.80    0.33   0
  -4   3  -8   22.13    0.41   0
  -3  -6  12   24.68    0.73   0
  -3  -6  24   19.93    0.91   0
  -3  -5   7  256.26    1.50   0
  -3  -3   1   51.54    0.65   0
  -3  -2  -1    9.32    0.36   0
  -3  12 -10   22.23    0.54   0
  -2   5  -8    2.39    0.08   0
  -2  13  -9   44.35    0.87   0
  -1  -5  14    0.72    0.29   0
  -1  -5  22   10.53    0.45   0
  -1  13  -8   12.79    0.72   0
  -1  15  -7    8.25    0.88   0
   0   6  -6  157.70    0.85   0
   0   9  -7   55.30    0.75   0
   0  10  -7   49.02    0.77   0
   0  11  -7    0.11    0.50   0
   0  12  -7   69.80    0.96   0
   1   8  -5    0.33    0.44   0
   1  12  -5   58.26    1.11   0
   2   3   1   50.82    0.54   0
   2   5  -1   76.61    0.76   0
   2   9  -3    1.54    0.42   0
   2  10  -3    0.52    0.57   0
   2  11  -3    6.72    0.61   0
   2  14  -2   19.95    0.95   0
   2  15  -1    1.44    1.14   0
   3   1  23    8.61    0.64   0
   3  10   0   96.51    1.29   0
   3  11   0   24.65    0.86   0
   3  13   1    1.32    1.08   0
   4   3  15  352.69    2.02   0
   4   3  16   21.13    0.79   0
   4   3  17   91.38    1.19   0
   4   3  18  112.22    1.32   0
   4   3  19    1.72    0.65   0
   4   4  23    1.27    0.97   0
   4   5   8   38.33    0.77   0
   4   6   7   67.42    1.12   0
   4   8   5   12.93    0.71   0
   4   9   5    3.99    0.82   0
   4  10   5   35.35    1.15   0
   4  11   5    1.16    0.97   0
   4  13   6    1.10    1.24   0
   5   9  15    2.61    0.97   0
   5   9  16    8.97    1.02   0
   5  10  14   -0.89    1.01   0
   5  10  15   13.19    1.18   0
  -9  -5   8    1.19    1.44   0
  -9  -3   2    0.36    1.28   0
  -9   0  -3   52.84    1.25   0
  -9   4  -7   17.35    1.03   0
  -8   0  -4    0.30    0.63   0
  -8   4  -8   -0.35    0.74   0
  -8   6  -9   -0.41    0.70   0
  -7  -6   9    2.38    1.06   0
  -7  -4   2   -0.79    0.78   0
  -7  -3   0   79.25    1.36   0
  -7  -2  -2   13.70    0.91   0
  -7   0  -5   21.16    0.85   0
  -7   1  -6   18.81    0.81   0
  -7   2  -7   13.58    0.74   0
  -7   3  -8    4.42    0.59   0
  -7   7 -10   38.74    0.70   0
  -6  -7  15    1.23    1.01   0
  -6  -7  16   49.30    1.50   0
  -6  -7  17    1.84    1.17   0
  -6  -6   8    1.40    0.81   0
  -6  -4   2  190.11    1.70   0
  -6  -1  -4    3.53    0.62   0
  -6   4  -9    4.95    0.49   0
  -6   6 -10   11.60    0.48   0
  -5  -7  16    0.92    0.86   0
  -5  -7  18   32.93    1.25   0
  -5  -7  19   39.37    1.33   0
  -5  -7  20    8.86    1.12   0
  -5  -6   8   51.20    1.09   0
  -5   4  -9  205.56    1.10   0
  -4  -6   9  248.65    1.80   0
  -4  -5   5    1.33    0.55   0
  -4  -4   2   34.95    0.75   0
  -4  -3   0   34.48    0.63   0
  -4   0  -5    0.91    0.37   0
  -4  13 -10   17.62    0.56   0
  -3  11 -10   42.46    0.59   0
  -2  -6  17    7.84    0.55   0
  -2  -6  18  194.14    1.37   0
  -2  -3   2   75.07    0.68   0
  -1  -5  13   30.84    0.48   0
  -1  -3   4   27.71    0.37   0
  -1   0  -2    0.01    0.11   0
  -1  12  -8   -0.29    0.50   0
   0  -4  12    8.74    0.22   0
   0  -4  23   40.22    0.40   0
   0  14  -6    6.53    0.65   0
   1  -2  26   21.77    0.36   0
   1   1   1  839.13    1.35   0
   1   6  -4   47.62    0.62   0
   1   9  -5   43.24    0.76   0
   1  10  -5  398.52    2.09   0
   1  11  -5    1.18    0.59   0
   1  14  -4    1.24    0.87   0
   2  -1  11   64.22    0.45   0
   2  -1  23   74.72    0.70   0
   2   0   7    0.12    0.16   0
   2   7  -2   57.82    0.77   0
   2  13  -2   48.75    1.12   0
   3   1  11    3.05    0.32   0
   3   4   4   10.39    0.42   0
   3   5   3    3.18    0.37   0
   3   6   2  156.87    1.26   0
   3   8   1    0.42    0.55   0
   3   9   1   39.66    0.95   0
   3  14   2    0.01    0.89   0
   4   4  12  171.73    1.52   0
   4   4  21    4.11    0.80   0
   4   4  22    6.99    0.93   0
   4   5   9    2.39    0.46   0
   4   7   7   50.23    1.06   0
   4   8   6  185.55    1.80   0
   4  11   6   -0.13    1.00   0
   4  12   6    1.17    1.03   0
   4  13   7    6.46    1.34   0
  -9  -5   7    0.46    1.44   0
  -9  -4   4    9.34    1.28   0
  -9  -1  -2    0.14    0.84   0
  -8  -6   9   25.67    1.37   0
  -8  -6  10    2.76    1.01   0
  -8  -5   5    2.09    1.03   0
  -8  -3   0    0.74    0.95   0
  -8  -1  -3   57.61    1.19   0
  -7  -7  14    1.64    1.20   0
  -7  -1  -4   56.36    1.16   0
  -6  -7  13   24.64    1.24   0
  -6  -7  14  167.50    2.05   0
  -6  -5   4   61.01    1.10   0
  -6  -3  -1   51.36    1.07   0
  -5  -7  14    9.94    0.96   0
  -5  -5   4    3.16    0.65   0
  -5  -3  -1   38.54    0.85   0
  -4  -7  18   92.18    1.39   0
  -4  -7  19    3.32    0.76   0
  -3  -5   6   10.53    0.45   0
  -3  10 -10    0.59    0.28   0
  -2  -6  15  182.34    1.28   0
  -2  -6  16  198.70    1.34   0
  -2  -6  19   11.85    0.57   0
  -2  -6  20   54.09    0.81   0
  -2  -6  21    0.93    0.56   0
  -2  -5   8  285.08    1.43   0
  -1  -5  12  151.39    0.94   0
  -1  -5  23   66.69    0.73   0
  -1  -4   7   13.58    0.33   0
  -1   8  -8   61.63    0.60   0
  -1  11  -8    7.46    0.50   0
  -1  14  -7   67.13    1.14   0
   0  -3   7  190.72    0.62   0
   0  13  -6   10.67    0.81   0
   0  15  -5   36.15    1.19   0
   1  13  -4   12.70    0.92   0
   1  15  -3    5.76    0.85   0
   2   2   3  248.14    1.06   0
   2   6  -1  134.59    1.09   0
   2   8  -2  107.00    1.13   0
   2   9  -2  376.07    2.09   0
   2  10  -2    0.22    0.61   0
   2  11  -2   10.53    0.80   0
   2  12  -2    9.45    0.71   0
   2  14  -1   36.42    1.14   0
   2  15   0   36.66    1.49   0
   3   1  12   85.93    0.81   0
   3   2  25   56.67    1.14   0
   3   3   6  133.89    1.02   0
   3  10   1  200.33    1.78   0
   3  12   2    2.07    0.91   0
   3  14   3    2.27    1.17   0
   4   4  13   61.19    0.93   0
   4   4  14   20.39    0.82   0
   4   4  19   -0.25    0.73   0
   4   4  20    4.12    0.82   0
   4   6   9  208.03    1.75   0
   4   8   7   61.73    1.23   0
   4  11   7   33.56    1.30   0
   4  13   8    7.96    1.28   0
  -9  -5   6    0.08    1.39   0
  -9  -4   3   23.67    1.47   0
  -9  -3   1   10.03    1.01   0
  -9   0  -4   -0.40    1.04   0
  -9   1  -5    1.60    0.79   0
  -9   2  -6   67.09    1.45   0
  -8  -6   8   23.82    1.42   0
  -8  -4   2   60.85    1.32   0
  -8  -2  -2   27.16    1.00   0
  -8   0  -5    0.01    0.84   0
  -8   1  -6    0.44    0.77   0
  -8   2  -7    8.49    0.88   0
  -7  -7  13   72.96    1.56   0
  -7  -6   7    6.57    1.06   0
  -7  -5   4    8.53    0.76   0
  -7  -4   1    0.67    0.83   0
  -7  -3  -1   55.46    1.21   0
  -7   4  -9   35.62    0.78   0
  -6  -7  12    1.79    0.96   0
  -6  -6   7    3.09    0.63   0
  -6  -4   1   25.48    0.81   0
  -6  -2  -3   51.89    0.90   0
  -6   1  -7   26.47    0.69   0
  -5  -7  12   11.97    0.92   0
  -5  -7  13   16.88    0.80   0
  -5  -6   7   10.39    0.61   0
  -5  -4   1    3.87    0.46   0
  -5  -2  -3  165.24    1.36   0
  -4  -7  14   10.93    0.79   0
  -4  -7  15   14.37    0.81   0
  -4  -7  16    3.53    0.58   0
  -4  -7  20    6.29    0.83   0
  -4  -7  21    6.28    0.95   0
  -4  -7  22    9.31    0.92   0
  -4  -6   8   43.94    0.83   0
  -4  -5   4   -0.33    0.52   0
  -4  -1  -4   60.65    0.70   0
  -4   4  -9  179.95    0.81   0
  -3  -6  10  146.76    1.22   0
  -2  -6  14   32.55    0.66   0
  -2  -6  22   31.91    0.74   0
  -2   8  -9  138.58    0.71   0
  -2  14  -8   42.23    0.95   0
  -1   9  -8    2.11    0.32   0
  -1  10  -8   47.66    0.69   0
   0  -2   4 3074.09    1.96   0
   0   7  -6  189.89    1.04   0
   0  12  -6   84.14    1.15   0
   1   0   3  150.41    0.49   0
   1   5  -3  444.81    1.52   0
   1   7  -4   49.70    0.70   0
   1  12  -4    3.69    0.76   0
   1  14  -3    0.80    0.93   0
   2   1   5  481.30    1.36   0
   2  13  -1   39.89    1.09   0
   2  14   0    8.21    1.06   0
   3   1  13   18.94    0.50   0
   3   1  21  144.17    1.21   0
   3   5   4    3.04    0.49   0
   3   8   2   25.90    0.80   0
   3   9   2   99.21    1.32   0
   3  11   2    8.45    0.90   0
   3  14   4   -0.12    1.30   0
   4   4  15  131.03    1.34   0
   4   4  16    2.72    0.66   0
   4   4  17    8.07    0.73   0
   4   4  18   31.80    0.95   0
   4   5  11   31.23    0.77   0
   4   5  12  231.18    1.82   0
   4   5  21    1.01    0.86   0
   4   5  22   14.42    1.08   0
   4   6  10  128.94    1.46   0
   4   7   9   17.09    0.88   0
   4   8   8  148.48    1.69   0
   4   9   7    1.09    0.61   0
   4   9   8    5.26    0.86   0
   4  10   8    2.88    0.92   0
   4  11   8    7.56    1.11   0
   4  12   8   23.00    1.13   0
   4  12   9   -0.36    1.12   0
   4  13   9   10.80    1.12   0
   4  13  10   17.34    1.54   0
  -9  -3   0    0.36    1.15   0
  -9  -1  -3    6.57    0.88   0
  -8  -5   4   96.88    1.62   0
  -8  -3  -1   32.62    1.22   0
  -8  -1  -4    1.29    0.88   0
  -8   3  -8   10.80    0.86   0
  -7  -6   6   12.86    1.07   0
  -7  -5   3    3.42    0.90   0
  -7   1  -7    4.15    0.66   0
  -6  -6   6    7.62    0.70   0
  -6   0  -6  297.60    1.86   0
  -6   2  -8  170.68    1.33   0
  -6   5 -10   53.93    0.73   0
  -5  -7  11   61.50    1.27   0
  -5  -6   6   19.48    0.86   0
  -5  -5   3   51.97    0.91   0
  -5   0  -6   -0.25    0.45   0
  -5   1  -7    0.71    0.38   0
  -4  -7  13    5.56    0.72   0
  -4  -6   7   14.48    0.70   0
  -4  -4   1   11.52    0.60   0
  -4  -3  -1    0.63    0.34   0
  -4   6 -10  134.87    0.49   0
  -3  -6   9  143.46    1.25   0
  -3  -5   5   36.99    0.65   0
  -3  -2  -2   23.57    0.52   0
  -3   1  -6  204.01    0.92   0
  -2  -6  23    1.39    0.59   0
  -2  -5   7  161.01    1.09   0
  -1  -5  11  105.58    0.77   0
  -1  -5  24   16.95    0.50   0
  -1  13  -7   13.60    0.76   0
  -1  15  -6   52.45    1.17   0
   0   5  -5    2.18    0.22   0
   0  11  -6    1.36    0.54   0
   0  14  -5    0.36    0.61   0
   0  15  -4    5.34    0.92   0
   1   8  -4   -0.06    0.44   0
   1   9  -4    2.00    0.47   0
   1  10  -4   77.63    1.05   0
   1  11  -4   -0.72    0.58   0
   1  15  -2   18.52    1.00   0
   2  -1  12   55.62    0.45   0
   2  -1  22    7.91    0.39   0
   2   0  26   21.97    0.66   0
   2   3   2   81.98    0.68   0
   2   4   1    3.15    0.36   0
   2   7  -1   13.90    0.57   0
   2  11  -1   53.11    1.11   0
   2  12  -1   21.33    0.82   0
   2  15   1   22.23    1.11   0
   3   1  14  222.05    1.28   0
   3   1  15   43.31    0.66   0
   3   1  18   46.82    0.76   0
   3   1  19   26.75    0.63   0
   3   1  20   54.85    0.80   0
   3   2  24   22.74    0.85   0
   3  13   4   86.48    1.74   0
   3  14   5    7.80    1.46   0
   4   5  13   36.20    0.87   0
   4   5  14  159.17    1.62   0
   4   5  15    7.25    0.77   0
   4   5  19    7.77    0.88   0
   4   5  20   68.18    1.37   0
   4   6  11   33.58    0.99   0
   4   7  10   25.07    0.98   0
   4   8   9  229.99    2.06   0
   4   9   9   13.56    1.03   0
   4  11   9    5.83    1.08   0
   4  12  10   67.18    1.71   0
  -9  -5   4    0.44    1.27   0
  -9  -4   2    1.05    0.93   0
  -9  -2  -2   -0.47    1.10   0
  -9   0  -5   57.87    1.46   0
  -9   1  -6   10.17    1.03   0
  -8  -7  11    1.41    1.29   0
  -8  -6   6   21.19    1.36   0
  -8  -5   3   -0.93    1.10   0
  -8  -2  -3    1.74    0.95   0
  -8   4  -9   15.45    0.80   0
  -7  -7   9   24.46    1.24   0
  -7  -7  10    3.95    0.89   0
  -7  -4   0   -1.97    0.82   0
  -7  -1  -5   24.22    0.92   0
  -7   0  -6    1.04    0.55   0
  -7   2  -8   28.12    0.84   0
  -6  -4   0   80.54    1.19   0
  -6  -3  -2   75.17    1.10   0
  -6  -1  -5   37.07    0.75   0
  -6   9 -11    2.44    0.23   0
  -5  -4   0   50.55    0.93   0
  -5  -1  -5  111.01    1.09   0
  -5   5 -10    6.73    0.34   0
  -4  -7  11   24.79    0.85   0
  -4  -7  12    6.13    0.56   0
  -3  -7  16    2.98    0.57   0
  -3  -7  17   87.28    1.14   0
  -3  -7  19   76.65    1.13   0
  -3  -7  20    5.97    0.74   0
  -3   0  -5  256.88    1.11   0
  -3   5  -9  188.25    0.37   0
  -2  -6  12   52.80    0.76   0
  -2   2  -6   60.09    0.32   0
  -2  13  -8   19.21    0.74   0
   0  -4  11    4.33    0.18   0
   0   8  -6   84.15    0.78   0
   0   9  -6  169.47    1.21   0
   0  10  -6   33.54    0.72   0
   0  13  -5    4.33    0.78   0
   1   2   0   89.86    0.53   0
   1   3  -1  158.87    0.78   0
   1   4  -2  462.01    1.42   0
   1  13  -3    0.71    0.60   0
   1  14  -2    0.44    0.87   0
   2   0   8  394.96    1.16   0
   2   8  -1    0.01    0.37   0
   2   9  -1    9.46    0.66   0
   2  10  -1   17.04    0.78   0
   2  13   0   24.54    0.93   0
   2  14   1    5.17    1.06   0
   2  15   2   10.16    1.26   0
   3   1  16    0.01    0.37   0
   3   1  17   13.06    0.51   0
   3   2  23    1.47    0.73   0
   3   3   8   71.33    0.85   0
   3   4   6   79.18    0.87   0
   3   8   3    0.98    0.46   0
   3   9   3   30.74    0.97   0
   3  10   3  124.89    1.56   0
   3  11   3  146.00    1.66   0
   3  12   4   29.90    1.19   0
   3  13   5   23.61    1.27   0
   4   5  16  105.39    1.32   0
   4   5  17   10.31    0.67   0
   4   5  18   90.98    1.29   0
   4   6  12  117.11    1.38   0
   4   6  13   92.10    1.38   0
   4   6  20   18.54    1.15   0
   4   6  21    6.39    1.04   0
   4   7  11   66.62    1.24   0
   4   9  10   36.54    1.21   0
   4  10  10   46.08    1.35   0
   4  11  11    5.14    1.25   0
   4  12  12   43.87    1.61   0
   4  12  13   10.94    1.45   0
  -9  -3  -1    0.72    1.20   0
  -9  -1  -4   -1.41    1.05   0
  -9   3  -8   14.45    1.00   0
  -8  -7   9    7.61    1.32   0
  -8  -7  10    1.74    1.09   0
  -8  -6   5   19.25    1.27   0
  -8  -4   0   10.63    1.13   0
  -8   0  -6   33.03    1.13   0
  -8   1  -7   42.31    1.15   0
  -8   6 -10    0.90    0.62   0
  -7  -7   8   -0.01    0.95   0
  -7  -2  -4   27.48    1.02   0
  -7   3  -9    1.04    0.57   0
  -7   5 -10    8.82    0.56   0
  -6  -8  15   36.60    1.36   0
  -6  -8  16    4.81    1.24   0
  -6  -8  17   15.89    1.30   0
  -6  -2  -4   17.28    0.62   0
  -6   8 -11   36.62    0.44   0
  -5  -7   9   72.53    1.17   0
  -5  -6   5    0.37    0.46   0
  -5   3  -9    3.25    0.34   0
  -4  -7  10   35.94    0.91   0
  -4  -6   6   49.04    0.83   0
  -4   0  -6  611.10    1.98   0
  -4   1  -7   -0.46    0.28   0
  -3  -7  14   40.66    0.85   0
  -3  -7  15    1.71    0.56   0
  -3  -5   4    1.47    0.46   0
  -2  -6  11    6.85    0.48   0
  -2  -6  24   27.15    0.74   0
  -2  -2  -1   21.16    0.35   0
  -1  -5  10    0.55    0.26   0
  -1  -5  25    1.46    0.43   0
  -1  -4   6   65.52    0.56   0
  -1   4  -6  454.42    0.81   0
  -1  12  -7   49.28    0.89   0
  -1  14  -6   -0.12    0.79   0
   0  14  -4    2.79    0.83   0
   1   6  -3   90.53    0.77   0
   1  12  -3    1.25    0.54   0
   1  15  -1    1.72    0.85   0
   2  -1  13  169.84    0.77   0
   2  -1  21   15.32    0.42   0
   2   2   4   55.75    0.53   0
   2   6   0   11.75    0.43   0
   2  11   0    7.84    0.79   0
   2  12   0    1.83    0.63   0
   2  13   1   20.22    1.15   0
   2  14   2   12.41    1.20   0
   2  15   3   30.14    1.58   0
   3   2  11   -0.43    0.39   0
   3   2  22    0.93    0.68   0
   3   8   4   91.48    1.23   0
   3  10   4    3.71    0.78   0
   3  12   5   10.11    1.02   0
   3  13   6   24.97    1.33   0
   3  14   7   -0.03    1.38   0
   4   6  14   75.85    1.19   0
   4   6  15   28.55    1.01   0
   4   6  16   25.77    1.06   0
   4   6  17   -0.71    0.87   0
   4   6  18   14.58    0.98   0
   4   6  19   29.16    0.99   0
   4   7  12   21.13    0.81   0
   4   7  13    4.24    0.87   0
   4   7  14   -2.03    0.81   0
   4   7  19   -0.04    1.00   0
   4   7  20    3.73    1.17   0
   4   7  21   -2.92    1.07   0
   4   8  11   89.09    1.34   0
   4   8  12    0.34    0.92   0
   4   8  13    1.09    0.92   0
   4   9  11    0.20    0.69   0
   4   9  12   12.29    1.10   0
   4  10  11   21.82    0.99   0
   4  10  12   31.59    1.34   0
   4  10  13   12.07    1.18   0
   4  11  12    4.51    0.98   0
   4  11  13   25.43    1.42   0
   4  11  14    1.70    1.42   0
   4  11  15   75.93    1.90   0
  -9  -5   3    2.46    1.00   0
  -9  -2  -3   30.70    1.38   0
  -8  -7   8   10.04    1.44   0
  -8  -5   2   31.33    1.12   0
  -8  -2  -4    6.77    1.00   0
  -7  -8  13   48.19    1.65   0
  -7  -8  14    4.11    1.30   0
  -7  -7   7   46.85    1.39   0
  -7  -6   4    1.29    0.72   0
  -7  -4  -1   33.43    1.09   0
  -6  -8  13   38.95    1.38   0
  -6  -7   7    9.18    1.00   0
  -6  -6   4    8.40    0.68   0
  -6  -5   1   21.22    1.00   0
  -6  -4  -1    3.32    0.52   0
  -5  -8  16    1.93    0.99   0
  -5  -8  17    0.64    0.93   0
  -5  -8  18   18.69    1.10   0
  -5  -8  19    0.01    0.96   0
  -5  -7   8    4.43    0.77   0
  -5  -6   4   90.86    1.29   0
  -4  -4   0   46.53    0.75   0
  -4   2  -8  153.50    0.89   0
  -3  -7  22   17.63    0.80   0
  -3  -7  23   27.12    0.92   0
  -3  -6   7   11.55    0.60   0
  -3  -4   1   44.25    0.73   0
  -3  -1  -4  104.72    0.77   0
  -2  -6  10   52.94    0.73   0
  -2  -4   3    0.36    0.25   0
  -2   0  -4  133.88    0.64   0
  -2  12  -8   53.20    0.85   0
  -2  14  -7   20.82    0.91   0
  -1  -3   3    1.36    0.17   0
  -1  11  -7   98.18    1.03   0
  -1  15  -5   41.72    1.17   0
   0  12  -5  106.87    1.20   0
   0  15  -3    6.92    0.98   0
   1   7  -3    2.45    0.42   0
   1  10  -3  117.65    1.24   0
   1  11  -3  125.32    1.30   0
   1  13  -2   31.57    1.05   0
   1  14  -1    0.93    0.90   0
   1  15   0   99.25    1.76   0
   2  -1  20   10.41    0.37   0
   2   0  25    0.39    0.51   0
   2   1   6   82.54    0.59   0
   2   4   2  558.93    1.87   0
   2   5   1  191.03    1.18   0
   2   7   0    3.76    0.37   0
   2   8   0    0.62    0.53   0
   2   9   0  138.40    1.36   0
   2  10   0    1.58    0.68   0
   2  12   1   11.26    0.89   0
   3   2  12   26.22    0.60   0
   3   2  21   40.18    0.86   0
   3   3   9  115.34    1.03   0
   3   3  24   49.49    1.08   0
   3   4   7   14.92    0.48   0
   3   5   6  169.32    1.34   0
   3   6   5  109.56    1.12   0
   3   9   4    3.35    0.58   0
   3  12   6    2.13    1.00   0
   4   7  15   65.92    1.22   0
   4   7  16   91.44    1.43   0
   4   7  17   45.04    1.14   0
   4   7  18   56.58    1.26   0
   4   8  14   14.97    0.86   0
   4   8  15   19.67    1.17   0
   4   8  16   11.95    1.16   0
   4   8  17   41.29    1.44   0
   4   8  18   30.62    1.40   0
   4   8  19    5.22    1.19   0
   4   8  20   23.85    1.20   0
   4   9  13   57.23    1.29   0
   4   9  14   63.39    1.50   0
   4   9  15    0.17    1.13   0
   4   9  16    9.75    1.26   0
   4   9  17   22.73    1.42   0
   4   9  18   21.37    1.41   0
   4  10  14    1.02    0.85   0
   4  10  15    7.22    1.22   0
   4  10  16   -0.12    1.17   0
   4  10  17   12.30    1.35   0
  -9  -6   5    0.56    1.03   0
  -9  -4   0    2.66    0.96   0
  -9   0  -6    0.25    1.10   0
  -8  -7   7   68.72    1.83   0
  -8  -6   4    8.04    0.91   0
  -8  -5   1    7.05    1.12   0
  -8  -4  -1    0.52    0.99   0
  -8   5 -10   74.46    1.13   0
  -7  -8  11    9.63    1.26   0
  -7  -6   3    4.56    0.99   0
  -7  -3  -3    0.73    0.59   0
  -7  -1  -6   18.09    0.88   0
  -7   0  -7   14.27    0.81   0
  -7   4 -10   -0.14    0.56   0
  -6  -8  11    2.99    0.99   0
  -6  -1  -6   22.16    0.77   0
  -6   0  -7    0.20    0.41   0
  -6   1  -8   21.19    0.67   0
  -6   4 -10    1.12    0.39   0
  -6   7 -11   15.53    0.40   0
  -5  -8  14   84.91    1.35   0
  -5  -7   7   16.88    0.90   0
  -5  -5   1    3.57    0.48   0
  -4  11 -10    0.02    0.32   0
  -3  -7  12    1.89    0.41   0
  -3   3  -8   70.76    0.42   0
  -3  14  -8   11.80    0.70   0
  -2  15  -6    6.80    0.98   0
  -1  -5   9  144.54    0.89   0
  -1  -1  -1  803.13    1.31   0
  -1  10  -7   23.74    0.57   0
  -1  13  -6   45.51    0.98   0
   0  -4  10   39.55    0.35   0
   0   4  -4    7.93    0.22   0
   0   6  -5  452.79    1.44   0
   0  11  -5    6.86    0.61   0
   0  13  -4    0.11    0.75   0
   1  -3  19   17.98    0.19   0
   1   5  -2   15.68    0.41   0
   1   8  -3   47.94    0.70   0
   1   9  -3   99.60    1.07   0
   1  12  -2   -0.65    0.73   0
   2  -1  14    9.21    0.28   0
   2  -1  19   85.33    0.69   0
   2   0   9    0.08    0.19   0
   2  11   1  216.01    1.91   0
   2  13   2    0.99    0.93   0
   2  14   3   16.67    1.24   0
   2  15   4    0.96    0.98   0
   3   2  13   42.05    0.71   0
   3   2  14   41.35    0.71   0
   3   2  19    2.86    0.59   0
   3   2  20   15.43    0.66   0
   3   3  10  140.56    1.16   0
   3   3  23   23.15    0.97   0
   3   4   8    7.53    0.54   0
   3   7   5  128.74    1.27   0
   3   8   5   11.05    0.74   0
   3   9   5  155.04    1.65   0
   3  10   5    0.77    0.61   0
   3  11   6  104.99    1.64   0
   3  12   7    3.87    1.00   0
   3  13   8   73.91    1.74   0
   3  14   9    3.41    1.05   0
  -9  -2  -4   -0.08    1.11   0
  -8  -7   6   34.90    1.55   0
  -8  -6   3    0.36    1.10   0
  -8  -1  -6    0.20    0.91   0
  -8   0  -7   -1.57    0.87   0
  -8   1  -8   -0.50    0.77   0
  -7  -4  -2   14.01    0.96   0
  -7  -2  -5   13.45    0.87   0
  -7   2  -9   13.19    0.72   0
  -7   7 -11   30.63    0.60   0
  -6  -8  10    6.36    1.03   0
  -6  -4  -2    9.48    0.81   0
  -6  -2  -5   98.73    1.15   0
  -6   2  -9  137.29    1.19   0
  -5  -6   3   16.71    0.81   0
  -5  -1  -6    6.24    0.54   0
  -5   0  -7   81.60    0.85   0
  -5   1  -8    0.30    0.40   0
  -4  -8  15    3.46    0.77   0
  -4  -8  18    7.89    0.81   0
  -4  -8  19  116.76    1.56   0
  -4  -8  20    9.23    0.94   0
  -4  -6   4   13.47    0.68   0
  -4  -2  -4  231.04    1.37   0
  -3  -7  11  109.71    1.12   0
  -3  -2  -3    3.74    0.26   0
  -2  -5   5    3.12    0.37   0
  -2  11  -8   44.43    0.72   0
  -1   8  -7    0.84    0.29   0
  -1   9  -7   35.46    0.58   0
  -1  14  -5   14.56    0.89   0
   0   7  -5   35.97    0.54   0
   0   9  -5  152.39    1.17   0
   0  10  -5   37.38    0.76   0
   0  14  -3    5.94    0.87   0
   0  15  -2   20.79    1.19   0
   1  -2  25    8.84    0.36   0
   1  13  -1    0.48    0.81   0
   1  14   0   -0.74    0.96   0
   1  15   1    1.00    1.18   0
   2  -1  15  111.89    0.67   0
   2  -1  16   28.48    0.42   0
   2  -1  17  105.11    0.71   0
   2  -1  18   93.17    0.70   0
   2   0  24    4.47    0.52   0
   2   2   5   52.89    0.56   0
   2   6   1  161.82    1.17   0
   2   7   1    1.00    0.49   0
   2  10   1  168.80    1.62   0
   2  12   2   19.12    1.04   0
   2  13   3   27.68    1.24   0
   2  14   4   10.52    1.28   0
   2  15   5   69.55    1.66   0
   3   2  15    5.77    0.50   0
   3   2  16  149.22    1.23   0
   3   2  17   10.92    0.57   0
   3   2  18    0.06    0.49   0
   3   3  11  550.34    2.19   0
   3   3  22  116.64    1.38   0
   3   4  24   20.64    0.98   0
   3   7   6    0.14    0.61   0
   3   8   6    4.72    0.72   0
   3   9   6   17.05    0.93   0
   3  12   8   11.61    1.18   0
   3  13   9   18.16    1.34   0
  -9  -6   3   -0.62    1.39   0
  -8  -8   9    5.12    1.40   0
  -8  -7   5    4.82    1.25   0
  -8  -6   2   25.67    1.38   0
  -8  -5   0    0.64    0.80   0
  -8  -4  -2   26.13    1.02   0
  -8  -2  -5   26.51    0.98   0
  -8   2  -9    9.20    0.81   0
  -8   4 -10    4.59    0.75   0
  -7  -8   9   13.85    1.25   0
  -7   6 -11    0.35    0.45   0
  -6  -8   9   12.89    1.16   0
  -6  -7   5   58.69    1.19   0
  -6  -6   2  100.67    1.37   0
  -6   6 -11   60.54    0.63   0
  -5  -8  10    8.71    0.93   0
  -5  -5   0    0.10    0.63   0
  -5  -4  -2  290.72    1.89   0
  -5   2  -9  150.94    1.06   0
  -5  12 -10    1.06    0.43   0
  -4  -8  13   15.39    0.86   0
  -4  -8  14    1.59    0.54   0
  -4  -7   7    1.78    0.62   0
  -4  -4  -1   33.73    0.67   0
  -4  -3  -3  110.41    1.07   0
  -4   3  -9   11.48    0.33   0
  -2  -4   2   87.80    0.78   0
  -2  13  -7   48.78    0.93   0
  -1  -6  17   34.67    0.57   0
  -1  -6  18   43.08    0.61   0
  -1  -4   5  123.45    0.73   0
  -1  12  -6   47.81    0.90   0
  -1  15  -4   16.16    0.86   0
   0  -3   6 1037.74    1.40   0
   0   8  -5  246.12    1.30   0
   0  12  -4  301.00    2.02   0
   1  -3  15  144.85    0.33   0
   1   1   2 1079.36    1.56   0
   1   4  -1   21.96    0.40   0
   1   6  -2   39.29    0.60   0
   1  10  -2    3.02    0.61   0
   1  12  -1   36.31    1.02   0
   1  15   2    5.35    1.14   0
   2   1  26   17.09    0.77   0
   2   5   2   30.88    0.56   0
   2   8   1   10.54    0.49   0
   2   9   1   15.89    0.60   0
   2  11   2  187.49    1.84   0
   2  14   5   -2.54    1.18   0
   2  15   6    6.97    1.13   0
   3   3  12  202.34    1.40   0
   3   3  21   21.77    0.86   0
   3   4   9    2.29    0.37   0
   3   4  23    5.91    0.83   0
   3   5   8   94.06    1.07   0
   3   7   7  134.58    1.39   0
   3   9   7  100.96    1.44   0
   3  10   7   29.38    1.03   0
   3  11   8   57.17    1.41   0
   3  12   9   20.64    1.20   0
   3  13  10  118.92    1.92   0
   3  13  11   17.03    1.38   0
   3  13  12   59.44    1.77   0
  -9  -6   2   22.75    1.48   0
  -9  -5   0   23.70    1.48   0
  -9  -2  -5   66.43    1.64   0
  -9  -1  -6    9.31    1.12   0
  -9   0  -7   84.91    1.61   0
  -9   1  -8    4.16    1.07   0
  -8  -8   8    2.84    1.45   0
  -8  -7   4    5.81    1.21   0
  -8  -5  -1    2.09    0.99   0
  -7  -8   8   16.34    1.02   0
  -7  -7   4   20.15    1.17   0
  -7  -6   1    0.30    0.95   0
  -7  -5  -1   31.23    1.13   0
  -7  -1  -7    4.63    0.77   0
  -7   0  -8    0.92    0.66   0
  -7   3 -10    5.09    0.56   0
  -6  -9  15    1.89    1.14   0
  -6  -8   8   86.19    1.57   0
  -6  -5  -1   -0.21    0.78   0
  -6   3 -10   32.36    0.63   0
  -5  -8   9  103.91    1.55   0
  -5  -7   5    2.48    0.57   0
  -5  -6   2  206.21    1.70   0
  -5  -3  -4   21.22    0.72   0
  -4  -6   3    4.10    0.62   0
  -4  10 -10   46.44    0.50   0
  -3  -7   9   79.17    1.04   0
  -3  -6   5    3.21    0.37   0
  -3  -5   2    5.01    0.51   0
  -3  -4   0   13.51    0.45   0
  -3  -3  -2  191.10    1.19   0
  -3  13  -8   74.61    0.99   0
  -2  -7  17   98.88    1.02   0
  -2  -7  19    7.78    0.54   0
  -2  -6   8   79.70    0.86   0
  -2  14  -6   17.01    0.87   0
  -1  -6  15   -0.16    0.37   0
  -1  -6  16    0.96    0.31   0
  -1  -6  19   35.01    0.57   0
  -1  -5   8   56.15    0.58   0
  -1  13  -5    4.35    0.75   0
   0   3  -3   69.88    0.41   0
   0  11  -4   16.62    0.70   0
   0  13  -3    1.20    0.72   0
   0  14  -2   47.19    1.26   0
   0  15  -1    2.63    1.04   0
   1  -3  18   23.63    0.21   0
   1   7  -2   11.72    0.50   0
   1   8  -2   29.69    0.67   0
   1   9  -2   79.15    1.00   0
   1  13   0   25.35    1.03   0
   1  14   1    8.86    1.04   0
   2   0  10  107.24    0.66   0
   2   0  23    0.39    0.42   0
   2   3   4  131.66    0.87   0
   2   4   3    1.90    0.30   0
   2   6   2  251.80    1.50   0
   2  10   2    3.31    0.70   0
   2  12   3    7.67    0.72   0
   2  13   4    3.94    0.77   0
   2  14   6   16.13    1.35   0
   3   3  13    9.80    0.59   0
   3   3  14    0.37    0.49   0
   3   3  19   10.17    0.68   0
   3   3  20   24.02    0.80   0
   3   4  10    0.55    0.36   0
   3   4  22    1.39    0.74   0
   3   5   9  174.92    1.43   0
   3   6   8  189.20    1.54   0
   3   8   7    5.10    0.54   0
   3   9   8  111.39    1.50   0
   3  10   8    1.90    0.65   0
   3  11   9   39.36    1.28   0
   3  12  10   18.79    1.07   0
   3  12  11    4.90    1.20   0
  -9  -3  -4    9.83    1.22   0
  -9   2  -9   48.45    1.34   0
  -8  -8   7    9.75    1.39   0
  -8  -6   1   42.81    1.26   0
  -8  -4  -3   12.18    1.10   0
  -8  -1  -7   39.86    1.21   0
  -8   0  -8    0.95    0.85   0
  -8   3 -10   17.19    0.84   0
  -8   6 -11    0.70    0.64   0
  -7  -9  12   -0.07    1.35   0
  -7  -7   3    6.30    1.07   0
  -7  -3  -5    2.68    0.79   0
  -7  -2  -6   71.72    1.16   0
  -7   1  -9    4.52    0.67   0
  -7   5 -11   32.03    0.72   0
  -6  -9  13    9.38    1.25   0
  -6  -9  14    0.48    1.11   0
  -6  -8   7   91.87    1.64   0
  -6  -6   1    8.16    0.71   0
  -6  -2  -6   36.17    0.89   0
  -6   0  -8   45.26    0.77   0
  -5  -9  17   14.60    1.05   0
  -5  -8   8  103.66    1.52   0
  -5  -7   4    7.27    0.79   0
  -5  -5  -1   32.09    0.90   0
  -4  -8  10   34.72    0.97   0
  -4  -8  11  123.17    1.37   0
  -4  -7   6   12.55    0.58   0
  -4  -5   0  123.64    1.25   0
  -4   0  -7   -0.57    0.32   0
  -4   5 -10   22.29    0.26   0
  -3   0  -6   -0.48    0.24   0
  -3  14  -7    0.20    0.75   0
  -2  -7  13  134.90    1.13   0
  -2  -7  20   84.06    0.95   0
  -2  -7  21   12.17    0.64   0
  -2  -5   4    0.94    0.37   0
  -2  -2  -2   17.14    0.32   0
  -2   6  -8  344.65    0.83   0
  -2  12  -7    1.46    0.55   0
  -2  15  -5   62.10    1.25   0
  -1  -6  14  142.20    0.92   0
  -1  -6  20    0.61    0.36   0
  -1  -3   2   43.23    0.44   0
  -1  11  -6   -0.71    0.46   0
  -1  14  -4   -0.11    0.82   0
  -1  15  -3   15.47    1.10   0
   0   5  -4  126.77    0.72   0
   0  10  -4    5.77    0.54   0
   1   2   1  706.09    1.45   0
   1   3   0   45.41    0.44   0
   1  11  -1   25.97    0.76   0
   1  12   0   42.98    1.08   0
   1  14   2    0.56    0.98   0
   1  15   3   21.13    1.29   0
   2   0  22   37.79    0.68   0
   2   7   2    0.25    0.36   0
   2   8   2    1.61    0.40   0
   2   9   2  327.09    2.00   0
   2  11   3    0.32    0.61   0
   2  12   4    3.03    0.85   0
   2  13   5   73.88    1.41   0
   2  14   7   29.38    1.50   0
   3   3  15   69.75    0.95   0
   3   3  16    2.32    0.58   0
   3   3  17  167.15    1.44   0
   3   3  18   -0.36    0.53   0
   3   4  11   27.16    0.62   0
   3   4  12   10.16    0.60   0
   3   4  21    2.74    0.78   0
   3   5  10   14.29    0.68   0
   3   5  23   95.08    1.55   0
   3   6   9   42.80    0.92   0
   3   7   8   73.41    1.05   0
   3   8   8    5.65    0.61   0
   3   9   9   24.15    1.00   0
   3  10   9    0.77    0.65   0
   3  10  10    0.73    0.88   0
   3  12  12   12.06    1.04   0
   3  12  13    1.43    1.18   0
   3  12  14    1.63    1.38   0
   3  12  15   18.17    1.57   0
  -9  -6   1    9.54    1.15   0
  -9  -5  -1   21.53    1.25   0
  -9  -1  -7    1.15    1.05   0
  -8  -6   0    0.85    1.10   0
  -8  -3  -5    1.98    0.98   0
  -8   5 -11    6.23    0.71   0
  -7  -9  11   52.46    1.49   0
  -7  -6   0   12.82    1.01   0
  -6  -9  11   19.01    1.27   0
  -6  -9  12   47.33    1.30   0
  -6  -8   6   19.31    1.11   0
  -6  -7   3   80.90    1.30   0
  -6   5 -11   34.60    0.54   0
  -5  -9  15    1.22    0.93   0
  -5  -6   1   -0.23    0.52   0
  -5  -4  -3    9.32    0.53   0
  -5  -2  -6    0.36    0.49   0
  -5  -1  -7    1.01    0.47   0
  -5   0  -8   -0.54    0.44   0
  -5   3 -10    6.57    0.41   0
  -4  -6   2    1.75    0.59   0
  -4  -4  -2  210.70    1.44   0
  -4   1  -8   33.55    0.52   0
  -3  -8  14   15.17    0.68   0
  -3  -8  15   16.62    0.74   0
  -3  -8  17   38.67    0.89   0
  -3  -8  18   -0.45    0.60   0
  -3  -8  19    6.18    0.69   0
  -3  -8  20    0.30    0.63   0
  -3  -6   4   35.55    0.66   0
  -2  -7  12  217.91    1.39   0
  -2  -7  22    0.16    0.55   0
  -2  -6   7   82.50    0.86   0
  -2   3  -7  377.62    0.50   0
  -1  -6  13   22.15    0.45   0
  -1  -6  21   14.68    0.42   0
  -1  -2   0   91.92    0.55   0
  -1  10  -6    0.25    0.42   0
  -1  12  -5   76.13    1.07   0
   0  -4   9  446.67    1.04   0
   0   9  -4   40.69    0.71   0
   0  12  -3   19.08    0.68   0
   0  13  -2    1.01    0.79   0
   0  14  -1    5.39    0.97   0
   0  15   0    0.92    0.98   0
   1  -3  16   64.52    0.27   0
   1  -3  17    5.09    0.14   0
   1   5  -1    1.99    0.23   0
   1  10  -1   54.23    0.88   0
   1  13   1   26.25    0.92   0
   1  15   4   14.11    1.34   0
   2   0  11    0.14    0.20   0
   2   1   8   17.56    0.36   0
   2   2   6   60.49    0.57   0
   2   3   5   36.28    0.55   0
   2   5   3  199.79    1.24   0
   2   9   3  235.50    1.80   0
   2  10   3    0.36    0.54   0
   2  11   4  108.54    1.52   0
   2  12   5    2.23    0.97   0
   2  13   6    3.65    0.81   0
   3   4  13  187.45    1.50   0
   3   4  14    2.30    0.59   0
   3   4  18   16.26    0.77   0
   3   4  19   23.88    0.91   0
   3   4  20   23.53    0.91   0
   3   5  11   69.30    1.03   0
   3   5  21   24.70    1.10   0
   3   5  22    3.29    0.68   0
   3   6  10   24.54    0.78   0
   3   6  22   29.41    1.23   0
   3   6  23    5.52    0.85   0
   3   7   9  395.99    2.27   0
   3   7  10   14.44    0.82   0
   3   8   9  116.36    1.37   0
   3   9  10   -0.00    0.78   0
   3  10  12    8.94    1.02   0
   3  11  12   57.50    1.36   0
   3  11  13    2.38    1.09   0
   3  11  14    8.88    1.33   0
   3  11  15   -0.02    1.29   0
   3  11  16    0.92    1.29   0
   3  11  17   -0.74    1.32   0
  -9  -5  -2   13.40    1.49   0
  -9   0  -8    1.54    0.76   0
  -9   1  -9    3.95    1.00   0
  -8  -7   2   -0.91    1.14   0
  -8   2 -10   -0.20    0.72   0
  -7  -7   2   56.82    1.29   0
  -7  -4  -4   72.46    1.22   0
  -7   2 -10   16.70    0.67   0
  -7   4 -11    1.16    0.48   0
  -6  -9  10    9.04    1.13   0
  -6  -8   5    5.26    0.99   0
  -6  -7   2    2.47    0.88   0
  -5  -9  12   11.87    1.11   0
  -5  -9  13    5.24    0.75   0
  -5  -8   6   96.88    1.43   0
  -5  -7   3    3.15    0.74   0
  -5  -3  -5   -0.09    0.54   0
  -5   6 -11    3.84    0.23   0
  -4  -3  -4    0.13    0.44   0
  -3  -8  13    1.62    0.61   0
  -3  -8  21   16.05    0.81   0
  -3  -7   7    3.34    0.41   0
  -3  -5   1  128.44    1.07   0
  -3  -4  -1  120.80    1.00   0
  -3  -2  -4    6.36    0.32   0
  -3  12  -8   14.01    0.62   0
  -2  -7  11   19.55    0.59   0
  -2  13  -6    3.00    0.63   0
  -1  -6  12  260.30    1.22   0
  -1  -5   7    5.88    0.30   0
  -1  -4   4    8.18    0.25   0
  -1  13  -4   19.78    0.84   0
  -1  15  -2    3.88    1.03   0
   0   6  -4   61.11    0.60   0
   0   7  -4   12.11    0.40   0
   0   8  -4    1.26    0.41   0
   0  11  -3    4.83    0.63   0
   0  15   1    3.01    1.08   0
   1   0   4    0.17    0.11   0
   1   6  -1  151.14    1.04   0
   1   7  -1   45.05    0.70   0
   1   8  -1    9.30    0.54   0
   1   9  -1   58.13    0.85   0
   1  11   0  109.90    1.29   0
   1  12   1    2.47    0.78   0
   1  13   2    1.81    0.94   0
   1  14   3   10.53    0.93   0
   1  15   5   39.90    1.63   0
   2   0  12    5.41    0.30   0
   2   0  21   -0.08    0.38   0
   2   2  26   19.36    0.91   0
   2   6   3    9.22    0.43   0
   2   7   3    8.08    0.46   0
   2   8   3    2.46    0.43   0
   2  10   4   11.35    0.83   0
   2  11   5    6.86    0.86   0
   2  12   6   37.30    1.25   0
   2  13   7   46.84    1.27   0
   2  14  10   -1.87    1.41   0
   3   4  15   26.36    0.67   0
   3   4  16   30.04    0.73   0
   3   4  17    4.37    0.51   0
   3   5  12   16.70    0.60   0
   3   5  13   72.72    1.10   0
   3   5  19   86.91    1.37   0
   3   5  20    4.88    0.82   0
   3   6  11   -0.03    0.45   0
   3   6  12   10.42    0.73   0
   3   6  20   -1.07    0.86   0
   3   6  21   14.88    1.04   0
   3   7  11   91.86    1.31   0
   3   7  21   19.52    1.27   0
   3   7  22   22.11    1.04   0
   3   8  11  128.11    1.60   0
   3   8  12    7.38    0.83   0
   3   8  20    1.28    1.14   0
   3   8  21   17.57    1.39   0
   3   9  11   36.52    1.00   0
   3   9  12    2.50    0.92   0
   3   9  13   12.45    0.99   0
   3   9  19   21.76    1.34   0
   3   9  20    0.88    1.36   0
   3  10  13   16.63    0.94   0
   3  10  14    0.79    1.02   0
   3  10  15   -0.01    1.17   0
   3  10  16    4.98    1.21   0
   3  10  17    7.31    1.27   0
   3  10  18    0.17    1.33   0
  -8  -8   4   13.46    1.44   0
  -8  -7   1   32.33    1.40   0
  -8  -5  -3   -0.25    1.11   0
  -8  -3  -6   98.64    1.65   0
  -8  -2  -7    8.50    1.03   0
  -8  -1  -8   -1.05    0.90   0
  -8   0  -9   -0.16    0.77   0
  -8   4 -11   21.24    0.80   0
  -7  -9   8   25.81    1.40   0
  -7  -7   1   28.48    1.27   0
  -7  -6  -1   12.98    0.87   0
  -7  -2  -7   14.28    0.71   0
  -7  -1  -8   94.32    1.24   0
  -7   0  -9   20.88    0.84   0
  -6  -9   9    7.67    0.90   0
  -6  -6  -1   73.57    1.33   0
  -6  -2  -7   50.53    0.99   0
  -6  -1  -8   20.36    0.72   0
  -6   4 -11  107.34    0.93   0
  -5  -9  11    1.45    0.69   0
  -5  -6   0   51.33    0.94   0
  -5  -5  -2   57.63    0.94   0
  -5   1  -9    1.57    0.29   0
  -4  -9  15    5.76    0.79   0
  -4  -9  16   18.13    0.95   0
  -4  -9  17    4.49    0.83   0
  -4  -9  19    2.82    0.80   0
  -4  -5  -1    1.72    0.54   0
  -4   2  -9   61.84    0.61   0
  -4   9 -10   35.80    0.38   0
  -3  -8  11   39.39    0.85   0
  -3  -8  12   -0.68    0.41   0
  -3  -8  22    5.22    0.73   0
  -3  -7   6   30.81    0.74   0
  -3   9  -9   24.32    0.44   0
  -2  -7  23   24.78    0.70   0
  -2  -6   6   58.36    0.76   0
  -2  -3  -1   48.75    0.53   0
  -2  11  -7    9.29    0.52   0
  -2  14  -5   -0.24    0.72   0
  -2  15  -4    0.87    0.66   0
  -1  -6  11   43.35    0.59   0
  -1  -6  22   -0.12    0.36   0
  -1   9  -6   77.61    0.79   0
  -1  11  -5    0.38    0.47   0
  -1  14  -3   10.65    0.73   0
   0  12  -2    3.86    0.71   0
   0  13  -1   21.12    0.97   0
   0  14   0  143.68    1.82   0
   1  -1   6   70.05    0.29   0
   1   4   0    0.06    0.26   0
   1  10   0    1.81    0.61   0
   1  14   4    1.88    1.03   0
   1  15   6   41.25    1.67   0
   2   0  20    6.71    0.42   0
   2   1   9    8.71    0.30   0
   2   1  23   72.89    1.01   0
   2   2  25   10.84    0.87   0
   2   5   4   59.18    0.74   0
   2   9   4  197.42    1.68   0
   2  10   5   49.92    1.10   0
   2  12   7    2.56    0.99   0
   2  13   9   42.80    1.52   0
   2  14  11    1.85    1.04   0
   3   5  14    4.37    0.51   0
   3   5  15   59.79    0.98   0
   3   5  16   35.50    0.96   0
   3   5  17   62.79    1.04   0
   3   5  18    5.44    0.62   0
   3   6  13   14.60    0.63   0
   3   6  14   -1.14    0.72   0
   3   6  15    0.10    0.75   0
   3   6  16    9.49    0.81   0
   3   6  17    1.11    0.81   0
   3   6  18    3.12    0.88   0
   3   6  19    2.59    0.82   0
   3   7  12   31.83    0.86   0
   3   7  13    0.19    0.77   0
   3   7  14    1.22    0.79   0
   3   7  15   33.48    1.07   0
   3   7  17   19.57    1.03   0
   3   7  18   40.47    1.26   0
   3   7  19    2.40    0.98   0
   3   7  20   28.69    1.07   0
   3   8  13   -1.02    0.57   0
   3   8  14    2.91    0.93   0
   3   8  15    0.42    0.98   0
   3   8  16    6.51    1.01   0
   3   8  17   44.37    1.35   0
   3   8  18    3.36    1.08   0
   3   8  19    0.98    1.01   0
   3   9  14   11.73    0.85   0
   3   9  15    6.67    0.80   0
   3   9  16   14.44    1.14   0
   3   9  17    5.53    1.11   0
   3   9  18    7.32    0.94   0
  -9  -6  -1   -0.82    1.04   0
  -9  -5  -3   29.13    1.59   0
  -9  -3  -6   12.74    1.29   0
  -9  -1  -8    3.49    1.16   0
  -8  -8   3   54.14    1.66   0
  -7  -4  -5   24.91    1.02   0
  -7   1 -10   23.92    0.80   0
  -6  -9   8    0.88    0.77   0
  -6  -8   4   13.45    0.83   0
  -6  -7   1   11.69    0.73   0
  -6  -5  -3    1.13    0.58   0
  -6  -3  -6    2.79    0.48   0
  -6   0  -9   -0.99    0.48   0
  -5  -8   5   14.25    0.77   0
  -5  -7   2   52.48    1.03   0
  -5  -4  -4   14.18    0.57   0
  -5  11 -10   12.55    0.43   0
  -4  -9  13   20.89    0.95   0
  -4  -8   7  111.65    1.29   0
  -4  -4  -3    2.36    0.39   0
  -3  -8  10   38.49    0.84   0
  -3   2  -8   36.05    0.37   0
  -3  13  -7    2.29    0.62   0
  -3  14  -6    0.14    0.75   0
  -2  -7  10  476.59    2.00   0
  -2  -1  -4   32.66    0.40   0
  -2   0  -5    0.13    0.17   0
  -1   7  -6   20.52    0.38   0
  -1   8  -6  109.10    0.84   0
  -1  15  -1    2.98    0.98   0
   0  -5  15    1.94    0.20   0
   0  -5  16   51.98    0.39   0
   0  -5  17    2.12    0.20   0
   0  -5  18    8.85    0.23   0
   0  10  -3  129.40    1.18   0
   0  15   2   20.85    1.22   0
   1  -1  26    0.84    0.52   0
   1   9   0   29.01    0.78   0
   1  11   1   59.54    1.03   0
   1  12   2    6.92    0.81   0
   1  13   3   14.45    0.85   0
   1  14   5   13.04    1.23   0
   1  15   7    7.13    1.33   0
   2   0  13    0.11    0.24   0
   2   0  14    5.76    0.34   0
   2   0  18    8.39    0.44   0
   2   0  19   -0.01    0.35   0
   2   4   5  346.18    1.55   0
   2   6   4   19.09    0.53   0
   2   7   4  244.57    1.59   0
   2   8   4   30.75    0.71   0
   2   9   5    9.33    0.72   0
   2  11   6   68.83    1.21   0
   2  11   7    7.82    0.90   0
   2  12   8   47.18    1.34   0
   2  13  10   20.93    1.12   0
   2  13  11   11.76    1.36   0
   3   7  16   25.19    0.87   0
  -9  -4  -5   17.26    1.36   0
  -9   0  -9  103.43    1.72   0
  -8  -7   0   94.04    1.68   0
  -8  -6  -2   34.82    1.20   0
  -8   1 -10    5.48    0.78   0
  -8   3 -11   22.39    0.82   0
  -7  -9   6    5.32    0.97   0
  -7  -7   0   42.55    1.16   0
  -7  -5  -4    1.64    0.96   0
  -6 -10  12    3.94    1.19   0
  -6 -10  13    7.42    1.33   0
  -6  -9   7    2.71    0.80   0
  -6  -6  -2   60.02    1.26   0
  -6   1 -10    5.28    0.53   0
  -5  -9   8    4.70    0.95   0
  -5  -7   1   61.79    1.19   0
  -5  -6  -1   50.79    0.97   0
  -5  -5  -3  339.75    2.15   0
  -5  -1  -8    0.54    0.47   0
  -5   2 -10   93.81    0.85   0
  -5   5 -11   14.77    0.32   0
  -4  -9  11   60.56    1.20   0
  -4  -9  12   37.90    0.93   0
  -4  -7   3   20.00    0.65   0
  -4  -1  -7   -0.18    0.30   0
  -4   4 -10   93.69    0.53   0
  -3  -8   9    1.53    0.57   0
  -3  -7   5    5.13    0.57   0
  -3  -6   2   -0.38    0.50   0
  -3  -5   0   55.93    0.75   0
  -3  -4  -2   27.75    0.63   0
  -3  11  -8   59.07    0.77   0
  -2  -7   9    1.41    0.46   0
  -2  -6   5   48.75    0.73   0
  -2  10  -7   -0.76    0.37   0
  -2  12  -6   40.03    0.82   0
  -2  13  -5   73.84    1.11   0
  -2  15  -3   26.61    1.16   0
  -1  -6  10   -0.71    0.29   0
  -1  -6  23    7.16    0.39   0
  -1  -5   6   28.57    0.45   0
  -1  10  -5   -0.15    0.41   0
  -1  12  -4    0.78    0.59   0
  -1  13  -3   15.59    0.85   0
  -1  14  -2   -0.54    0.82   0
   0  -2   3 3247.27    2.03   0
   0   4  -3  470.82    1.21   0
   0   9  -3  109.39    1.08   0
   0  11  -2  177.68    1.54   0
   0  12  -1   14.12    0.85   0
   0  13   0   -0.95    0.84   0
   0  14   1    5.27    0.78   0
   0  15   3    8.38    1.23   0
   1  -2   9   11.20    0.11   0
   1  -2  23   24.73    0.46   0
   1   3   1    6.42    0.28   0
   1   5   0    0.62    0.22   0
   1   8   0    5.59    0.53   0
   1  10   1  245.84    1.82   0
   1  12   3   -0.41    0.74   0
   1  13   4   20.53    1.09   0
   1  14   6    0.61    1.15   0
   1  15   8    0.93    1.05   0
   2   0  15    0.16    0.28   0
   2   0  16   45.80    0.59   0
   2   0  17    0.14    0.31   0
   2   1  10    0.18    0.25   0
   2   2   8   13.73    0.38   0
   2   2  24  194.76    1.65   0
   2   3  25    1.71    0.88   0
   2   5   5    6.83    0.48   0
   2   8   5   25.75    0.79   0
   2  10   6    6.85    0.66   0
   2  11   8   48.98    1.31   0
   2  12   9    7.60    0.84   0
   2  12  10   74.40    1.63   0
   2  13  12    2.77    0.96   0
   2  13  14    9.26    1.49   0
  -8  -9   5    9.69    1.16   0
  -8  -8   2    0.59    0.92   0
  -8  -7  -1    4.17    1.25   0
  -8  -4  -6    4.44    1.05   0
  -8  -3  -7    2.63    0.97   0
  -8  -2  -8   30.50    1.13   0
  -7 -10   9   16.08    1.45   0
  -7  -9   5   37.69    1.46   0
  -7  -8   2    1.44    0.79   0
  -7  -4  -6   13.24    0.91   0
  -7  -2  -8   27.86    0.85   0
  -7  -1  -9    5.37    0.76   0
  -7   2 -11    3.41    0.64   0
  -6 -10  11  190.65    2.36   0
  -6  -9   6    3.53    0.79   0
  -5 -10  14   -0.48    0.93   0
  -5 -10  15    1.15    1.01   0
  -5 -10  16    3.19    1.11   0
  -5  -9   7    0.01    0.90   0
  -5  -3  -6   27.08    0.67   0
  -5   0  -9   28.49    0.64   0
  -4  -9  10   40.19    1.06   0
  -4  -7   2   10.41    0.69   0
  -4  -6   0   15.58    0.58   0
  -4  -5  -2    0.15    0.38   0
  -4  -3  -5    2.57    0.37   0
  -4   0  -8  123.06    0.90   0
  -3  -2  -5  203.13    1.16   0
  -3   8  -9  110.02    0.61   0
  -2  -4   0   15.07    0.39   0
  -2   1  -6   82.07    0.45   0
  -2  14  -4    7.76    0.65   0
  -1  -4   3   87.72    0.65   0
  -1  -3   1  144.97    0.75   0
  -1   0  -3  140.99    0.47   0
  -1  15   0   87.93    1.65   0
   0  -5  14   57.36    0.41   0
   0  -5  19    1.59    0.17   0
   0  -4   8  166.32    0.64   0
   0  -3   5  168.98    0.57   0
   0   8  -3  351.86    1.64   0
   0  14   2   53.35    1.41   0
   0  15   4    4.07    1.13   0
   1   1   3   55.62    0.40   0
   1   2   2   33.10    0.38   0
   1   6   0   19.74    0.46   0
   1   7   0   52.41    0.70   0
   1   9   1  168.09    1.43   0
   1  11   2  189.08    1.70   0
   1  13   5    4.74    1.06   0
   1  14   7   62.44    1.61   0
   2   2  23    0.43    0.61   0
   2   3   7  377.76    1.56   0
   2   4   6  123.82    0.97   0
   2   6   5  167.81    1.26   0
   2   7   5   16.05    0.55   0
   2   8   6    4.92    0.60   0
   2   9   6   35.75    0.83   0
   2  10   7   -0.23    0.56   0
   2  11   9   34.62    1.23   0
   2  12  12   28.80    1.39   0
   2  12  13    3.23    1.14   0
  -9  -6  -3   -0.12    1.47   0
  -9  -3  -7    0.54    0.93   0
  -9  -2  -8   24.55    1.11   0
  -8  -9   4   -0.42    1.08   0
  -8  -8   1    0.46    1.23   0
  -8  -6  -3   16.65    1.04   0
  -8   0 -10    0.44    0.85   0
  -7 -10   8   31.34    1.68   0
  -7  -9   4   13.71    1.26   0
  -7  -8   1   -0.37    1.04   0
  -7  -7  -1   34.94    1.10   0
  -7  -6  -3    3.60    0.74   0
  -7  -5  -5   32.95    1.16   0
  -7   0 -10    1.11    0.65   0
  -7   5 -12   31.34    0.65   0
  -7   6 -12   -0.35    0.40   0
  -7   7 -12   11.95    0.41   0
  -6 -10   9    7.35    1.23   0
  -6 -10  10   93.28    1.64   0
  -6  -9   5   37.21    1.11   0
  -6  -7  -1   14.10    0.93   0
  -6  -6  -3   58.17    1.23   0
  -6  -3  -7  161.73    1.48   0
  -6  -2  -8  174.18    1.48   0
  -5  -9   6   43.69    1.22   0
  -5  -8   3   10.27    0.70   0
  -5  -6  -2   44.29    1.05   0
  -5  -4  -5  221.50    1.64   0
  -5   4 -11    3.51    0.30   0
  -4  -9   9   17.43    0.90   0
  -4  -4  -4   10.64    0.46   0
  -3  -8   8   13.13    0.56   0
  -3  -7   4    0.20    0.49   0
  -3  -3  -4  228.83    1.30   0
  -3   0  -7  150.27    0.85   0
  -3   4  -9    2.55    0.10   0
  -3  12  -7    5.23    0.57   0
  -2  -8  16  204.71    1.44   0
  -2  -8  17    7.97    0.59   0
  -2  -7   8   42.29    0.67   0
  -2  -6   4  171.07    1.18   0
  -2  11  -6   72.37    0.95   0
  -2  15  -2   10.63    1.01   0
  -1  -6   9    7.11    0.34   0
  -1   3  -5  108.25    0.31   0
  -1   9  -5  262.17    1.41   0
  -1  11  -4   58.53    0.93   0
  -1  13  -2    0.49    0.70   0
  -1  14  -1    6.85    0.94   0
   0  -5  13   41.98    0.37   0
   0   5  -3  232.45    0.99   0
   0   6  -3  451.07    1.53   0
   0   7  -3   14.94    0.43   0
   0  10  -2  118.59    1.15   0
   0  11  -1   83.13    1.18   0
   0  12   0   16.92    0.82   0
   0  13   1   19.63    1.00   0
   1  -1  25   18.01    0.59   0
   1   8   1   18.28    0.61   0
   1  10   2   92.54    1.25   0
   1  11   3    5.47    0.78   0
   1  12   4    2.31    0.63   0
   1  13   6   44.54    1.37   0
   1  14   8    9.79    1.02   0
   1  14   9  124.11    2.08   0
   2   1  11   64.93    0.63   0
   2   1  20   11.11    0.54   0
   2   2   9   94.98    0.79   0
   2   3  24   11.92    0.87   0
   2   4  25   25.68    1.05   0
   2   5   6   43.76    0.67   0
   2   6   6  219.59    1.50   0
   2   7   6  106.68    1.17   0
   2   9   7    2.12    0.55   0
   2  10   8    1.17    0.60   0
   2  10   9    9.46    0.90   0
   2  11  10    5.59    0.77   0
   2  11  11   40.30    1.32   0
   2  12  14    1.57    0.93   0
   2  12  15   -1.30    0.98   0
   2  12  16   -0.15    1.07   0
  -9   0 -10    0.87    1.01   0
  -8  -9   3   11.94    1.38   0
  -8  -8   0   -0.07    1.23   0
  -8  -7  -2   65.71    1.71   0
  -8  -6  -4   32.92    1.38   0
  -8   1 -11    3.53    0.73   0
  -8   4 -12    1.68    0.66   0
  -7 -10   7   22.96    1.47   0
  -7  -9   3   11.40    1.26   0
  -6 -10   8   30.80    1.42   0
  -6  -9   4   74.10    1.51   0
  -6  -8   1    0.71    0.85   0
  -6  -5  -5    3.06    0.76   0
  -6   0 -10    6.11    0.57   0
  -5 -10  10   17.88    1.08   0
  -5 -10  11   68.73    1.31   0
  -5  -9   5    7.32    0.89   0
  -5  -8   2  263.75    2.19   0
  -5  -5  -4    1.04    0.48   0
  -5   1 -10    0.12    0.38   0
  -4  -8   4   27.31    0.87   0
  -4  -7   1    2.42    0.62   0
  -4  -5  -3   21.15    0.69   0
  -4   1  -9   41.20    0.55   0
  -4   8 -10    1.99    0.20   0
  -3  -9  13    1.65    0.59   0
  -3  -9  14    0.27    0.66   0
  -3  -9  15    0.24    0.63   0
  -3  -9  16    4.53    0.65   0
  -3  -9  17   20.43    0.79   0
  -3  -9  18    2.58    0.70   0
  -3  -9  19    9.65    0.75   0
  -3  -6   1    0.29    0.34   0
  -3  -5  -1    4.56    0.38   0
  -3   7  -9  396.54    0.94   0
  -3  13  -6   23.91    0.81   0
  -3  14  -5    8.44    0.83   0
  -2  -8  14   10.76    0.55   0
  -2  -8  18    5.58    0.53   0
  -2  -8  19    1.22    0.54   0
  -2  -7   7   25.87    0.64   0
  -2   9  -7    2.53    0.34   0
  -2  12  -5    2.74    0.56   0
  -2  14  -3   19.52    0.98   0
  -1  -5   5  192.64    1.00   0
  -1  12  -3    0.12    0.48   0
  -1  15   1    0.75    1.03   0
   0   9  -2   27.45    0.68   0
   0  14   3    8.00    0.83   0
   0  15   5   34.76    1.24   0
   0  15   6   10.08    1.32   0
   1  -2  22   18.46    0.43   0
   1   4   1  734.00    1.88   0
   1   7   1  120.15    1.08   0
   1   9   2   19.39    0.72   0
   1  12   5   70.97    1.36   0
   1  13   7   13.65    1.08   0
   1  14  10    0.40    1.20   0
   1  14  11   30.28    1.50   0
   2   1  12   54.05    0.61   0
   2   1  18   97.62    0.98   0
   2   1  19   85.32    0.93   0
   2   2  22   80.10    1.09   0
   2   3   8   94.33    0.85   0
   2   3  23    7.12    0.81   0
   2   4   7  107.08    0.93   0
   2   4  24    6.40    0.93   0
   2   5  24   42.40    1.25   0
   2   6  24   12.74    1.14   0
   2   7   7    0.34    0.55   0
   2   8   7    9.81    0.55   0
   2   9   8   32.76    0.87   0
   2  10  10    2.48    0.85   0
   2  11  13   17.03    0.96   0
   2  11  14    3.56    1.12   0
   2  11  15    7.24    1.27   0
   2  11  16    5.14    1.28   0
   2  11  17    8.84    1.39   0
   2  11  18   -0.10    1.32   0
  -9  -3  -8   14.78    1.34   0
  -9  -2  -9   48.03    1.48   0
  -8  -2  -9    8.72    0.81   0
  -8  -1 -10    5.12    0.88   0
  -8   3 -12    0.72    0.73   0
  -7 -10   6    6.59    1.34   0
  -7  -9   2   21.26    1.28   0
  -7  -8   0    7.43    0.86   0
  -7  -6  -4    3.43    0.74   0
  -7  -4  -7    7.81    0.92   0
  -7  -2  -9   14.05    0.83   0
  -7   1 -11    1.42    0.57   0
  -7   8 -12    0.18    0.23   0
  -6  -7  -2   51.36    1.29   0
  -5  -7  -1   16.16    0.93   0
  -5  -6  -3    0.46    0.69   0
  -5  -3  -7   28.67    0.79   0
  -5  -2  -8    0.70    0.52   0
  -4 -10  15   24.20    1.05   0
  -4 -10  16   21.12    1.04   0
  -4 -10  17    6.02    0.95   0
  -4 -10  18    1.22    0.83   0
  -4  -9   7   -0.06    0.74   0
  -4  -3  -6    7.00    0.53   0
  -4  -2  -7   60.95    0.82   0
  -4   3 -10  349.11    1.10   0
  -3  -9  12   84.60    1.18   0
  -3  -9  21   48.79    1.06   0
  -3  -8   6   35.91    0.83   0
  -3  -7   3   47.65    0.78   0
  -3  -4  -3    7.64    0.40   0
  -2  -8  12   52.70    0.84   0
  -2  -5   1   77.03    0.79   0
  -2  13  -4    3.49    0.69   0
  -2  15  -1   26.22    1.15   0
  -1  -6   8  108.38    0.82   0
  -1  -6  24    0.71    0.29   0
  -1  -2  -1  735.91    1.47   0
  -1   8  -5   80.59    0.77   0
  -1  10  -4   10.59    0.56   0
  -1  14   0    0.14    0.84   0
  -1  15   2   19.70    1.32   0
   0  -5  12    1.03    0.18   0
   0  10  -1  323.06    1.92   0
   0  12   1   14.91    0.89   0
   0  13   2    0.85    0.63   0
   0  14   4    2.44    1.02   0
   0  15   7   64.04    1.72   0
   1   5   1   11.67    0.36   0
   1   6   1  785.79    2.33   0
   1  10   3   54.48    0.93   0
   1  11   4   58.30    1.08   0
   1  12   6   53.74    1.29   0
   1  13   8   12.59    0.94   0
   1  13   9   19.14    1.23   0
   1  14  12   21.08    1.24   0
   2   1  13  171.25    1.04   0
   2   1  14    7.27    0.41   0
   2   1  15  113.49    0.93   0
   2   1  16   28.62    0.58   0
   2   1  17  102.33    0.95   0
   2   2  10   38.30    0.53   0
   2   2  20   25.79    0.70   0
   2   2  21    7.85    0.59   0
   2   3   9  119.26    0.97   0
   2   3  22   80.54    1.22   0
   2   4   8   29.02    0.63   0
   2   4  23   11.95    0.90   0
   2   5  23   15.61    0.98   0
   2   6   7   14.25    0.53   0
   2   6  23   22.22    1.16   0
   2   7   8  151.15    1.43   0
   2   7  23    2.02    1.16   0
   2   8   8   32.52    0.81   0
   2   8  22   32.41    1.49   0
   2   9   9    2.68    0.59   0
   2   9  10    5.08    0.80   0
   2   9  21   -1.22    1.30   0
   2  10  11    3.55    0.68   0
   2  10  12   42.72    1.24   0
   2  10  13   11.41    1.04   0
   2  10  14    5.96    0.98   0
   2  10  15    1.29    0.98   0
   2  10  16    3.67    1.04   0
   2  10  17    9.49    1.21   0
   2  10  18   24.75    1.42   0
   2  10  19   12.88    1.30   0
  -9  -5  -6   10.53    1.36   0
  -9  -1 -10   19.06    1.24   0
  -8  -9   1   18.79    1.46   0
  -8  -6  -5    4.53    1.15   0
  -7 -10   5    4.79    1.01   0
  -7  -5  -6    1.45    0.67   0
  -7  -1 -10   23.48    0.75   0
  -6 -10   6    4.25    1.06   0
  -6  -8   0   14.82    0.82   0
  -6  -6  -4  180.35    1.77   0
  -6  -4  -7   20.08    0.89   0
  -6  -3  -8    0.04    0.67   0
  -6  -2  -9  132.56    1.41   0
  -6   1 -11   21.78    0.63   0
  -6   5 -12    9.83    0.41   0
  -5 -10   8   40.03    1.23   0
  -5  -9   4   59.16    1.16   0
  -5  -8   1   53.85    1.09   0
  -5  -4  -6    1.44    0.49   0
  -5  -1  -9    2.34    0.46   0
  -4 -10  12    1.10    0.83   0
  -4 -10  13   34.89    1.06   0
  -4  -9   6   57.30    1.18   0
  -4  -8   3   36.07    0.82   0
  -4  -7   0   24.14    0.82   0
  -4  -4  -5   63.11    0.93   0
  -4  -1  -8   31.77    0.60   0
  -4  13  -7    6.80    0.64   0
  -4  14  -6   41.84    0.96   0
  -3  -9  10   26.60    0.81   0
  -3  -9  11   20.60    0.78   0
  -3  -6   0   10.09    0.58   0
  -3   1  -8  210.78    0.89   0
  -2  -8  11    0.58    0.48   0
  -2  -8  21    1.65    0.55   0
  -2  -7   6   27.47    0.63   0
  -2  -6   3    7.35    0.38   0
  -2  10  -6    5.34    0.44   0
  -1  -7  14   23.17    0.54   0
  -1  -7  15  214.33    1.17   0
  -1  -7  16   17.64    0.48   0
  -1  -7  17    0.96    0.36   0
  -1  -4   2  427.18    1.37   0
  -1  11  -3    5.22    0.59   0
  -1  12  -2    6.31    0.74   0
  -1  13  -1   23.88    0.81   0
   0  -4   7   38.50    0.35   0
   0   3  -2   27.04    0.30   0
   0   8  -2   96.09    0.90   0
   0  11   0    0.72    0.46   0
   0  13   3    1.73    0.96   0
   0  14   5   -0.11    0.99   0
   0  15   8    0.73    1.39   0
   1  -1  24    2.73    0.46   0
   1   0  26   -1.56    0.54   0
   1   3   2   96.88    0.65   0
   1   8   2   23.09    0.59   0
   1   9   3  647.62    2.74   0
   1  10   4    9.05    0.74   0
   1  11   5   -1.31    0.55   0
   1  12   7   45.75    1.27   0
   1  13  10    2.44    1.11   0
   1  13  11   -2.57    1.10   0
   2   2  11    3.32    0.35   0
   2   3  21   60.19    1.08   0
   2   4   9   19.64    0.56   0
   2   4  22   31.23    1.03   0
   2   5   8    2.36    0.36   0
   2   5  22   76.33    1.44   0
   2   6   8  344.75    1.88   0
   2   6  22   62.51    1.46   0
   2   7  22   47.72    1.40   0
   2   8  20    2.16    1.04   0
   2   8  21   13.89    1.21   0
   2   9  12   50.60    1.22   0
   2   9  13   76.32    1.40   0
   2   9  17    4.63    1.05   0
   2   9  18   14.03    1.24   0
   2   9  19    4.45    1.15   0
   2   9  20   39.19    1.27   0
  -8  -8  -2   38.11    1.57   0
  -8  -4  -8    0.67    1.06   0
  -8   0 -11   -0.07    0.59   0
  -8   2 -12    0.48    0.70   0
  -7 -10   4   28.02    1.49   0
  -7  -9   1    4.58    0.90   0
  -7  -6  -5    2.05    0.72   0
  -7   0 -11   22.42    0.82   0
  -6 -11  10    2.75    1.31   0
  -6 -11  11    6.55    1.02   0
  -6 -10   5   21.01    1.24   0
  -6  -8  -1    6.98    1.02   0
  -6  -5  -6    0.21    0.74   0
  -6  -1 -10    5.01    0.60   0
  -6   4 -12  103.54    0.86   0
  -5  -9   3   30.30    1.16   0
  -5  -7  -2   54.22    1.20   0
  -5   0 -10   -0.70    0.40   0
  -5  10 -10   21.90    0.40   0
  -4 -10  10   19.09    0.91   0
  -4 -10  11    0.26    0.75   0
  -4  -9   5   32.44    0.98   0
  -4  -8   2    1.51    0.67   0
  -4  -5  -4   28.01    0.76   0
  -4   0  -9    1.27    0.32   0
  -4  10  -9   17.81    0.45   0
  -3  -8   5   20.25    0.62   0
  -3  -7   2    1.66    0.39   0
  -3  -5  -2   94.42    0.94   0
  -3  -3  -5   28.31    0.59   0
  -3  -2  -6  149.03    1.00   0
  -3  11  -7   43.12    0.72   0
  -2  -8  10   51.11    0.83   0
  -2  -8  22    3.97    0.56   0
  -2  11  -5    9.06    0.53   0
  -2  13  -3   33.55    0.94   0
  -2  14  -2   16.10    0.78   0
  -2  15   0   39.90    1.30   0
  -1  -7  13  291.93    1.35   0
  -1  -7  18    3.74    0.37   0
  -1  -6   7   10.35    0.38   0
  -1  -5   4    0.71    0.26   0
  -1   1  -4  107.58    0.29   0
  -1   7  -5   15.71    0.38   0
  -1  14   1    0.61    0.68   0
  -1  15   3    7.64    0.92   0
   0  -5  11   17.15    0.27   0
   0   7  -2   15.21    0.46   0
   0   9  -1   53.08    0.85   0
   0  11   1   79.69    1.19   0
   0  12   2    3.18    0.76   0
   0  13   4   -0.51    0.97   0
   0  14   6    4.71    1.10   0
   1   0   5  652.79    1.12   0
   1   4   2   24.94    0.46   0
   1   6   2   33.01    0.64   0
   1   7   2    9.63    0.43   0
   1  11   6    0.79    0.58   0
   1  12   8    0.97    0.71   0
   1  12   9   47.50    1.35   0
   1  13  12   28.41    1.21   0
   1  13  13    2.38    1.21   0
   1  13  15   14.33    1.53   0
   2   2  12    1.36    0.28   0
   2   2  18    0.76    0.48   0
   2   3  10    0.76    0.29   0
   2   3  11  119.52    1.01   0
   2   3  20   21.01    0.80   0
   2   4  10    0.81    0.44   0
   2   4  21   15.69    0.85   0
   2   5   9    2.66    0.38   0
   2   5  21   31.08    1.08   0
   2   6   9    6.28    0.47   0
   2   6  21   45.49    1.30   0
   2   7  10  348.08    2.14   0
   2   7  20   41.82    1.29   0
   2   7  21    7.13    0.86   0
   2   8  11   31.21    0.85   0
   2   8  12  112.73    1.48   0
   2   8  13    4.55    0.80   0
   2   8  17   18.75    1.05   0
   2   8  18    0.38    1.01   0
   2   8  19   11.74    1.09   0
   2   9  14   29.76    0.99   0
   2   9  15    3.46    0.76   0
   2   9  16    2.91    0.74   0
  -8  -7  -4   13.02    1.08   0
  -8  -6  -6    4.02    1.14   0
  -8  -5  -7   38.21    1.22   0
  -8  -2 -10   -0.76    0.73   0
  -7 -10   3    2.56    1.19   0
  -7  -9   0   -0.36    1.19   0
  -7  -8  -2   10.35    0.96   0
  -7  -7  -4   30.27    1.24   0
  -7  -4  -8    2.00    0.62   0
  -7  -3  -9    0.31    0.60   0
  -7  -2 -10   15.45    0.88   0
  -7   2 -12   -0.42    0.50   0
  -6 -11   8   24.69    1.37   0
  -6 -11   9    0.23    0.92   0
  -6 -10   4    0.81    1.11   0
  -6  -9   1   89.39    1.64   0
  -5 -11  12   -0.80    1.08   0
  -5  -6  -4  253.84    1.92   0
  -5   2 -11   34.75    0.56   0
  -4 -10   9    3.36    0.84   0
  -4  -7  -1   64.61    1.08   0
  -4   2 -10  161.07    0.85   0
  -3  -9   8    8.51    0.69   0
  -3  -8   4  131.23    1.31   0
  -3  -4  -4    8.23    0.51   0
  -3  12  -6    2.48    0.55   0
  -3  15  -2   63.79    1.38   0
  -2  -8   9    9.86    0.56   0
  -2  -7   5   29.34    0.59   0
  -2  -6   2   15.09    0.53   0
  -2  -5   0  252.45    1.36   0
  -2  -3  -3   28.83    0.49   0
  -2  12  -4    2.33    0.59   0
  -1  -7  12   79.37    0.76   0
  -1  -7  19    9.41    0.40   0
  -1  -3   0   50.82    0.46   0
  -1   6  -5  403.39    1.25   0
  -1   9  -4    1.68    0.33   0
  -1  12  -1    2.06    0.70   0
  -1  13   0   23.90    0.81   0
  -1  14   2    3.54    0.99   0
  -1  15   4    4.47    0.93   0
   0  -3  26    0.33    0.37   0
   0   4  -2  211.79    0.85   0
   0   6  -2   11.96    0.37   0
   0  10   0 1093.56    3.44   0
   0  12   3   20.95    0.91   0
   0  13   5    5.09    0.97   0
   0  14   7    1.06    0.91   0
   0  14   8   91.48    1.82   0
   1   0  25   37.58    0.84   0
   1   1   4  114.41    0.57   0
   1   1  26    0.63    0.74   0
   1   2   3  299.00    1.00   0
   1   5   2   36.30    0.54   0
   1   8   3  134.71    1.20   0
   1   9   4    1.09    0.46   0
   1  10   5    0.21    0.51   0
   1  11   7  100.29    1.38   0
   1  12  10    1.55    0.77   0
   1  12  11   90.66    1.70   0
   2   2  14    4.21    0.34   0
   2   2  16   92.46    0.92   0
   2   3  12    8.42    0.50   0
   2   3  18    9.49    0.62   0
   2   3  19  180.34    1.45   0
   2   4  11   27.16    0.66   0
   2   4  19   23.38    0.85   0
   2   4  20   23.45    0.75   0
   2   5  10    0.94    0.37   0
   2   5  11   35.92    0.78   0
   2   5  19    0.60    0.72   0
   2   5  20  232.61    1.97   0
   2   6  10   87.66    1.04   0
   2   6  11   41.02    0.89   0
   2   6  19   35.34    1.10   0
   2   6  20    1.05    0.64   0
   2   7  11   -0.19    0.45   0
   2   7  12    2.19    0.65   0
   2   7  13   45.13    1.05   0
   2   7  14    5.59    0.77   0
   2   7  16  155.25    1.71   0
   2   7  17   -0.59    0.85   0
   2   7  18   37.83    1.21   0
   2   7  19    1.27    0.70   0
   2   8  14   15.15    0.75   0
   2   8  15   28.05    0.90   0
   2   8  16    9.80    0.77   0
  -8  -9  -1    3.07    1.44   0
  -8  -8  -3   55.87    1.74   0
  -8  -1 -11    3.03    0.85   0
  -7 -10   2   14.67    1.42   0
  -7  -8  -3   33.84    1.35   0
  -7  -6  -6   37.17    1.22   0
  -7  -1 -11    0.67    0.70   0
  -7   1 -12    0.82    0.57   0
  -6 -11   7    2.72    1.28   0
  -6 -10   3   15.36    1.22   0
  -6  -5  -7    3.92    0.76   0
  -6  -4  -8    2.15    0.77   0
  -6   0 -11    0.39    0.50   0
  -5 -11  11    0.43    0.78   0
  -5 -10   5   59.21    1.40   0
  -5  -9   2   16.48    0.82   0
  -5  -7  -3  216.57    1.95   0
  -5  -5  -6   14.67    0.79   0
  -5  -2  -9  146.36    1.31   0
  -4 -10   8   -0.27    0.81   0
  -4  -8   1   79.56    1.21   0
  -4  -6  -3   46.65    0.84   0
  -4  -4  -6    2.38    0.52   0
  -4  -3  -7    4.70    0.52   0
  -4  14  -5    3.26    0.80   0
  -3  -7   1   77.57    1.02   0
  -3   3  -9  106.39    0.45   0
  -2  -8   8    4.79    0.56   0
  -2  -8  23   -0.44    0.56   0
  -2  -4  -2  564.02    1.87   0
  -2   9  -6   38.12    0.62   0
  -2  14  -1    3.71    0.69   0
  -2  15   1    3.36    1.10   0
  -1  -7  11    6.31    0.39   0
  -1  -7  20    1.28    0.36   0
  -1  -6   6    1.39    0.31   0
  -1  10  -3   53.10    0.78   0
  -1  11  -2  185.20    1.52   0
  -1  13   1    1.42    0.79   0
  -1  14   3    1.43    0.96   0
  -1  15   5    0.66    1.10   0
   0   5  -2   31.10    0.40   0
   0   8  -1  116.35    1.05   0
   0  11   2  171.34    1.65   0
   0  13   6   11.30    1.11   0
   0  14   9    1.42    1.25   0
   1  -2  20    2.82    0.30   0
   1  -1   7   47.18    0.27   0
   1  -1  23    1.41    0.38   0
   1   7   3  125.42    1.09   0
   1   8   4  170.55    1.42   0
   1   9   5  237.36    1.80   0
   1  10   6    1.46    0.54   0
   1  11   8    9.34    0.72   0
   1  11   9  106.00    1.60   0
   1  12  12   19.27    1.03   0
   1  12  13  197.67    2.34   0
   1  12  14   -0.25    1.13   0
   1  12  15   34.74    1.56   0
   1  12  16    6.82    1.30   0
   1  12  17   27.55    1.54   0
   2   3  13    0.30    0.32   0
   2   3  14  235.84    1.49   0
   2   3  15   21.66    0.67   0
   2   3  16  537.77    2.32   0
   2   3  17  128.77    1.18   0
   2   4  12   31.53    0.70   0
   2   4  13   37.33    0.78   0
   2   4  14   21.17    0.65   0
   2   4  15    9.93    0.62   0
   2   4  16    1.40    0.55   0
   2   4  17   39.86    0.89   0
   2   4  18   13.06    0.72   0
   2   5  12   40.73    0.83   0
   2   5  13   10.52    0.66   0
   2   5  14  245.19    1.74   0
   2   5  15   15.69    0.74   0
   2   5  16   22.14    0.81   0
   2   5  17    3.47    0.73   0
   2   5  18  105.70    1.36   0
   2   6  12    7.90    0.52   0
   2   6  13   12.55    0.68   0
   2   6  14    2.15    0.67   0
   2   6  15    0.33    0.71   0
   2   6  16   19.73    0.91   0
   2   6  17    1.87    0.73   0
   2   6  18   25.15    0.83   0
   2   7  15   11.33    0.69   0
  -8  -5  -8   -1.10    1.12   0
  -8  -4  -9   15.32    1.13   0
  -8   0 -12    3.64    0.78   0
  -8   4 -13    2.82    0.61   0
  -7 -10   1    2.08    1.19   0
  -7  -7  -5   91.78    1.62   0
  -7  -4  -9   35.58    1.10   0
  -6 -11   6    5.46    1.29   0
  -6 -10   2    0.17    1.03   0
  -6  -6  -6   10.34    0.89   0
  -6  -2 -10   34.28    0.87   0
  -6   2 -12   11.72    0.52   0
  -5 -11   9    2.27    0.98   0
  -5 -10   4  109.37    1.72   0
  -5  -9   1    1.45    0.84   0
  -5  -1 -10    1.18    0.48   0
  -5   1 -11   11.75    0.47   0
  -5  11  -9    3.98    0.49   0
  -4 -10   7  163.36    1.77   0
  -4  -9   3   27.99    0.99   0
  -4  -5  -5   22.99    0.73   0
  -4  -2  -8  159.94    1.15   0
  -4  12  -7    3.13    0.61   0
  -4  13  -6    1.51    0.65   0
  -3 -10  14    7.24    0.72   0
  -3 -10  15   11.56    0.81   0
  -3  -9   7  334.63    2.03   0
  -3  -8   3   -1.12    0.60   0
  -3   0  -8   -0.13    0.23   0
  -3  14  -3    1.89    0.78   0
  -3  15  -1   18.95    1.12   0
  -2  -7   4  337.92    1.69   0
  -2   0  -6   63.12    0.46   0
  -2   2  -7   37.13    0.24   0
  -2  13  -2    2.08    0.70   0
  -2  15   2   62.81    1.54   0
  -1  -7  10   -0.00    0.35   0
  -1  -5   3  497.74    1.61   0
  -1  -4   1   24.39    0.41   0
  -1   8  -4  154.45    1.05   0
  -1  12   0   49.02    1.05   0
  -1  15   6   22.39    1.16   0
  -1  15   7    1.01    1.24   0
   0  -5  10   16.28    0.28   0
   0  -3   4   42.24    0.31   0
   0   9   0   -0.01    0.38   0
   0  10   1  292.34    1.86   0
   0  12   4  303.41    2.24   0
   0  13   7   58.12    1.47   0
   0  14  10   36.74    1.34   0
   0  14  11    1.63    1.19   0
   0  14  12   11.47    1.49   0
   1  -2  10    0.77    0.09   0
   1   0  24    0.78    0.55   0
   1   1  25   17.81    0.82   0
   1   2  26   22.05    0.95   0
   1   3   3  144.56    0.80   0
   1   5   3    3.69    0.40   0
   1   6   3  108.83    0.95   0
   1   9   6   75.84    1.18   0
   1  10   7   21.92    0.78   0
   1  10   8   50.50    1.13   0
   1  11  10    4.02    0.75   0
   1  11  11   13.09    1.06   0
   1  11  18    3.59    1.26   0
   1  11  19    1.67    1.43   0
  -8  -9  -2    1.54    1.05   0
  -8  -6  -7    2.25    0.88   0
  -8   3 -13    9.77    0.72   0
  -7  -8  -4    1.72    1.12   0
  -7  -3 -10    4.79    0.63   0
  -7   0 -12   -0.05    0.65   0
  -6 -11   5  133.67    2.12   0
  -6  -9  -1   22.84    1.16   0
  -6  -8  -3   41.57    1.12   0
  -6  -7  -5    1.34    0.98   0
  -5 -11   7    6.47    1.03   0
  -5 -11   8    7.36    0.84   0
  -5 -10   3  260.29    2.36   0
  -5  -8  -2    7.33    0.88   0
  -5  -7  -4   23.36    0.98   0
  -4 -11  13    0.84    0.94   0
  -4 -11  16   11.17    1.03   0
  -4 -10   6   23.24    1.01   0
  -4  -8   0    4.67    0.53   0
  -4  -7  -2    6.58    0.52   0
  -4  -6  -4  196.17    1.61   0
  -4  -1  -9   41.77    0.64   0
  -3 -10  12    8.37    0.78   0
  -3 -10  13   11.00    0.76   0
  -3 -10  18    7.20    0.78   0
  -3  -7   0    0.26    0.54   0
  -3  -6  -2  162.19    1.33   0
  -3  10  -7   29.26    0.58   0
  -3  13  -4   88.02    1.22   0
  -2  -9  15   41.08    0.82   0
  -2  -8   7    0.85    0.35   0
  -2  -6   1  133.92    1.09   0
  -2  -5  -1  189.69    1.21   0
  -2  10  -5   42.36    0.72   0
  -2  11  -4  112.48    1.16   0
  -2  12  -3    5.16    0.50   0
  -2  14   0    7.36    0.77   0
  -1  -7  21   46.94    0.55   0
  -1   9  -3  715.39    2.42   0
  -1  11  -1   59.26    1.03   0
  -1  13   2   29.99    1.06   0
  -1  14   4   -0.08    0.77   0
  -1  15   8    0.46    1.37   0
   0  -4   6  488.29    1.12   0
   0   7  -1    0.69    0.29   0
   0  11   3    6.70    0.62   0
   0  12   5  103.13    1.41   0
   0  13   8   11.63    1.07   0
   0  13   9   35.10    1.36   0
   1  -2  19   33.33    0.44   0
   1  -1  22    0.93    0.42   0
   1   3  26    1.39    0.92   0
   1   4   3   16.46    0.36   0
   1   7   4    2.18    0.36   0
   1   8   5   72.39    0.95   0
   1   9   7   31.65    0.90   0
   1  10   9    5.64    0.83   0
   1  10  20   46.64    1.70   0
   1  11  12   -0.11    0.72   0
   1  11  13   10.60    0.87   0
   1  11  15   14.93    1.21   0
   1  11  16   10.30    1.00   0
   1  11  17   12.37    1.07   0
  -8  -8  -5   11.93    1.36   0
  -8  -5  -9   11.70    1.19   0
  -8  -4 -10    4.61    1.03   0
  -8  -1 -12    7.08    0.96   0
  -8   2 -13    4.31    0.74   0
  -7 -11   3   12.72    1.20   0
  -7 -10   0    1.13    0.94   0
  -7  -7  -6    0.11    0.99   0
  -7   3 -13   14.48    0.66   0
  -7   4 -13    1.64    0.41   0
  -7   5 -13   24.73    0.57   0
  -6 -11   4    0.20    1.26   0
  -6 -10   1   34.60    1.16   0
  -6  -5  -8   16.71    0.94   0
  -6   1 -12   24.55    0.65   0
  -6   9 -11    2.42    0.24   0
  -5  -4  -8  265.20    1.80   0
  -5  -3  -9    3.13    0.60   0
  -5   0 -11  145.05    1.13   0
  -4 -11  11    3.55    0.91   0
  -4 -10   5   31.31    1.07   0
  -4  -9   2  144.72    1.53   0
  -4   7 -10   26.75    0.26   0
  -4  14  -4    2.20    0.85   0
  -3 -10  11   18.37    0.70   0
  -3  -9   5   42.05    0.94   0
  -3  -8   2  100.32    1.13   0
  -3  -4  -5  222.01    1.34   0
  -3  -3  -6  131.35    0.99   0
  -3  -2  -7  492.42    1.78   0
  -3   2  -9   19.40    0.28   0
  -3  11  -6  102.74    1.04   0
  -3  14  -2   -0.13    0.86   0
  -2  -9  12    1.57    0.52   0
  -2  -9  13   13.61    0.61   0
  -2  -9  18   23.77    0.68   0
  -2  -8   6   12.85    0.59   0
  -2  -7   3    9.97    0.44   0
  -2  13  -1   17.66    0.89   0
  -2  14   1   36.19    1.22   0
  -2  15   3    1.25    0.88   0
  -1  -7   9    3.54    0.37   0
  -1  -6   5  306.28    1.36   0
  -1   7  -4    2.04    0.30   0
  -1  10  -2  118.11    1.12   0
  -1  12   1   32.98    1.00   0
  -1  13   3    0.88    0.88   0
  -1  14   5    6.33    0.87   0
   0   6  -1   28.54    0.49   0
   0   8   0   32.20    0.61   0
   0   9   1   57.65    0.90   0
   0  10   2  115.14    1.23   0
   0  11   4   17.62    0.87   0
   0  12   6   79.06    1.33   0
   0  13  10   34.47    1.35   0
   0  13  11   -0.68    1.07   0
   1   0  23  147.53    1.24   0
   1   1  24    3.02    0.68   0
   1   2   4   94.73    0.60   0
   1   3  25    3.13    0.91   0
   1   5  25   20.04    1.12   0
   1   6   4  397.06    1.78   0
   1   7   5   16.81    0.63   0
   1   7  24    0.79    1.22   0
   1   8   6  103.07    1.20   0
   1   8  23    2.32    1.28   0
   1   9   8    0.90    0.72   0
   1   9  21   -0.40    1.25   0
   1   9  22   10.89    1.14   0
   1  10  10   24.89    0.85   0
   1  10  11   36.02    1.15   0
   1  10  12   34.57    1.13   0
   1  10  17   61.29    1.59   0
   1  10  18   12.98    1.30   0
   1  10  19   29.74    1.22   0
  -8  -7  -7    4.26    1.22   0
  -8   1 -13    0.24    0.75   0
  -7 -11   2   -0.20    1.07   0
  -7  -9  -3   27.01    1.15   0
  -7  -8  -5   29.39    1.34   0
  -7  -6  -8    0.72    0.92   0
  -7  -5  -9   10.34    1.00   0
  -7  -4 -10   -0.27    0.91   0
  -7  -1 -12    0.42    0.73   0
  -6 -12   7    9.26    1.32   0
  -6 -10   0    1.85    1.08   0
  -6  -8  -4   47.84    1.15   0
  -6  -7  -6   72.34    1.41   0
  -6  -6  -7    1.35    0.61   0
  -6  -2 -11    6.66    0.67   0
  -6   0 -12   51.48    0.87   0
  -5 -12  11   36.70    1.38   0
  -5 -11   5   33.71    1.32   0
  -5 -10   2   97.52    1.48   0
  -5  -9  -1   -0.56    0.90   0
  -5  -8  -3    6.39    0.85   0
  -5  -6  -6    1.70    0.55   0
  -4 -11   9   33.38    1.14   0
  -4 -11  10    0.99    0.66   0
  -4  -9   1   64.91    1.23   0
  -4  -8  -1   59.41    1.02   0
  -4  -5  -6   12.39    0.66   0
  -4  -4  -7  249.74    1.59   0
  -4   0 -10  443.19    1.66   0
  -4   9  -9   13.02    0.36   0
  -4  13  -5   24.54    0.94   0
  -3 -10   9    0.19    0.70   0
  -3  -7  -1  192.17    1.51   0
  -3  -5  -4    2.59    0.37   0
  -3  13  -3    6.38    0.73   0
  -2  -9  10   30.91    0.73   0
  -2  -9  11   24.02    0.67   0
  -2  -9  19    1.60    0.50   0
  -2  -2  -5   46.92    0.54   0
  -2   8  -6    3.49    0.31   0
  -2  12  -2   19.88    0.82   0
  -2  15   4    1.08    1.11   0
  -1  -7   8   31.93    0.57   0
  -1  -3  -1    6.80    0.23   0
  -1  11   0  116.29    1.33   0
  -1  13   4   12.71    0.97   0
  -1  14   6   -0.38    0.85   0
  -1  14   7    1.59    1.11   0
   0  -5   9   10.59    0.23   0
   0  -4  23   37.87    0.39   0
   0  -2   2  769.03    1.04   0
   0  10   3  122.47    1.38   0
   0  11   5    7.03    0.81   0
   0  12   7   75.80    1.30   0
   0  12   8    1.56    0.95   0
   0  13  12   27.64    1.17   0
   0  13  13    7.32    1.00   0
   0  13  14   49.52    1.64   0
   0  13  15    1.04    1.26   0
   1  -2  18    9.16    0.29   0
   1  -1  21   12.13    0.44   0
   1   0   6    0.04    0.12   0
   1   1   5  153.00    0.68   0
   1   2  24    1.67    0.76   0
   1   3   4   32.97    0.46   0
   1   4   4  440.44    1.59   0
   1   4  25    2.30    0.85   0
   1   5   4  193.80    1.16   0
   1   6  24   52.06    1.49   0
   1   7  23    0.12    1.13   0
   1   8   7    1.24    0.59   0
   1   8  22   26.88    1.35   0
   1   9   9   23.96    0.89   0
   1   9  19    1.41    1.13   0
   1   9  20    6.64    0.94   0
   1  10  13   15.28    0.86   0
   1  10  14   29.21    1.03   0
   1  10  15    6.30    0.78   0
   1  10  16   35.28    1.13   0
  -8  -2 -12    1.47    0.98   0
  -8   0 -13    1.19    0.75   0
  -7  -9  -4   19.16    1.30   0
  -7  -7  -7   19.20    1.22   0
  -7  -3 -11   26.62    0.99   0
  -7   1 -13    0.96    0.61   0
  -7   6 -13    8.77    0.37   0
  -6  -9  -3   16.85    1.19   0
  -5 -12   9    7.95    1.18   0
  -5 -12  10    1.55    1.12   0
  -5 -11   4    8.14    1.13   0
  -5 -10   1   52.71    1.32   0
  -5  -7  -5   60.20    1.11   0
  -5   3 -12    0.13    0.29   0
  -5   4 -12   -0.06    0.25   0
  -4 -11   8   10.64    0.91   0
  -4  -6  -5   55.16    0.89   0
  -3 -10   8   35.93    0.96   0
  -3  -6  -3    0.46    0.49   0
  -3  -1  -8  215.35    1.11   0
  -3  14  -1   24.34    1.09   0
  -3  15   1   19.76    1.18   0
  -2  -9   9  166.14    1.39   0
  -2  -9  20   21.41    0.70   0
  -2  -8   5    7.98    0.44   0
  -2  -7   2   53.42    0.74   0
  -2  -6   0   11.39    0.42   0
  -2   9  -5   10.42    0.46   0
  -2  10  -4   13.11    0.55   0
  -2  11  -3    1.09    0.55   0
  -2  13   0   22.80    0.93   0
  -2  14   2   18.54    0.89   0
  -2  15   5   23.58    1.34   0
  -1  -6   4   51.29    0.63   0
  -1  -5   2   16.52    0.36   0
  -1   8  -3  134.89    1.03   0
  -1   9  -2   18.71    0.59   0
  -1  10  -1  247.09    1.67   0
  -1  12   2    0.65    0.72   0
  -1  14   8   10.01    1.19   0
  -1  14   9    0.49    1.17   0
   0  -3  25    1.20    0.37   0
   0   5  -1   12.63    0.29   0
   0   7   0   -0.02    0.28   0
   0   8   1  121.45    1.12   0
   0   9   2   25.47    0.65   0
   0  10   4    4.30    0.68   0
   0  11   6    1.85    0.79   0
   0  12   9    2.93    0.92   0
   0  12  10   31.42    1.23   0
   1  -2  11    0.63    0.12   0
   1  -2  17    0.35    0.23   0
   1   0  22   -0.59    0.45   0
   1   1  23    1.37    0.55   0
   1   3  24    2.13    0.78   0
   1   4  24   34.14    1.12   0
   1   5  24   10.47    0.82   0
   1   6   5  390.45    1.80   0
   1   6  23   21.81    1.20   0
   1   7   6   20.35    0.56   0
   1   7  22   18.80    1.21   0
   1   8   8   60.02    1.02   0
   1   8  20   92.87    1.73   0
   1   8  21    6.97    0.93   0
   1   9  10    5.92    0.61   0
   1   9  11    2.58    0.57   0
   1   9  12   41.22    1.15   0
   1   9  13    4.42    0.82   0
   1   9  14   11.86    0.92   0
   1   9  15   23.06    1.08   0
   1   9  16    2.62    1.00   0
   1   9  17    4.98    1.00   0
   1   9  18    2.06    0.81   0
  -8  -7  -8   31.73    1.50   0
  -8  -6  -9   -0.54    1.14   0
  -8  -5 -10   75.65    1.66   0
  -8  -4 -11   24.69    1.28   0
  -7 -11   0    2.50    1.42   0
  -7 -10  -2   -0.27    0.92   0
  -7  -2 -12   -0.94    0.79   0
  -7   0 -13   18.63    0.78   0
  -6 -12   5    2.32    1.41   0
  -6 -11   1   -1.41    1.10   0
  -6 -10  -1    7.78    0.88   0
  -6  -8  -5  101.04    1.53   0
  -6  -6  -8   11.17    0.97   0
  -6  -4 -10    0.94    0.77   0
  -6  -1 -12   23.47    0.77   0
  -5 -11   3    1.88    1.01   0
  -5 -10   0   23.59    1.12   0
  -5  -9  -2    5.58    0.70   0
  -5  -8  -4   18.75    0.96   0
  -5  -6  -7    2.96    0.77   0
  -5  -5  -8   27.64    0.76   0
  -5  -4  -9  212.49    1.71   0
  -5  -1 -11   11.05    0.54   0
  -5   2 -12  291.20    1.33   0
  -5   9 -10    1.66    0.28   0
  -5  13  -6    5.25    0.72   0
  -4 -11   7    1.80    0.67   0
  -4 -10   3  343.87    2.35   0
  -4  -9   0   31.58    0.97   0
  -4  -8  -2   11.99    0.67   0
  -4  -7  -4    0.03    0.66   0
  -4  11  -7   34.55    0.68   0
  -4  14  -3   18.31    0.95   0
  -3 -10   7   90.15    1.19   0
  -3  -9   3  130.52    1.39   0
  -3  -4  -6   80.68    0.91   0
  -3   1  -9    1.64    0.19   0
  -3  12  -4   29.61    0.82   0
  -3  15   2    0.69    1.17   0
  -2  -9   8  302.58    1.82   0
  -2  -9  21    1.52    0.54   0
  -2  -8   4   55.00    0.87   0
  -2  -5  -2   31.51    0.55   0
  -2   1  -7    6.95    0.19   0
  -2   5  -7   30.04    0.25   0
  -2  12  -1   13.50    0.78   0
  -2  14   3   10.64    1.03   0
  -2  15   6    7.83    1.03   0
  -2  15   7   37.88    1.55   0
  -1  -7   7   89.51    0.82   0
  -1  -7  22   15.24    0.36   0
  -1  -4   0   -0.15    0.18   0
  -1   6  -4  382.00    1.28   0
  -1  11   1   25.21    0.86   0
  -1  12   3    0.53    0.79   0
  -1  13   5    9.21    0.78   0
  -1  13   6   51.59    1.35   0
  -1  14  10    1.78    1.25   0
  -1  14  11   13.28    1.49   0
  -1  14  12    8.80    1.40   0
   0  -5   8   87.73    0.55   0
   0   3  -1    0.08    0.17   0
   0   4  -1  490.69    1.33   0
   0  11   7   -0.52    0.76   0
   0  12  11   17.97    0.94   0
   0  12  12   37.26    1.32   0
   0  12  13   -1.35    1.11   0
   0  12  14   60.08    1.64   0
   0  12  15    0.47    1.24   0
   0  12  16   67.80    1.74   0
   0  12  17   10.27    1.14   0
   1  -2  16  243.99    0.91   0
   1  -1   8  143.67    0.51   0
   1  -1  20    0.23    0.33   0
   1   2   5  135.78    0.75   0
   1   2  23   25.17    0.83   0
   1   3  23    1.43    0.70   0
   1   4  23    0.43    0.85   0
   1   5   5   41.92    0.62   0
   1   5  23    0.10    0.85   0
   1   6   6   34.54    0.72   0
   1   6  22   51.40    1.34   0
   1   7   7    0.02    0.38   0
   1   7  20   12.32    1.03   0
   1   7  21    5.08    0.78   0
   1   8   9   30.14    0.75   0
   1   8  10  107.23    1.35   0
   1   8  18   21.21    1.14   0
   1   8  19    3.08    0.77   0
  -7 -10  -3   10.84    1.39   0
  -7  -6  -9    1.79    0.79   0
  -7  -5 -10    9.32    0.82   0
  -7  -4 -11    0.20    0.91   0
  -6 -12   4    8.27    1.35   0
  -6  -9  -4   21.09    1.17   0
  -6  -7  -7   15.67    0.84   0
  -6  -3 -11    3.47    0.69   0
  -6   3 -13   33.62    0.57   0
  -6   4 -13  107.61    0.79   0
  -5 -12   7   22.13    1.09   0
  -5  -3 -10    6.15    0.49   0
  -5   1 -12   90.49    0.88   0
  -4 -12  14    5.99    0.97   0
  -4 -11   6   14.69    0.80   0
  -4 -10   2   49.82    1.18   0
  -4  -4  -8    9.56    0.62   0
  -4  -1 -10   14.25    0.50   0
  -4   3 -11  144.03    0.69   0
  -4  13  -4    0.78    0.69   0
  -3 -11  14   15.11    0.88   0
  -3 -11  15    5.46    0.76   0
  -3 -11  16    5.93    0.88   0
  -3 -10   6   27.76    0.78   0
  -3  -9   2    7.39    0.70   0
  -3  -7  -2    2.32    0.43   0
  -3  -5  -5  132.31    1.13   0
  -3  10  -6   -0.08    0.42   0
  -3  11  -5   14.41    0.59   0
  -3  13  -2   37.11    1.01   0
  -3  14   0    1.93    0.89   0
  -3  15   3    2.85    1.15   0
  -2  -9   7  472.37    2.25   0
  -2  -7   1   12.02    0.57   0
  -2  -6  -1  148.91    1.17   0
  -2  13   1   39.20    0.98   0
  -2  14   4    5.81    1.08   0
  -1  -8  12    5.70    0.42   0
  -1  -8  13    5.29    0.40   0
  -1  -8  14   57.84    0.70   0
  -1  -8  15   35.87    0.59   0
  -1  -8  16   59.79    0.71   0
  -1  -7   6   28.82    0.56   0
  -1  10   0    2.19    0.58   0
  -1  12   4    1.81    0.78   0
  -1  13   7    1.98    1.03   0
   0  -4   5    3.89    0.18   0
   0  -2  26   17.84    0.61   0
   0  -1  27    0.16    0.66   0
   0   6   0   58.07    0.63   0
   0   7   1    0.36    0.42   0
   0   8   2  100.42    1.07   0
   0   9   3  119.32    1.19   0
   0  10   5   37.55    0.84   0
   0  11   8   13.17    0.76   0
   0  11   9    0.29    0.86   0
   0  11  19   18.62    1.58   0
   1  -2  12   20.34    0.23   0
   1  -2  15   22.10    0.33   0
   1  -1  19   47.47    0.62   0
   1   0  21    7.53    0.47   0
   1   3   5  107.28    0.75   0
   1   4   5   27.98    0.48   0
   1   4  22   23.27    0.92   0
   1   5   6  193.81    1.26   0
   1   5  22    6.26    0.86   0
   1   6   7   14.89    0.59   0
   1   6  21   11.44    0.96   0
   1   7   8   41.89    0.77   0
   1   7   9   23.77    0.78   0
   1   7  19    2.22    0.94   0
   1   8  11   31.25    0.85   0
   1   8  12   37.96    1.00   0
   1   8  13   -1.36    0.77   0
   1   8  14   67.77    1.30   0
   1   8  15   74.96    1.35   0
   1   8  16   86.13    1.34   0
   1   8  17    7.32    0.80   0
  -8  -6 -10    1.42    1.26   0
  -8  -5 -11    4.24    1.18   0
  -8  -2 -13    4.54    0.94   0
  -8   1 -14    3.27    0.83   0
  -8   2 -14    8.86    0.75   0
  -8   3 -14    2.06    0.62   0
  -7  -3 -12   49.90    1.22   0
  -7  -1 -13    1.06    0.76   0
  -6 -12   3   48.72    1.65   0
  -6 -11   0    3.80    0.95   0
  -6  -8  -6    0.10    0.74   0
  -6   1 -13   17.62    0.61   0
  -6  10 -10    5.69    0.39   0
  -6  11  -9    0.26    0.51   0
  -5 -12   5   95.82    1.75   0
  -5  -9  -3   -0.14    0.63   0
  -5  -8  -5   19.60    1.02   0
  -5  -2 -11   35.38    0.80   0
  -5   5 -12    0.05    0.16   0
  -4 -12  10  143.63    1.83   0
  -4 -12  11    0.55    0.99   0
  -4 -12  12   30.59    1.03   0
  -4 -11   5   25.58    0.90   0
  -4 -10   1   87.24    1.41   0
  -4  -9  -1   16.61    0.74   0
  -4  -8  -3   19.17    0.75   0
  -4  -6  -6   83.59    1.06   0
  -4   2 -11  105.70    0.68   0
  -4  14  -2    1.68    0.92   0
  -3 -11  10    0.99    0.72   0
  -3 -11  11   24.79    0.99   0
  -3 -11  12    3.52    0.75   0
  -3 -11  17    0.52    0.78   0
  -3 -10   5   23.79    0.89   0
  -3  -6  -4   15.76    0.53   0
  -3  -2  -8   34.09    0.58   0
  -3   0  -9  151.71    0.86   0
  -3  12  -3    6.81    0.67   0
  -3  14   1   26.65    1.14   0
  -2  -8   3   65.02    0.93   0
  -2  -4  -4   98.29    0.87   0
  -2  -3  -5   31.93    0.52   0
  -2  11  -2  205.81    1.54   0
  -2  12   0    1.13    0.76   0
  -2  13   2   49.99    1.24   0
  -2  14   5   19.91    1.19   0
  -1  -8  11  140.68    1.05   0
  -1  -8  17    5.05    0.41   0
  -1  -6   3   91.23    0.78   0
  -1  -5   1    2.16    0.22   0
  -1   0  -4   -0.00    0.11   0
  -1   7  -3  128.38    0.90   0
  -1   8  -2   24.09    0.56   0
  -1   9  -1  176.47    1.32   0
  -1  11   2   -0.46    0.51   0
  -1  12   5   61.79    1.26   0
  -1  13   8    6.14    0.85   0
  -1  13   9   65.04    1.59   0
   0  -3   3   67.65    0.40   0
   0   9   4   41.12    0.87   0
   0  10   6   38.72    0.88   0
   0  10  21   13.85    1.52   0
   0  11  10   -1.14    0.64   0
   0  11  11   33.38    1.24   0
   0  11  12   -0.22    1.01   0
   0  11  13    2.04    0.96   0
   0  11  14    6.79    1.06   0
   0  11  15   -0.25    1.03   0
   0  11  16    1.79    1.20   0
   0  11  17    7.08    1.22   0
   0  11  18    5.64    1.01   0
   1   0   7   41.46    0.34   0
   1   0  20   -1.05    0.44   0
   1   1   6   72.57    0.51   0
   1   1  21   12.45    0.60   0
   1   3  22   -0.62    0.55   0
   1   4   6  453.51    1.71   0
   1   4  21  141.01    1.56   0
   1   5  21    0.22    0.58   0
   1   6   8  193.05    1.43   0
   1   6  19    0.66    0.80   0
   1   6  20   47.52    1.07   0
   1   7  10  141.96    1.40   0
   1   7  11   58.49    1.04   0
   1   7  16   29.37    0.99   0
   1   7  17    7.26    0.89   0
   1   7  18    0.61    0.62   0
  -8  -7  -9   11.33    1.11   0
  -8  -4 -12    1.94    1.13   0
  -8   0 -14   35.05    1.00   0
  -7 -11  -2    5.49    1.08   0
  -7  -9  -6    4.62    1.22   0
  -7  -7  -9   29.77    1.27   0
  -7  -6 -10    0.29    1.05   0
  -7  -5 -11   32.08    1.16   0
  -6 -10  -3    1.81    0.81   0
  -6  -9  -5    2.27    0.80   0
  -6  -6  -9   49.87    1.10   0
  -6  -5 -10   57.48    1.11   0
  -6  -4 -11  113.52    1.47   0
  -6   0 -13   -0.01    0.51   0
  -6   5 -13    6.32    0.29   0
  -5 -12   4    6.38    1.09   0
  -5 -11   1   80.98    1.46   0
  -5 -10  -2   16.52    1.03   0
  -5  -9  -4    1.70    0.86   0
  -5  -7  -7  146.48    1.67   0
  -5  -6  -8   42.55    0.96   0
  -5  -4 -10  150.29    1.50   0
  -5   0 -12    0.65    0.42   0
  -4 -12   9   28.09    1.17   0
  -4 -11   4   31.28    0.99   0
  -4  -2 -10  161.19    1.22   0
  -4   4 -11   15.26    0.21   0
  -4  12  -5   36.16    0.87   0
  -3 -11   9    2.10    0.77   0
  -3  -9   1  339.59    2.15   0
  -3  -8  -1    0.21    0.41   0
  -3  -7  -3  139.74    1.33   0
  -3  13  -1    0.89    0.73   0
  -2 -10  12   -0.09    0.51   0
  -2 -10  13   17.97    0.71   0
  -2 -10  14    0.45    0.58   0
  -2 -10  16   20.22    0.76   0
  -2  -9   6  110.05    1.12   0
  -2  -7   0    3.11    0.51   0
  -2  -2  -6   57.14    0.58   0
  -2   8  -5   27.04    0.51   0
  -2   9  -4  207.50    1.30   0
  -2  10  -3    0.24    0.46   0
  -2  13   3   13.79    1.06   0
  -2  14   6    4.83    0.82   0
  -2  14   7   19.94    1.28   0
  -1  -8  10  210.18    1.26   0
  -1  -7   5  197.98    1.21   0
  -1  -3  -2   93.41    0.66   0
  -1   5  -4  189.31    0.80   0
  -1  10   1   49.11    0.92   0
  -1  11   3  120.26    1.44   0
  -1  12   6   -1.75    0.89   0
  -1  13  10   24.96    1.12   0
  -1  13  11   13.15    1.20   0
  -1  13  12   15.19    1.32   0
  -1  13  13   34.85    1.60   0
  -1  13  14  123.77    2.19   0
  -1  13  15    1.02    1.40   0
   0  -5   7    8.67    0.24   0
   0  -3  24    0.11    0.38   0
   0   0  27   -0.09    0.68   0
   0   5   0    0.16    0.19   0
   0   8   3  332.89    1.82   0
   0   9   5  145.03    1.42   0
   0   9  22    6.02    1.39   0
   0  10   7   50.60    0.99   0
   0  10   8    1.08    0.75   0
   0  10  19    3.95    1.28   0
   0  10  20    1.26    1.01   0
   1  -1   9  434.74    0.95   0
   1  -1  18  133.45    0.88   0
   1   2   6   75.16    0.60   0
   1   3   6    4.26    0.31   0
   1   3  21   52.67    1.00   0
   1   4  20   35.25    0.95   0
   1   5   7  200.83    1.28   0
   1   5  19   16.37    0.84   0
   1   5  20    0.91    0.57   0
   1   6   9    1.53    0.51   0
   1   6  17   18.09    0.86   0
   1   6  18   93.81    1.38   0
   1   7  12   60.29    0.98   0
   1   7  13  158.62    1.51   0
   1   7  14    5.82    0.61   0
   1   7  15   31.21    0.86   0
  -7 -10  -5   19.65    1.47   0
  -7  -8  -8    1.35    1.10   0
  -7  -4 -12    6.08    0.97   0
  -7  -2 -13   10.90    0.71   0
  -7   1 -14   52.12    0.94   0
  -7   2 -14    1.09    0.51   0
  -6 -12   1   18.21    1.53   0
  -6 -11  -2    6.45    1.16   0
  -6  -8  -7   17.30    0.92   0
  -6  -3 -12    7.87    0.78   0
  -5 -12   3   15.59    1.26   0
  -5 -11   0    2.16    1.05   0
  -5  -8  -6   38.23    1.14   0
  -5  -3 -11    5.18    0.62   0
  -5  -1 -12   90.62    0.99   0
  -5  13  -5    2.54    0.72   0
  -4 -11   3  103.30    1.46   0
  -4 -10   0    1.21    0.63   0
  -4  -6  -7   61.20    1.09   0
  -4  -5  -8   32.81    0.83   0
  -4  -4  -9  182.92    1.43   0
  -4   0 -11    0.35    0.32   0
  -4   8  -9  246.13    1.00   0
  -4  14  -1    0.54    0.98   0
  -3 -11   8   17.65    0.88   0
  -3  -6  -5  108.48    1.16   0
  -3  -5  -6  163.06    1.25   0
  -3  11  -4   27.46    0.73   0
  -2 -10  10    2.74    0.58   0
  -2 -10  11    1.16    0.55   0
  -2  -9   5    0.36    0.50   0
  -2  -8   2  104.47    1.05   0
  -2  -6  -2  289.76    1.55   0
  -2   0  -7   -0.05    0.17   0
  -2  11  -1  204.84    1.64   0
  -2  12   1   20.13    0.90   0
  -2  13   4   11.03    1.05   0
  -2  14   8    3.11    1.26   0
  -1  -8   9   63.86    0.78   0
  -1  -6   2   45.26    0.62   0
  -1  -4  -1  708.33    1.84   0
  -1  -2  -3  293.50    0.99   0
  -1   9   0   30.91    0.71   0
  -1  11   4   -0.51    0.69   0
  -1  12   7    5.34    0.94   0
   0  -6  12  222.17    0.84   0
   0  -6  13   71.20    0.48   0
   0  -6  14   45.46    0.39   0
   0  -6  15  141.68    0.59   0
   0  -2  25   19.71    0.61   0
   0  -1  26    5.14    0.67   0
   0   1  27    0.23    0.81   0
   0   6   1   27.19    0.48   0
   0   7   2   14.95    0.46   0
   0   8   4    0.41    0.51   0
   0   8  23    2.55    1.29   0
   0   9   6  161.60    1.52   0
   0   9  21   -1.09    1.13   0
   0  10   9   62.32    1.11   0
   0  10  10    4.73    0.83   0
   0  10  11   43.79    1.14   0
   0  10  16   50.62    1.37   0
   0  10  17   75.22    1.69   0
   0  10  18    7.98    0.98   0
   1   0  19  149.21    1.09   0
   1   2  20    2.25    0.54   0
   1   3  20    8.09    0.70   0
   1   4   7  293.60    1.41   0
   1   4  19   68.72    1.12   0
   1   5   8   51.72    0.72   0
   1   5   9   49.09    0.79   0
   1   5  18    1.80    0.72   0
   1   6  10  208.08    1.49   0
   1   6  11  216.94    1.61   0
   1   6  12    1.57    0.60   0
   1   6  13  183.18    1.58   0
   1   6  14   98.27    1.26   0
   1   6  15   12.21    0.78   0
   1   6  16   64.28    1.05   0
  -8  -6 -11   -0.10    0.91   0
  -8  -5 -12   25.65    1.42   0
  -7  -9  -7   34.61    1.30   0
  -7  -3 -13   15.99    0.96   0
  -7   0 -14    0.37    0.65   0
  -6  -9  -6    1.16    0.81   0
  -6  -5 -11   36.38    1.08   0
  -5 -13   7    0.69    1.20   0
  -5 -12   2   19.49    1.26   0
  -5 -11  -1    0.80    0.97   0
  -5 -10  -3    4.46    1.01   0
  -5  -9  -5    0.03    0.91   0
  -5  -6  -9  166.32    1.70   0
  -5   7 -11    4.54    0.18   0
  -5  12  -6   21.72    0.82   0
  -4 -12   6   90.66    1.63   0
  -4 -11   2   33.18    1.16   0
  -4  -9  -3   11.17    0.87   0
  -4  -7  -6   76.00    1.10   0
  -4  10  -7   26.43    0.60   0
  -3 -11   6   28.91    0.98   0
  -3  -9   0   10.70    0.59   0
  -3  -8  -2   27.10    0.70   0
  -3  -7  -4    3.25    0.59   0
  -3  -3  -8   68.02    0.81   0
  -3  13   0   46.15    1.02   0
  -3  14   3   -0.94    1.02   0
  -2 -10   9    4.26    0.62   0
  -2 -10  18   19.95    0.70   0
  -2  -9   4   17.62    0.70   0
  -2  10  -2    4.25    0.53   0
  -2  12   2   12.93    0.83   0
  -2  13   5   22.08    1.18   0
  -2  14   9   11.73    1.00   0
  -2  14  10   -1.24    1.25   0
  -2  14  11    2.49    1.39   0
  -1  -8   8  411.92    1.77   0
  -1  -8  19   74.02    0.67   0
  -1  -7   4   56.63    0.74   0
  -1  -5   0    0.25    0.33   0
  -1   6  -3  117.16    0.78   0
  -1   8  -1   16.79    0.54   0
  -1  10   2    2.45    0.57   0
  -1  11   5    1.66    0.73   0
  -1  12   8   -0.07    0.66   0
  -1  12   9  100.57    1.67   0
  -1  12  10   56.79    1.39   0
  -1  12  17  163.24    2.42   0
   0  -6  11    8.08    0.28   0
   0  -4   4    7.44    0.22   0
   0  -4  22   53.12    0.47   0
   0   4   0   40.80    0.43   0
   0   4  26   42.73    1.29   0
   0   6  25   52.06    1.47   0
   0   7  24    0.08    0.90   0
   0   8  22    5.38    1.15   0
   0   9   7   49.02    1.02   0
   0   9  19    3.58    1.15   0
   0   9  20    8.28    0.95   0
   0  10  12   23.00    0.88   0
   0  10  13   11.61    0.77   0
   0  10  14    5.76    0.77   0
   0  10  15   10.21    0.87   0
   1  -1  10    5.21    0.20   0
   1  -1  16   21.13    0.41   0
   1   0   8    0.38    0.15   0
   1   0  18    0.37    0.39   0
   1   1   7   50.91    0.44   0
   1   2   7  470.46    1.46   0
   1   2  19   33.64    0.75   0
   1   3   7  621.43    1.86   0
   1   4   8   19.63    0.52   0
   1   4  18   29.83    0.86   0
   1   5  10   12.82    0.58   0
   1   5  11   19.54    0.62   0
   1   5  15    0.50    0.55   0
   1   5  16    3.97    0.67   0
   1   5  17   16.84    0.67   0
  -8  -4 -13    3.41    1.07   0
  -8  -2 -14    8.72    0.94   0
  -7 -10  -6    8.80    1.36   0
  -7  -8  -9    3.40    1.21   0
  -7  -7 -10   38.01    1.22   0
  -7  -1 -14   53.82    1.13   0
  -6 -12  -1   12.39    1.38   0
  -6 -11  -3    7.76    1.22   0
  -6  -8  -8    0.14    0.74   0
  -6  -4 -12   99.72    1.43   0
  -6  -2 -13   10.65    0.74   0
  -5 -13   6   15.64    1.06   0
  -5  -8  -7   64.10    1.34   0
  -5  -5 -10    6.64    0.58   0
  -5  13  -4    5.55    0.88   0
  -4 -12   5   13.02    1.05   0
  -4 -11   1   18.09    1.09   0
  -4  -8  -5   13.03    0.69   0
  -4  -1 -11   95.62    0.91   0
  -4  14   0   11.98    0.86   0
  -3 -11   5  105.23    1.46   0
  -3 -10   2   10.83    0.66   0
  -3  -9  -1   37.94    0.94   0
  -3   9  -6   16.64    0.49   0
  -3  13   1    3.35    0.90   0
  -3  14   4    7.50    1.12   0
  -2 -10   8   -0.03    0.44   0
  -2 -10  19    6.97    0.69   0
  -2  -8   1    1.02    0.38   0
  -2  -7  -1    1.69    0.36   0
  -2  -5  -4   57.49    0.71   0
  -2  -4  -5  343.74    1.52   0
  -2  -1  -7    6.67    0.27   0
  -2   4  -7  110.80    0.34   0
  -2  11   0    7.28    0.70   0
  -2  13   6   29.63    1.26   0
  -1  -8   7   26.72    0.62   0
  -1   7  -2    7.63    0.38   0
  -1   9   1   59.51    0.90   0
  -1  10   3  110.67    1.29   0
  -1  11   6    0.35    0.77   0
  -1  12  11   75.44    1.42   0
  -1  12  12   22.19    1.20   0
  -1  12  13    7.88    1.12   0
  -1  12  14   14.15    1.24   0
  -1  12  15   29.84    1.23   0
  -1  12  16   18.15    1.13   0
   0  -6  10   94.74    0.62   0
   0  -6  16    3.15    0.17   0
   0  -5   6  542.39    1.37   0
   0   0  26   25.28    0.80   0
   0   1  26    5.06    0.71   0
   0   3  26   -0.25    0.92   0
   0   5   1   11.25    0.37   0
   0   5  25   -0.71    0.99   0
   0   6   2    9.85    0.44   0
   0   6  24    4.44    1.11   0
   0   7   3   18.37    0.50   0
   0   7  23    1.12    0.88   0
   0   8   5  258.29    1.66   0
   0   8  21   64.26    1.42   0
   0   9   8   49.25    0.93   0
   0   9   9   19.74    0.87   0
   0   9  17    7.94    1.06   0
   0   9  18   19.50    0.99   0
   1  -1  15    0.75    0.26   0
   1   0  17  142.13    0.99   0
   1   1  18  133.38    1.10   0
   1   2  18    8.55    0.56   0
   1   3   8   97.75    0.82   0
   1   3  17    5.23    0.53   0
   1   4   9  154.22    1.10   0
   1   4  10   77.52    0.87   0
   1   4  16  120.04    1.27   0
   1   4  17  117.58    1.22   0
   1   5  12    2.32    0.39   0
   1   5  13   75.48    0.96   0
   1   5  14    1.83    0.43   0
  -7  -9  -8    5.70    1.06   0
  -7  -4 -13    2.03    0.96   0
  -7  -2 -14    2.67    0.76   0
  -5 -13   4    4.84    1.29   0
  -5 -12   1   20.35    1.08   0
  -5 -11  -2   45.33    1.38   0
  -5  11  -7    0.79    0.54   0
  -4 -13   9    0.62    0.99   0
  -4 -13  10    3.98    1.12   0
  -4 -13  11   19.03    1.20   0
  -4 -12   4    3.74    0.82   0
  -4 -10  -2    1.91    0.81   0
  -4  -9  -4    2.73    0.78   0
  -4  -7  -7   50.02    1.05   0
  -4  -6  -8  266.38    1.85   0
  -4  14   1    4.47    1.07   0
  -3 -12  10   47.85    1.17   0
  -3 -12  11   27.06    1.08   0
  -3 -12  12    0.24    0.84   0
  -3 -12  13   56.33    1.26   0
  -3 -12  14    5.87    0.92   0
  -3 -12  16    0.45    0.83   0
  -3 -11   4  106.78    1.47   0
  -3 -10   1    7.35    0.79   0
  -3  -8  -3    0.75    0.47   0
  -3  -6  -6    2.66    0.54   0
  -3  -5  -7  101.00    1.09   0
  -3  -2  -9   18.29    0.48   0
  -3  11  -3  140.77    1.32   0
  -3  12  -1    1.79    0.70   0
  -3  14   5   18.82    1.19   0
  -2 -10   6   30.50    0.84   0
  -2 -10   7   79.19    1.04   0
  -2 -10  20    1.16    0.58   0
  -2  -9   3    1.67    0.44   0
  -2  -8   0    0.12    0.50   0
  -2  -6  -3    7.79    0.42   0
  -2  -3  -6   14.83    0.38   0
  -2   8  -4   28.84    0.54   0
  -2   9  -3  219.50    1.38   0
  -2  12   3    0.30    0.59   0
  -2  13   7    5.07    0.80   0
  -2  13   8    2.29    1.09   0
  -1  -8   6    2.63    0.45   0
  -1  -8  20   15.85    0.42   0
  -1  -7   3    4.99    0.44   0
  -1  -6   1  160.75    1.04   0
  -1  -1  -4  107.56    0.55   0
  -1  11   7   39.97    1.12   0
  -1  11  18   46.84    1.65   0
   0  -3  23    0.62    0.38   0
   0  -1  25    4.98    0.54   0
   0   3   0   -0.40    0.14   0
   0   4  25   17.36    1.04   0
   0   5  24   -0.22    0.99   0
   0   6  23   60.45    1.46   0
   0   7   4    9.55    0.55   0
   0   7  22   11.33    0.89   0
   0   8   6   79.57    1.00   0
   0   8  19   55.67    1.44   0
   0   8  20    2.96    0.81   0
   0   9  10   23.38    0.79   0
   0   9  11   -0.11    0.75   0
   0   9  12    5.07    0.83   0
   0   9  13   21.06    1.01   0
   0   9  14   38.80    1.15   0
   0   9  15   -0.16    0.66   0
   0   9  16   27.68    0.99   0
   1  -1  11    5.96    0.20   0
   1  -1  12    5.60    0.23   0
   1  -1  14    0.30    0.21   0
   1   0   9   24.98    0.33   0
   1   0  16   -0.38    0.31   0
   1   1   8  146.38    0.75   0
   1   1  17    8.65    0.47   0
   1   2   8  107.56    0.74   0
   1   3   9    2.51    0.35   0
   1   4  11  108.18    0.99   0
   1   4  12   53.23    0.82   0
   1   4  13    0.89    0.49   0
   1   4  14   66.72    0.93   0
   1   4  15    8.15    0.47   0
  -8  -1 -15    0.43    0.83   0
  -7 -10  -7   20.16    1.28   0
  -7  -7 -11   31.11    1.41   0
  -7  -6 -12    0.35    1.04   0
  -7   5 -14   13.18    0.37   0
  -6 -12  -2   29.42    1.32   0
  -6 -10  -6   32.32    1.22   0
  -6  -9  -8   27.58    1.26   0
  -6  -8  -9    5.48    1.02   0
  -6  -7 -10   20.03    0.94   0
  -6  -3 -13   33.11    0.94   0
  -6   0 -14   93.91    1.08   0
  -6   2 -14    0.64    0.37   0
  -5 -13   3    6.28    1.34   0
  -5 -11  -3    4.06    1.05   0
  -5 -10  -5   12.22    1.03   0
  -5  -8  -8    3.76    0.87   0
  -5  -7  -9  143.00    1.70   0
  -5  -6 -10   81.41    1.35   0
  -5  -3 -12    0.07    0.55   0
  -5   0 -13  172.76    1.22   0
  -5   1 -13   14.19    0.46   0
  -5   2 -13   20.54    0.44   0
  -4 -13   7    4.87    1.08   0
  -4 -13   8   19.58    1.20   0
  -4 -12   3   -0.74    0.75   0
  -4 -11   0    0.78    0.66   0
  -4  -4 -10   86.17    1.07   0
  -4  -2 -11  106.47    0.97   0
  -3 -12   8    4.58    0.82   0
  -3 -11   3   59.33    1.20   0
  -3  -7  -5  127.64    1.26   0
  -3  -4  -8   10.68    0.44   0
  -3  13   2   27.54    0.93   0
  -3  14   6    3.14    0.92   0
  -3  14   7   41.89    1.53   0
  -2  -9   2  352.26    2.03   0
  -2  -7  -2   -0.21    0.35   0
  -2   7  -5   18.18    0.40   0
  -2  10  -1  185.42    1.45   0
  -2  11   1   53.46    0.95   0
  -2  12   4    0.95    0.61   0
  -2  13   9   44.40    1.29   0
  -2  13  10    6.15    1.17   0
  -2  13  11  158.55    2.25   0
  -2  13  12    3.89    1.28   0
  -2  13  13  111.79    2.03   0
  -2  13  14   40.23    1.69   0
  -1  -9  12   35.12    0.64   0
  -1  -9  13    1.70    0.45   0
  -1  -9  14    2.05    0.44   0
  -1  -5  -1   11.46    0.43   0
  -1  -4  -2   25.69    0.41   0
  -1  -3  -3  145.14    0.82   0
  -1   8   0    6.78    0.46   0
  -1   9   2   77.72    1.04   0
  -1  10   4   82.75    1.11   0
  -1  11   8    4.45    0.66   0
  -1  11   9   -1.20    0.86   0
  -1  11  10   31.20    1.11   0
  -1  11  15   15.87    1.22   0
  -1  11  16   80.83    1.75   0
  -1  11  17   12.58    1.05   0
   0  -6   9  171.75    0.81   0
   0  -3   2   26.26    0.29   0
   0  -2   1   10.53    0.18   0
   0  -2  24    8.63    0.47   0
   0   0  25   -0.30    0.63   0
   0   2  25   20.50    0.92   0
   0   4  24   22.02    1.01   0
   0   5  23    9.29    0.96   0
   0   6   3  401.60    1.71   0
   0   6  22    9.46    1.06   0
   0   7   5   40.39    0.75   0
   0   7  20   15.43    1.13   0
   0   7  21    3.88    0.79   0
   0   8   7   16.29    0.59   0
   0   8   8   49.75    0.96   0
   0   8  17    0.02    0.97   0
   0   8  18    9.61    0.83   0
   1   0  10   -0.32    0.18   0
   1   0  15    3.65    0.32   0
   1   1   9  401.91    1.31   0
   1   2   9   11.17    0.31   0
   1   2  10    0.74    0.31   0
   1   2  15   22.35    0.60   0
   1   2  16  247.02    1.45   0
   1   3  10  286.99    1.40   0
   1   3  11    7.88    0.45   0
   1   3  12   13.29    0.52   0
   1   3  13    3.65    0.47   0
   1   3  14    7.00    0.51   0
   1   3  15  147.31    1.19   0
  -7  -9  -9   19.06    1.17   0
  -7  -5 -13   26.85    1.25   0
  -7  -3 -14   14.53    0.94   0
  -7   1 -15   15.54    0.76   0
  -6 -12  -3    2.80    1.39   0
  -6 -11  -5   28.97    1.44   0
  -6 -10  -7    3.32    1.18   0
  -6  -4 -13  110.23    1.46   0
  -6  -1 -14   -0.12    0.57   0
  -6   3 -14    2.99    0.37   0
  -5 -13   2    0.76    1.28   0
  -5 -12  -1   47.61    1.50   0
  -5  -9  -7    0.49    0.91   0
  -5   3 -13   31.45    0.43   0
  -5  12  -5    3.07    0.70   0
  -5  13  -3   12.12    0.92   0
  -4 -13   6    0.06    1.09   0
  -4 -11  -1    1.82    0.87   0
  -4 -10  -3   43.80    1.04   0
  -4  -9  -5    4.52    0.62   0
  -4  -3 -11  145.86    1.25   0
  -4  12  -3   55.25    1.04   0
  -4  14   3   20.82    1.20   0
  -3 -12   7   64.32    1.34   0
  -3 -10   0   92.68    1.25   0
  -3   0 -10   -0.02    0.24   0
  -3   1 -10    4.36    0.22   0
  -3   2 -10  105.12    0.53   0
  -3  11  -2    7.64    0.67   0
  -3  12   0    4.57    0.60   0
  -3  13   3    1.39    0.70   0
  -3  14   8    0.74    0.94   0
  -3  14   9   37.66    1.58   0
  -2 -11  11   45.55    0.96   0
  -2 -11  12   12.28    0.73   0
  -2 -11  13   13.82    0.74   0
  -2 -11  14    8.32    0.70   0
  -2 -11  15   37.96    0.94   0
  -2 -10   5   26.26    0.70   0
  -2  -8  -1    9.61    0.59   0
  -2  -5  -5    6.83    0.48   0
  -2  11   2    9.83    0.78   0
  -2  12   5    3.67    0.67   0
  -2  12   6   18.75    1.03   0
  -1  -9  10   27.71    0.63   0
  -1  -9  11    1.91    0.42   0
  -1  -9  15   55.52    0.71   0
  -1  -8   5    0.88    0.32   0
  -1  -7   2   12.25    0.50   0
  -1  -6   0   18.88    0.53   0
  -1   5  -3    1.78    0.22   0
  -1   7  -1  119.16    0.94   0
  -1   9  22    6.83    1.33   0
  -1  10   5  419.57    2.36   0
  -1  10   6  146.38    1.57   0
  -1  10  19    4.90    1.35   0
  -1  10  20    7.96    1.09   0
  -1  11  11    5.23    0.73   0
  -1  11  12    9.07    0.83   0
  -1  11  13    1.60    0.76   0
  -1  11  14   16.51    0.95   0
   0  -6   8    1.96    0.26   0
   0  -5   5    2.27    0.22   0
   0  -4   3  500.62    1.24   0
   0  -1  24    3.23    0.59   0
   0   4   1  454.90    1.38   0
   0   5   2   30.77    0.47   0
   0   6  21   10.14    1.01   0
   0   7  19    0.75    0.91   0
   0   8   9    0.13    0.43   0
   0   8  10    5.36    0.70   0
   0   8  11   22.66    0.84   0
   0   8  12   76.23    1.25   0
   0   8  13  233.07    1.97   0
   0   8  14  102.68    1.47   0
   0   8  15  196.15    1.92   0
   0   8  16   39.88    1.02   0
   1   0  11   54.99    0.50   0
   1   0  12   -0.51    0.22   0
   1   0  13    0.18    0.25   0
   1   0  14    0.05    0.27   0
   1   1  10    5.14    0.28   0
   1   1  13    2.99    0.33   0
   1   1  14    0.32    0.34   0
   1   2  11    0.63    0.30   0
   1   2  12   19.48    0.47   0
   1   2  13  186.28    1.19   0
   1   2  14   31.75    0.55   0
  -7  -8 -11   -0.92    1.24   0
  -7  -7 -12   13.34    1.21   0
  -7  -4 -14    1.54    0.99   0
  -7   0 -15    2.92    0.65   0
  -7   2 -15    0.49    0.48   0
  -6 -12  -4    5.82    1.33   0
  -6 -11  -6   41.49    1.58   0
  -6  -9  -9   -0.48    1.08   0
  -6  -8 -10   -0.32    1.09   0
  -6  -7 -11   16.27    1.12   0
  -6  -6 -12   -0.58    0.86   0
  -5 -13   1   -0.78    1.29   0
  -5 -11  -4   18.84    0.97   0
  -5 -10  -6    5.99    1.05   0
  -5  -7 -10   22.93    0.98   0
  -5  -4 -12    0.77    0.52   0
  -5  -2 -13   21.05    0.70   0
  -5   9  -9    4.43    0.38   0
  -4 -12   1   -1.82    0.96   0
  -4 -10  -4   27.61    1.11   0
  -4  -8  -7   61.71    1.20   0
  -4  -7  -8    3.76    0.58   0
  -4  -6  -9  198.91    1.63   0
  -4  -5 -10   22.27    0.78   0
  -4   0 -12   86.65    0.78   0
  -4  10  -6   54.30    0.78   0
  -4  13   0    4.61    0.95   0
  -4  14   4   72.60    1.64   0
  -3 -12   6   -0.94    0.80   0
  -3 -11   2   40.13    0.95   0
  -3  -9  -3   32.65    0.95   0
  -3  -7  -6    0.18    0.58   0
  -3  -6  -7   75.63    0.96   0
  -3  -5  -8   94.95    1.08   0
  -3  -1 -10    4.32    0.34   0
  -3   9  -5  161.47    1.14   0
  -3  12   1   75.16    1.28   0
  -3  13   4    1.44    0.72   0
  -2 -11   9   17.47    0.77   0
  -2 -11  10   19.79    0.67   0
  -2 -10   4   83.78    1.08   0
  -2  -9   1    8.56    0.52   0
  -2  -7  -3    8.02    0.57   0
  -2  -4  -6  124.82    0.96   0
  -2   9  -2  313.01    1.64   0
  -2  10   0    1.92    0.55   0
  -2  11   3    3.69    0.78   0
  -2  12   7    0.70    0.95   0
  -1  -9   8    7.27    0.49   0
  -1  -9   9    9.08    0.48   0
  -1  -9  16    0.52    0.35   0
  -1  -8   4   -0.47    0.44   0
  -1  -2  -4   96.05    0.62   0
  -1   6  -2   28.04    0.43   0
  -1   8   1   13.52    0.57   0
  -1   8  23    2.18    1.19   0
  -1   9   3   88.96    1.04   0
  -1   9  21   64.38    1.77   0
  -1  10   7  275.36    2.08   0
  -1  10  17    9.36    1.18   0
  -1  10  18    0.10    0.89   0
   0   0  24   53.03    0.91   0
   0   1  24    2.51    0.64   0
   0   5  22    0.98    0.64   0
   0   6   4   64.48    0.75   0
   0   6  20   14.85    0.99   0
   0   7   6  174.68    1.31   0
   0   7   7   -1.21    0.51   0
   0   7  17    0.97    0.77   0
   0   7  18   18.04    0.84   0
  -7  -9 -10   17.14    1.19   0
  -7  -6 -13   10.17    1.15   0
  -7  -2 -15    0.31    0.81   0
  -6 -10  -8   13.97    1.36   0
  -6  -5 -13    5.90    0.91   0
  -5 -11  -5    3.41    1.04   0
  -5  -9  -8    2.26    0.98   0
  -5  -8  -9   -0.04    0.64   0
  -5  -6 -11    3.48    0.60   0
  -5  13  -2    2.24    0.91   0
  -4 -13   4    0.81    0.81   0
  -4  -9  -6   17.42    0.77   0
  -4  -4 -11   14.79    0.68   0
  -4  -1 -12   50.09    0.72   0
  -4  11  -4   27.53    0.79   0
  -4  12  -2   13.25    0.84   0
  -4  13   1   13.54    0.99   0
  -4  14   5   13.06    1.36   0
  -3 -12   4   16.06    0.98   0
  -3 -12   5   37.74    1.00   0
  -3  -8  -5   11.29    0.61   0
  -3  -4  -9    2.27    0.48   0
  -3  -2 -10  108.62    0.92   0
  -3  11  -1   65.09    1.08   0
  -3  13   5   13.55    0.90   0
  -3  13   6    7.19    1.11   0
  -2 -11   7    4.18    0.73   0
  -2 -11   8   82.57    1.12   0
  -2 -11  17   11.91    0.71   0
  -2 -10   3    0.87    0.59   0
  -2  -9   0  134.71    1.36   0
  -2  -8  -2    0.04    0.54   0
  -2  -3  -7  385.26    1.55   0
  -2   8  -3    2.44    0.39   0
  -2  11   4    1.94    0.73   0
  -2  12   8    4.57    0.76   0
  -2  12   9   11.48    1.01   0
  -2  12  10    0.09    1.06   0
  -2  12  11    0.93    1.08   0
  -2  12  12   13.66    1.18   0
  -2  12  13   -1.47    1.07   0
  -2  12  14   13.00    1.32   0
  -2  12  15    1.95    1.18   0
  -1  -9   7   52.48    0.82   0
  -1  -7   1   45.19    0.71   0
  -1  -5  -2   33.12    0.57   0
  -1  -4  -3   16.99    0.42   0
  -1   7  24    1.84    1.18   0
  -1   8  22    1.92    1.16   0
  -1   9   4    2.61    0.56   0
  -1   9  20   19.52    1.29   0
  -1  10   8    2.55    0.57   0
  -1  10   9    2.70    0.79   0
  -1  10  10   14.66    0.93   0
  -1  10  11   -0.69    0.80   0
  -1  10  13   -1.22    0.88   0
  -1  10  14   23.97    1.17   0
  -1  10  15    1.05    1.01   0
  -1  10  16   11.57    0.88   0
   0  -6   7   25.83    0.39   0
   0   5   3  237.59    1.23   0
   0   5  21    4.08    0.81   0
   0   6   5  446.22    1.91   0
   0   6  19   28.74    1.04   0
   0   7   8    5.20    0.55   0
   0   7   9   61.79    0.98   0
   0   7  15   51.88    1.14   0
   0   7  16    0.45    0.73   0
  -5 -12  -3    7.41    0.94   0
  -4 -13   3    2.29    0.88   0
  -4 -11  -3    0.85    0.71   0
  -3 -10  -2  175.48    1.69   0
  -3  -9  -4    2.46    0.58   0
  -3  12   2    3.85    0.63   0
  -3  13   7   41.73    1.20   0
  -2  10   1   15.84    0.58   0
  -1  -8   3   48.96    0.71   0
  -1   7   0   50.77    0.64   0
  -1   8   2   26.24    0.57   0
  -1   9  19   35.74    1.22   0
  -1  10  12   95.74    1.41   0
   0   3   1    0.27    0.15   0
   0   4   2  197.22    0.96   0
   0   6  18   47.48    1.03   0
   0   7  10   73.87    0.99   0
   0   7  13   33.41    0.80   0
   0   7  14  112.26    1.34   0
;
_shelx_hkl_checksum     41040
_shelx_res_file
;
TITL dpantsa in P2(1)/n
    dpantsa.res
    created by SHELXL-2019/3 at 15:33:46 on 08-Sep-2025
CELL  0.71073   7.5268  12.0672  20.6402   90.000   92.740   90.000
ZERR    4.000   0.0003   0.0007   0.0009    0.000    0.003    0.000
LATT  1
SYMM 1/2-X, 1/2+Y, 1/2-Z
SFAC C H N O S
UNIT 96 76 4 8 4
TEMP -153
SIZE 0.181  0.363  0.435
L.S. 4
BOND $H
FMAP 2
PLAN -10 .5 -.5
ACTA
CONF
WGHT    0.047800    1.438800
FVAR       0.36010
S1    5    0.642073    0.463840    0.252899    11.00000    0.01716    0.01263 =
         0.01518   -0.00060    0.00034   -0.00107
O1    4    0.639642    0.571222    0.222415    11.00000    0.02752    0.01385 =
         0.01936    0.00079    0.00237   -0.00263
N1    3    0.228944    0.168063    0.362213    11.00000    0.02707    0.01992 =
         0.02690   -0.00248    0.00493   -0.00689
O2    4    0.805647    0.424393    0.284322    11.00000    0.01758    0.02058 =
         0.02130   -0.00103   -0.00140   -0.00072
C2    1    0.161569    0.255417    0.331046    11.00000    0.02007    0.02358 =
         0.02485   -0.00389    0.00263   -0.00498
AFIX  43
H2    2    0.039969    0.255983    0.316417    11.00000   -1.20000
AFIX   0
C3    1    0.270435    0.347425    0.319632    11.00000    0.02001    0.01854 =
         0.01783   -0.00304    0.00231   -0.00122
C4    1    0.444236    0.349105    0.341603    11.00000    0.02008    0.01464 =
         0.01491   -0.00155    0.00332   -0.00222
C5    1    0.525269    0.257685    0.373233    11.00000    0.02343    0.01459 =
         0.01386   -0.00187    0.00312   -0.00166
C6    1    0.706687    0.246648    0.393554    11.00000    0.02465    0.01696 =
         0.01557   -0.00080    0.00131   -0.00048
AFIX  43
H6    2    0.786202    0.306822    0.388467    11.00000   -1.20000
AFIX   0
C7    1    0.767733    0.149385    0.420527    11.00000    0.02951    0.02220 =
         0.01763   -0.00068    0.00106    0.00478
AFIX  43
H7    2    0.890248    0.141725    0.433003    11.00000   -1.20000
AFIX   0
C8    1    0.650348    0.060648    0.429915    11.00000    0.04127    0.01730 =
         0.02176    0.00277    0.00443    0.00441
AFIX  43
H8    2    0.694212   -0.005968    0.449289    11.00000   -1.20000
AFIX   0
C9    1    0.474291    0.069139    0.411526    11.00000    0.03872    0.01409 =
         0.02509   -0.00053    0.00669   -0.00467
AFIX  43
H9    2    0.396757    0.008686    0.418641    11.00000   -1.20000
AFIX   0
C10   1    0.405878    0.167294    0.381900    11.00000    0.02915    0.01494 =
         0.01717   -0.00288    0.00534   -0.00315
C11   1    0.276818    0.460276    0.287292    11.00000    0.01673    0.01905 =
         0.02119   -0.00140   -0.00083    0.00058
AFIX  23
H11A  2    0.198639    0.516693    0.305973    11.00000   -1.20000
H11B  2    0.262576    0.458325    0.239374    11.00000   -1.20000
AFIX   0
C12   1    0.477507    0.464038    0.314824    11.00000    0.01664    0.01358 =
         0.01654    0.00026    0.00097    0.00072
C13   1    0.522839    0.557653    0.361544    11.00000    0.01693    0.01531 =
         0.01730   -0.00154    0.00310   -0.00168
C14   1    0.482480    0.666371    0.343619    11.00000    0.02356    0.01716 =
         0.02134    0.00073    0.00297    0.00202
AFIX  43
H14   2    0.427011    0.681116    0.302206    11.00000   -1.20000
AFIX   0
C15   1    0.522735    0.753396    0.385849    11.00000    0.02815    0.01460 =
         0.03049   -0.00104    0.00743    0.00066
AFIX  43
H15   2    0.497528    0.827501    0.372878    11.00000   -1.20000
AFIX   0
C16   1    0.599812    0.732043    0.447014    11.00000    0.02814    0.02213 =
         0.02511   -0.00939    0.00711   -0.00610
AFIX  43
H16   2    0.625610    0.791420    0.476187    11.00000   -1.20000
AFIX   0
C17   1    0.639042    0.624224    0.465463    11.00000    0.02252    0.02453 =
         0.01807   -0.00247    0.00316   -0.00438
AFIX  43
H17   2    0.691211    0.609713    0.507426    11.00000   -1.20000
AFIX   0
C18   1    0.602415    0.536908    0.422816    11.00000    0.01974    0.01641 =
         0.01885   -0.00015    0.00246   -0.00122
AFIX  43
H18   2    0.631596    0.463158    0.435420    11.00000   -1.20000
AFIX   0
C19   1    0.567504    0.365142    0.195150    11.00000    0.01686    0.01440 =
         0.01566   -0.00205    0.00082   -0.00027
C20   1    0.472276    0.401259    0.139396    11.00000    0.02231    0.01524 =
         0.01945    0.00096   -0.00077    0.00126
AFIX  43
H20   2    0.446551    0.477642    0.132914    11.00000   -1.20000
AFIX   0
C21   1    0.416248    0.323068    0.093790    11.00000    0.02348    0.02101 =
         0.01758    0.00007   -0.00360    0.00288
AFIX  43
H21   2    0.351596    0.346458    0.055557    11.00000   -1.20000
AFIX   0
C22   1    0.452859    0.210326    0.102836    11.00000    0.01650    0.01985 =
         0.02009   -0.00398    0.00193   -0.00090
C23   1    0.547627    0.177179    0.158976    11.00000    0.01772    0.01439 =
         0.02263   -0.00119    0.00240    0.00088
AFIX  43
H23   2    0.572953    0.100793    0.165659    11.00000   -1.20000
AFIX   0
C24   1    0.605780    0.253701    0.205358    11.00000    0.01762    0.01671 =
         0.01778    0.00089    0.00045    0.00215
AFIX  43
H24   2    0.670775    0.230324    0.243521    11.00000   -1.20000
AFIX   0
C25   1    0.390421    0.126844    0.052699    11.00000    0.02623    0.02504 =
         0.02468   -0.00828   -0.00348    0.00004
AFIX 137
H25A  2    0.443051    0.143849    0.011332    11.00000   -1.50000
H25B  2    0.260469    0.129811    0.047153    11.00000   -1.50000
H25C  2    0.427041    0.052451    0.066930    11.00000   -1.50000
AFIX   0
HKLF 4
REM  dpantsa in P2(1)/n
REM wR2 = 0.1090, GooF = S = 1.078, Restrained GooF = 1.078 for all data
REM R1 = 0.0421 for 3856 Fo > 4sig(Fo) and 0.0511 for all 4455 data
REM 254 parameters refined using 0 restraints
END
WGHT      0.0480      1.4431
REM Highest difference peak  0.494,  deepest hole -0.383,  1-sigma level  0.060
Q1    1   0.6050  0.4125  0.2215  11.00000  0.05    0.49
Q2    1   0.5546  0.4609  0.2856  11.00000  0.05    0.44
Q3    1   0.5097  0.5159  0.3350  11.00000  0.05    0.41
Q4    1   0.3565  0.3387  0.3345  11.00000  0.05    0.38
Q5    1   0.5812  0.3129  0.2031  11.00000  0.05    0.36
Q6    1   0.3902  0.4802  0.2945  11.00000  0.05    0.34
Q7    1   0.5527  0.5536  0.3928  11.00000  0.05    0.34
Q8    1   0.4262  0.1719  0.0788  11.00000  0.05    0.33
Q9    1   0.6349  0.5841  0.4419  11.00000  0.05    0.33
Q10   1   0.5170  0.1983  0.1275  11.00000  0.05    0.32
;
_shelx_res_checksum     70123
data_global
_journal_date_recd_electronic     2025-11-12
_journal_date_accepted     2025-11-13
_journal_name_full     'IUCrData'
_journal_year     2025
_journal_volume     10
_journal_issue     11
_journal_page_first     0
_journal_page_last     0
_journal_paper_category     HO
_journal_paper_doi     10.1107/S2414314625010193
_journal_coeditor_code     BT4189
_publ_contact_author_name     'Heiner Detert'
_publ_contact_author_address
;
University Mainz
Duesbergweg 10-14
55099 Mainz
Germany
;
_publ_contact_author_email     detert@uni-mainz.de
_publ_contact_author_fax            .0000000
_publ_contact_author_phone            .0000000
_publ_section_title
;\
1-(4-Methylbenzenesulfonyl)-1-phenyl-1<i>H</i>,2<i>H</i>-cyclobuta[<i>c</i>]\
quinoline
;
loop_
    _publ_author_name
    _publ_author_address
    'Schollmeyer, Dieter'
;
University Mainz
Duesbergweg 10-14
55099 Mainz
Germany
;
    'Dassonneville, Benjamin'
;
University of Mainz
Department of Chemistry
Duesbergweg 10-14
55099 Mainz
Germany
;
    'Detert, Heiner'
;
University Mainz
Duesbergweg 10-14
55099 Mainz
Germany
;
_publ_section_synopsis
;
The title compound forms strands along the <i>b</i>-axis direction <i>via</i>
hydrogen bonds from the tolyl group to the sulfonyl oxygen atoms. The
tricyclic framework is almost planar and the two six-membered aromatic
substituents are nearly coparallel.
;
