# Supplementary material for: 1-(4-Methyl­benzene­sulfon­yl)-1-phenyl-1H,2H-cyclo­buta[c]quinoline
Source: IUCrdata. 2025 Nov 28;10(Pt 11):x251019. doi: 10.1107/S2414314625010193 (PMC12810313; doi:10.1107/S2414314625010193)
Supplement: Supplementary file 2 [file x-10-x251019-Isup2.hkl]

data_I                                                                          
_shelx_title ' dpantsa in P2(1)/n'                                              
_shelx_refln_list_code          4                                               
_shelx_F_calc_maximum      263.83                                               
_exptl_crystal_F_000       808.00                                               
_reflns_d_resolution_high  0.7575                                               
                                                                                
loop_                                                                           
 _space_group_symop_operation_xyz                                               
 'x, y, z'                                                                      
 '-x+1/2, y+1/2, -z+1/2'                                                        
 '-x, -y, -z'                                                                   
 'x-1/2, -y-1/2, z-1/2'                                                         
                                                                                
_cell_length_a     7.5268                                                       
_cell_length_b    12.0672                                                       
_cell_length_c    20.6402                                                       
_cell_angle_alpha  90.000                                                       
_cell_angle_beta   92.740                                                       
_cell_angle_gamma  90.000                                                       
                                                                                
_shelx_F_squared_multiplier     1.000                                           
                                                                                
loop_                                                                           
 _refln_index_h                                                                 
 _refln_index_k                                                                 
 _refln_index_l                                                                 
 _refln_F_squared_calc                                                          
 _refln_F_squared_meas                                                          
 _refln_F_squared_sigma                                                         
 _refln_observed_status                                                         
   2   0   0       4387.25       4338.32        47.20 o                         
   4   0   0         70.32         24.66         3.12 o                         
   6   0   0         55.44         45.24        18.82 o                         
   8   0   0        367.99        389.66         6.87 o                         
   1   1   0      12709.62      14392.05        74.75 o                         
   2   1   0       1953.78       2118.98         5.52 o                         
   3   1   0        343.43        250.10         3.25 o                         
   4   1   0        735.78        809.09        29.23 o                         
   5   1   0         15.01         24.61         2.34 o                         
   6   1   0          3.83         17.70         2.23 o                         
   7   1   0        531.70        545.96         9.56 o                         
   8   1   0         94.79         84.83         3.67 o                         
   9   1   0         64.64         80.31         4.80 o                         
   1   2   0        633.32        691.49         7.71 o                         
   2   2   0       1562.52       1648.74        12.11 o                         
   3   2   0          6.66          9.80         2.01 o                         
   4   2   0       1061.40       1070.34        13.86 o                         
   5   2   0         94.81        105.18         5.98 o                         
   6   2   0        938.86        919.67         9.83 o                         
   7   2   0          0.40         -1.20         4.06 o                         
   8   2   0        316.76        317.91         6.63 o                         
   9   2   0        101.96        122.01         8.75 o                         
   1   3   0        393.68        371.30        20.86 o                         
   2   3   0       3874.45       3870.86         8.21 o                         
   3   3   0        143.19        130.16         2.50 o                         
   4   3   0        238.81        257.37         4.46 o                         
   5   3   0        305.04        283.82         5.40 o                         
   6   3   0        852.77        812.83         9.83 o                         
   7   3   0        652.26        601.76         5.81 o                         
   8   3   0         14.14          7.67         4.08 o                         
   9   3   0          8.03          4.32         4.10 o                         
   0   4   0        397.17        314.64         3.32 o                         
   1   4   0          1.06         -0.49         1.14 o                         
   2   4   0         97.20        118.16         2.04 o                         
   3   4   0         67.05        108.10         3.62 o                         
   4   4   0        357.13        353.86         3.81 o                         
   5   4   0        377.30        380.66         9.20 o                         
   6   4   0        616.31        588.14        14.33 o                         
   7   4   0          0.02         -3.46         3.46 o                         
   8   4   0         79.80         86.08         4.15 o                         
   9   4   0         29.57         26.49         3.95 o                         
   1   5   0          4.98          3.64         1.43 o                         
   2   5   0       1965.62       1985.81        34.39 o                         
   3   5   0        477.01        427.62         3.88 o                         
   4   5   0        913.05        942.71         9.33 o                         
   5   5   0          1.57          0.59         2.05 o                         
   6   5   0       1568.75       1596.22        24.14 o                         
   7   5   0          1.46          2.53         4.16 o                         
   8   5   0          0.67          1.10         2.83 o                         
   9   5   0        175.45        180.49         5.94 o                         
   0   6   0        406.95        447.82         4.86 o                         
   1   6   0        173.35        149.45         3.32 o                         
   2   6   0         73.39         89.21         2.32 o                         
   3   6   0         65.68         91.25         5.57 o                         
   4   6   0        120.00        118.07         3.22 o                         
   5   6   0        423.31        403.01         8.21 o                         
   6   6   0       1275.63       1182.00        30.85 o                         
   7   6   0         78.91         84.57         6.71 o                         
   8   6   0          0.09          5.88         5.37 o                         
   9   6   0        292.00        311.86         8.31 o                         
   1   7   0        353.21        397.38         6.32 o                         
   2   7   0         58.88         27.48         2.51 o                         
   3   7   0          2.34          3.44         2.56 o                         
   4   7   0        190.59        193.68         6.32 o                         
   5   7   0        455.89        511.47        16.58 o                         
   6   7   0        478.00        439.99         6.06 o                         
   7   7   0        294.57        321.26         7.09 o                         
   8   7   0        665.55        721.93         9.24 o                         
   0   8   0        222.97        248.32         4.70 o                         
   1   8   0         44.02         48.77         4.59 o                         
   2   8   0          0.01          2.80         2.80 o                         
   3   8   0        283.93        230.01         3.79 o                         
   4   8   0         21.79         37.37         3.02 o                         
   5   8   0       1804.34       1797.65        16.81 o                         
   6   8   0        101.87        104.43         6.64 o                         
   7   8   0         49.87         57.09         3.84 o                         
   8   8   0          0.09         -1.25         5.20 o                         
   1   9   0        258.93        231.96         7.33 o                         
   2   9   0       1155.93       1053.27        14.23 o                         
   3   9   0         77.99         88.90         3.49 o                         
   4   9   0        230.64        249.53         4.59 o                         
   5   9   0         85.27         80.09         6.55 o                         
   6   9   0        118.33        126.15         4.95 o                         
   7   9   0          0.42         -0.07         4.03 o                         
   8   9   0        260.70        313.35         7.93 o                         
   0  10   0       8811.45       8433.22        26.53 o                         
   1  10   0         14.81         15.63         3.24 o                         
   2  10   0         10.69         13.73         3.30 o                         
   3  10   0        742.50        730.52         7.45 o                         
   4  10   0          1.30          9.49         3.35 o                         
   5  10   0        188.60        182.42         6.11 o                         
   6  10   0          5.15         13.91         4.83 o                         
   7  10   0         10.00         10.14         5.87 o                         
   1  11   0        885.10        872.10        24.64 o                         
   2  11   0         51.29         58.12         4.04 o                         
   3  11   0        183.29        183.95         6.21 o                         
   4  11   0          6.44          3.66         4.17 o                         
   5  11   0         21.32         20.40         4.02 o                         
   6  11   0         29.80         29.11         5.87 o                         
   7  11   0          5.35         22.40         6.26 o                         
   0  12   0        126.95        130.48         6.32 o                         
   1  12   0        358.27        356.92        23.29 o                         
   2  12   0         16.46         11.67         3.74 o                         
   3  12   0         51.50         35.69         3.96 o                         
   4  12   0        700.66        605.19         9.41 o                         
   5  12   0        317.34        296.81         7.08 o                         
   6  12   0         15.69         27.42         5.45 o                         
   1  13   0        200.69        188.74         5.59 o                         
   2  13   0        194.72        182.78         6.71 o                         
   3  13   0        363.29        353.55         5.86 o                         
   4  13   0         39.03         39.03         4.16 o                         
   5  13   0         13.03          2.71         6.86 o                         
   0  14   0       1073.87       1108.02        14.04 o                         
   1  14   0          0.31         -2.09         4.88 o                         
   2  14   0         51.82         59.19         4.80 o                         
   3  14   0          6.23         10.77         4.83 o                         
   4  14   0         92.85         92.24         5.67 o                         
   1  15   0        637.85        721.57        43.65 o                         
   2  15   0        266.17        297.41        12.49 o                         
   3  15   0         42.68         51.68         5.75 o                         
  -9   0   1          2.76          2.10         5.17 o                         
  -7   0   1        281.78        283.28        11.84 o                         
  -5   0   1       5188.84       4833.87       170.70 o                         
  -3   0   1       1099.95       1130.81        20.24 o                         
   1   0   1      15727.13      18456.37        15.04 o                         
   3   0   1       3079.48       3339.53       102.53 o                         
   5   0   1       2632.29       2498.11        54.21 o                         
   7   0   1        297.00        292.26         5.21 o                         
   9   0   1        317.87        298.50        14.65 o                         
  -9   1   1         17.82         11.31         5.21 o                         
  -8   1   1        193.13        180.15         5.02 o                         
  -7   1   1         96.42        105.01         4.38 o                         
  -6   1   1       2632.93       2669.54        21.57 o                         
  -5   1   1        297.30        305.28         4.31 o                         
  -4   1   1        102.13        136.72         2.33 o                         
  -3   1   1          0.36          3.73         2.97 o                         
  -2   1   1       1634.48       1515.65        34.00 o                         
  -1   1   1       3910.00       4293.85        24.69 o                         
   1   1   1       5880.93       6395.13        85.22 o                         
   2   1   1       4727.52       4517.55       122.65 o                         
   3   1   1       1367.86       1582.54        13.10 o                         
   4   1   1          9.39          2.53         1.77 o                         
   5   1   1        621.72        685.40         4.77 o                         
   6   1   1       2633.81       2588.09        18.60 o                         
   7   1   1        449.26        431.73         9.31 o                         
   8   1   1        372.22        370.45        11.95 o                         
   9   1   1          2.80         -1.50         3.76 o                         
  -9   2   1        229.94        269.36        10.26 o                         
  -8   2   1         55.28         52.66         4.33 o                         
  -7   2   1          0.15          5.14         2.45 o                         
  -6   2   1         48.92         43.04         2.67 o                         
  -5   2   1       1788.98       1698.45        11.38 o                         
  -4   2   1        310.64        366.64         4.13 o                         
  -3   2   1        911.55        969.54        10.72 o                         
  -2   2   1       2460.02       2652.77        41.91 o                         
  -1   2   1       1209.99       1238.14        18.70 o                         
   0   2   1         79.06         81.20         1.39 o                         
   1   2   1       5383.22       5414.66       111.71 o                         
   2   2   1        148.07        163.56         1.45 o                         
   3   2   1         64.07         70.75         1.49 o                         
   4   2   1         95.68        100.03         4.63 o                         
   5   2   1       2851.43       2850.13         8.33 o                         
   6   2   1         26.01         35.89         2.12 o                         
   7   2   1          1.11         -3.05         3.98 o                         
   8   2   1        142.73        129.43         5.54 o                         
   9   2   1         43.09         36.07         4.75 o                         
  -9   3   1         69.53         82.24         4.61 o                         
  -8   3   1        155.84        175.99         5.55 o                         
  -7   3   1         26.81         29.90         3.77 o                         
  -6   3   1         55.40         67.38         3.11 o                         
  -5   3   1        383.15        350.64        18.43 o                         
  -4   3   1         95.52        119.27         2.03 o                         
  -3   3   1        359.74        394.39         2.40 o                         
  -2   3   1       3877.69       3692.91        62.93 o                         
  -1   3   1       1243.60       1171.91        53.60 o                         
   0   3   1          2.03          1.40         0.87 o                         
   1   3   1         65.40         51.30         1.47 o                         
   2   3   1        371.64        383.94         7.98 o                         
   3   3   1         32.19         50.58         1.52 o                         
   4   3   1          0.13          3.13         1.53 o                         
   5   3   1        291.46        291.58         4.13 o                         
   6   3   1        405.48        390.56         4.52 o                         
   7   3   1        491.30        424.65         6.40 o                         
   8   3   1        241.17        239.93         5.69 o                         
   9   3   1         17.77         11.87         4.56 o                         
  -9   4   1          0.26         -2.47         5.59 o                         
  -8   4   1         20.36         29.48         6.25 o                         
  -7   4   1          1.26          1.18         3.52 o                         
  -6   4   1        204.46        197.56         3.62 o                         
  -5   4   1         45.51         32.55         1.94 o                         
  -4   4   1         79.28         94.10         2.59 o                         
  -3   4   1        305.11        332.45         8.41 o                         
  -2   4   1       2371.00       2294.13        45.92 o                         
  -1   4   1        144.53        178.98         9.37 o                         
   0   4   1       3796.40       3656.36       138.00 o                         
   1   4   1       5086.69       5561.05        98.98 o                         
   2   4   1          7.83         21.77         1.93 o                         
   3   4   1        856.59        934.92         5.53 o                         
   4   4   1        192.33        249.26         9.99 o                         
   5   4   1          0.23         -1.03         2.00 o                         
   6   4   1         22.92         26.14         2.60 o                         
   7   4   1        252.63        250.72         7.36 o                         
   8   4   1          0.15          8.18         4.06 o                         
   9   4   1        511.00        522.68        17.58 o                         
  -9   5   1        115.74        109.21         7.30 o                         
  -8   5   1         50.14         59.24         5.55 o                         
  -7   5   1        895.27        913.14        19.32 o                         
  -6   5   1        179.00        168.93         4.63 o                         
  -5   5   1         37.35         25.62         2.50 o                         
  -4   5   1        716.97        741.44         8.06 o                         
  -3   5   1        958.30        978.77        10.99 o                         
  -2   5   1        463.37        592.36         4.22 o                         
  -1   5   1         18.51         16.06         1.23 o                         
   0   5   1         78.75         93.64         5.32 o                         
   1   5   1         64.20         89.34         2.13 o                         
   2   5   1       1348.45       1468.15         6.51 o                         
   3   5   1         22.91         35.59         1.99 o                         
   4   5   1          8.81         13.78         2.83 o                         
   5   5   1        247.85        247.60         4.51 o                         
   6   5   1          5.68          2.26         3.67 o                         
   7   5   1        254.91        234.15         5.94 o                         
   8   5   1          6.03         17.27         4.80 o                         
   9   5   1        161.52        175.52         5.98 o                         
  -9   6   1         47.90         69.69         5.55 o                         
  -8   6   1        341.07        328.22        15.29 o                         
  -7   6   1          0.88          4.26         3.97 o                         
  -6   6   1         61.29         63.64         4.05 o                         
  -5   6   1          0.76         -1.17         3.19 o                         
  -4   6   1        371.04        377.91         4.70 o                         
  -3   6   1          3.31          3.69         1.64 o                         
  -2   6   1        962.82       1035.34         5.94 o                         
  -1   6   1       1185.07       1203.74        37.05 o                         
   0   6   1        335.68        214.91         5.21 o                         
   1   6   1       5300.12       6059.79        17.97 o                         
   2   6   1       1166.66       1200.20        49.78 o                         
   3   6   1         67.30        113.82         3.16 o                         
   4   6   1        286.20        305.74         4.05 o                         
   5   6   1        399.86        394.63         5.57 o                         
   6   6   1        641.77        561.88         6.61 o                         
   7   6   1         98.02        102.46         4.66 o                         
   8   6   1        282.50        302.45         6.62 o                         
   9   6   1          1.65         -2.24         5.78 o                         
  -8   7   1        236.25        249.48         6.06 o                         
  -7   7   1        222.71        215.94         5.70 o                         
  -6   7   1        101.98         87.89         4.03 o                         
  -5   7   1        425.68        487.48         9.91 o                         
  -4   7   1         13.16         15.43         2.45 o                         
  -3   7   1        643.87        609.10         5.70 o                         
  -2   7   1        114.78        100.47         7.25 o                         
  -1   7   1        366.09        347.95         3.84 o                         
   0   7   1          0.11          4.28         1.84 o                         
   1   7   1        981.44        922.23         5.47 o                         
   2   7   1          3.61         11.33         2.66 o                         
   3   7   1       1471.11       1458.78        19.36 o                         
   4   7   1        467.94        502.81         5.63 o                         
   5   7   1        137.95        119.98         3.75 o                         
   6   7   1        106.71        106.39         4.50 o                         
   7   7   1        280.59        269.45         6.61 o                         
   8   7   1         36.47         38.95         5.83 o                         
  -8   8   1          7.82          8.85         6.19 o                         
  -7   8   1          0.87          4.71         7.06 o                         
  -6   8   1          1.77          3.19         3.35 o                         
  -5   8   1        430.34        406.57         4.76 o                         
  -4   8   1        538.87        603.00         9.37 o                         
  -3   8   1         31.01         33.17         3.10 o                         
  -2   8   1         10.61          3.92         3.89 o                         
  -1   8   1         76.99         90.14        16.27 o                         
   0   8   1        955.21        916.08        19.66 o                         
   1   8   1        108.10        134.77         5.75 o                         
   2   8   1         70.07         78.51         3.59 o                         
   3   8   1          3.20          2.31         2.53 o                         
   4   8   1        457.30        460.90         5.20 o                         
   5   8   1        955.34        837.54        19.20 o                         
   6   8   1         60.22         56.16         3.59 o                         
   7   8   1        287.05        276.71         7.17 o                         
   8   8   1         95.29        125.88         6.82 o                         
  -8   9   1        131.25        143.36         7.18 o                         
  -7   9   1         20.85         35.81         5.16 o                         
  -6   9   1        724.24        685.52         8.86 o                         
  -5   9   1          6.31         13.61         4.18 o                         
  -4   9   1        499.64        487.37        13.23 o                         
  -3   9   1       2683.55       2634.35        13.96 o                         
  -2   9   1         75.52         68.84         3.47 o                         
  -1   9   1        482.07        453.36         5.32 o                         
   0   9   1        452.17        426.68        17.62 o                         
   1   9   1       1443.68       1331.93        32.31 o                         
   2   9   1        120.93        122.54         4.63 o                         
   3   9   1        281.15        298.93         3.89 o                         
   4   9   1        143.06        128.63         3.39 o                         
   5   9   1          0.01         -0.28         3.33 o                         
   6   9   1        176.40        174.15         4.79 o                         
   7   9   1         25.53         13.78         4.45 o                         
   8   9   1         26.71         28.49         7.50 o                         
  -7  10   1          3.09         13.91         5.94 o                         
  -6  10   1        274.44        263.23         6.27 o                         
  -5  10   1        463.89        436.34        13.36 o                         
  -4  10   1        720.60        659.30         6.17 o                         
  -3  10   1         44.43         53.91         3.30 o                         
  -2  10   1        161.57        125.61         4.63 o                         
  -1  10   1        414.01        400.32        19.74 o                         
   0  10   1       2483.79       2375.05       118.45 o                         
   1  10   1       1964.76       1901.09         9.49 o                         
   2  10   1       1560.66       1375.85        64.08 o                         
   3  10   1       1566.26       1558.42        11.57 o                         
   4  10   1        203.30        206.01         7.75 o                         
   5  10   1         21.98         23.92         4.35 o                         
   6  10   1         55.44         62.84         4.88 o                         
   7  10   1          4.86          7.46         5.54 o                         
  -7  11   1        370.53        373.75        11.07 o                         
  -6  11   1          0.04         -3.85         3.85 o                         
  -5  11   1        671.75        631.49         8.32 o                         
  -4  11   1        160.72        157.19         8.29 o                         
  -3  11   1          5.12          6.73         3.52 o                         
  -2  11   1        433.37        411.13         5.57 o                         
  -1  11   1        199.34        197.75         4.39 o                         
   0  11   1        676.57        628.20        13.26 o                         
   1  11   1        428.63        458.08         5.62 o                         
   2  11   1       1775.34       1617.34        43.07 o                         
   3  11   1        537.00        508.14         6.17 o                         
   4  11   1         12.60          9.91         3.30 o                         
   5  11   1          0.28          8.45         4.65 o                         
   6  11   1        134.20        143.89         5.00 o                         
   7  11   1        223.79        214.75         7.80 o                         
  -6  12   1        140.02        144.23         6.06 o                         
  -5  12   1        136.67        156.82         5.86 o                         
  -4  12   1          0.05         -6.21         6.21 o                         
  -3  12   1        596.85        586.85         7.09 o                         
  -2  12   1        176.06        160.43         4.67 o                         
  -1  12   1        261.68        267.54        12.84 o                         
   0  12   1        118.14        111.88         4.74 o                         
   1  12   1         14.32         17.42         4.02 o                         
   2  12   1         88.92         97.36         8.64 o                         
   3  12   1          7.04         10.75         3.70 o                         
   4  12   1        218.32        212.41         7.09 o                         
   5  12   1        369.59        375.48         7.74 o                         
   6  12   1         97.43         85.45        11.07 o                         
  -5  13   1          0.54         -4.09         4.76 o                         
  -4  13   1         97.81         92.66         7.12 o                         
  -3  13   1         15.44         24.29         4.48 o                         
  -2  13   1        300.27        304.70         5.62 o                         
  -1  13   1          1.76          7.37         4.36 o                         
   0  13   1        160.26        157.51         5.75 o                         
   1  13   1        197.48        192.56         9.14 o                         
   2  13   1        131.67        144.22         9.87 o                         
   3  13   1          1.13          8.20         4.66 o                         
   4  13   1        165.66        151.42         6.30 o                         
   5  13   1         60.04         75.19        15.19 o                         
  -4  14   1         36.36         35.57         4.55 o                         
  -3  14   1        201.16        205.62         5.10 o                         
  -2  14   1        275.49        280.04         6.42 o                         
  -1  14   1          0.81          5.77         4.18 o                         
   0  14   1         37.40         41.01         4.69 o                         
   1  14   1         46.28         60.79         7.75 o                         
   2  14   1         28.62         32.79         5.63 o                         
   3  14   1        176.82        198.44        16.51 o                         
   4  14   1         15.23          1.85         5.34 o                         
  -3  15   1        143.46        153.69         5.62 o                         
  -2  15   1         21.42         18.71         7.40 o                         
  -1  15   1          5.48          9.88         5.06 o                         
   0  15   1         16.99         21.72         5.78 o                         
   1  15   1         21.76         16.10         7.63 o                         
   2  15   1        189.51        187.54        15.38 o                         
   3  15   1        125.24        149.13         7.03 o                         
  -8   0   2        187.98        166.39         5.07 o                         
  -6   0   2        314.93        320.90         8.52 o                         
  -4   0   2         32.72         26.52         2.22 o                         
  -2   0   2        255.55        250.93        13.03 o                         
   2   0   2       4150.68       3959.55         6.98 o                         
   4   0   2         26.41         67.98         5.21 o                         
   6   0   2        905.69        832.48        13.38 o                         
   8   0   2         30.43         27.65        10.37 o                         
  -9   1   2          3.30          3.91         4.15 o                         
  -8   1   2          0.00         -2.23         6.32 o                         
  -7   1   2        811.27        800.55        17.43 o                         
  -6   1   2        281.67        299.33         4.02 o                         
  -5   1   2          0.27          4.04         2.31 o                         
  -4   1   2        132.94        127.69         3.22 o                         
  -3   1   2         12.53         33.58         1.95 o                         
  -2   1   2      37608.75      40362.00       317.02 o                         
  -1   1   2       6646.88       7073.06        77.89 o                         
   0   1   2          7.74         25.76         0.54 o                         
   1   1   2       8408.37       8453.72       121.27 o                         
   2   1   2       1819.72       2104.25        36.28 o                         
   3   1   2       1707.61       1687.57        13.33 o                         
   4   1   2       2025.09       2304.97        21.55 o                         
   5   1   2         96.36         96.65         2.21 o                         
   6   1   2        152.02        147.36         3.16 o                         
   7   1   2        515.72        485.58         5.14 o                         
   8   1   2          1.15         -3.78         3.78 o                         
   9   1   2          2.40          5.34         3.22 o                         
  -9   2   2          3.44         11.14         5.89 o                         
  -8   2   2         19.55         26.60         3.19 o                         
  -7   2   2        193.49        191.40         4.68 o                         
  -6   2   2         28.59         32.11         2.60 o                         
  -5   2   2        709.34        691.12        16.03 o                         
  -4   2   2          8.14          4.58         1.60 o                         
  -3   2   2        225.11        261.54         2.80 o                         
  -2   2   2       1760.44       1741.29         5.53 o                         
  -1   2   2       5670.77       6065.73       258.00 o                         
   0   2   2       5558.28       5930.54         8.02 o                         
   1   2   2        228.59        261.15         4.09 o                         
   2   2   2        142.96        132.82         1.23 o                         
   3   2   2        177.60        174.82         5.55 o                         
   4   2   2        596.57        590.22         9.87 o                         
   5   2   2        243.61        228.38         3.13 o                         
   6   2   2       1206.53       1153.44         7.63 o                         
   7   2   2        122.77        119.35         5.04 o                         
   8   2   2        227.19        218.39         4.17 o                         
   9   2   2          2.44         -3.98         4.25 o                         
  -9   3   2          4.40          2.69         6.30 o                         
  -8   3   2         39.90         50.65         4.34 o                         
  -7   3   2        823.28        807.34        18.03 o                         
  -6   3   2        108.43        108.09         5.13 o                         
  -5   3   2         91.51         97.14         2.96 o                         
  -4   3   2        176.05        187.29         3.28 o                         
  -3   3   2       1058.76       1029.03         8.46 o                         
  -2   3   2        565.01        595.84        16.70 o                         
  -1   3   2        351.79        318.70        15.04 o                         
   0   3   2        164.53        205.46         3.01 o                         
   1   3   2        781.46        734.18        13.38 o                         
   2   3   2        553.37        623.60         6.98 o                         
   3   3   2       1682.63       1556.96        60.92 o                         
   4   3   2         38.40         42.39         2.25 o                         
   5   3   2         48.78         49.19         2.39 o                         
   6   3   2        532.85        566.46         5.70 o                         
   7   3   2        405.17        413.28         9.33 o                         
   8   3   2         55.84         52.31         7.29 o                         
   9   3   2         23.06         37.70         4.38 o                         
  -9   4   2          1.79          6.45         4.86 o                         
  -8   4   2        474.55        465.08         6.15 o                         
  -7   4   2          0.05         -0.15         3.52 o                         
  -6   4   2       1484.45       1459.86         7.53 o                         
  -5   4   2          0.23          7.74         2.69 o                         
  -4   4   2        249.28        253.90        12.57 o                         
  -3   4   2        383.72        427.45         3.73 o                         
  -2   4   2        594.32        671.92         8.00 o                         
  -1   4   2       3386.93       3429.04       134.30 o                         
   0   4   2       1615.65       1585.85        56.18 o                         
   1   4   2        162.39        195.60         2.89 o                         
   2   4   2       3895.53       4330.02        19.63 o                         
   3   4   2        203.82        220.65         6.55 o                         
   4   4   2       1471.02       1596.20        18.33 o                         
   5   4   2       2518.63       2238.77        23.03 o                         
   6   4   2         78.47         76.08         2.80 o                         
   7   4   2        114.39        111.43         4.74 o                         
   8   4   2        199.95        202.67         5.56 o                         
   9   4   2         58.60         56.26         5.15 o                         
  -9   5   2         91.35         89.72         6.01 o                         
  -8   5   2        206.44        237.66         6.42 o                         
  -7   5   2        180.97        170.60         4.33 o                         
  -6   5   2       3008.91       2826.49        16.70 o                         
  -5   5   2         64.09         51.45         3.48 o                         
  -4   5   2        130.70        131.44         6.44 o                         
  -3   5   2         44.50         40.94         2.57 o                         
  -2   5   2         27.19         63.68         2.35 o                         
  -1   5   2        144.21        124.66         3.24 o                         
   0   5   2        253.50        238.77         2.35 o                         
   1   5   2        245.94        268.89        12.26 o                         
   2   5   2        234.23        240.64         3.03 o                         
   3   5   2        646.41        722.89         4.52 o                         
   4   5   2          6.80          1.83         1.87 o                         
   5   5   2        446.66        417.58        12.78 o                         
   6   5   2          5.98          2.89         3.51 o                         
   7   5   2        645.44        641.78         7.06 o                         
   8   5   2          1.42          2.40         3.95 o                         
   9   5   2         90.91        109.08         6.94 o                         
  -9   6   2        179.91        176.72         8.40 o                         
  -8   6   2        206.55        202.97         6.71 o                         
  -7   6   2        111.68        118.49         4.42 o                         
  -6   6   2        750.58        762.88        13.80 o                         
  -5   6   2       1650.61       1561.20        27.84 o                         
  -4   6   2         16.40         15.00         2.98 o                         
  -3   6   2          2.03         -0.17         2.62 o                         
  -2   6   2         86.63        119.64         3.24 o                         
  -1   6   2        382.64        326.89        23.02 o                         
   0   6   2         98.53         86.24         8.14 o                         
   1   6   2        249.83        229.54        19.16 o                         
   2   6   2       1970.07       2093.65       146.37 o                         
   3   6   2       1123.64       1215.50        13.79 o                         
   4   6   2       1174.51       1199.19         6.79 o                         
   5   6   2        391.01        328.02         5.84 o                         
   6   6   2        467.30        470.10         7.13 o                         
   7   6   2         81.32         85.00         4.78 o                         
   8   6   2        270.35        269.88         6.54 o                         
   9   6   2         18.84         10.41         6.16 o                         
  -8   7   2          2.85         -5.37         5.37 o                         
  -7   7   2        452.18        446.20         8.06 o                         
  -6   7   2         17.93         20.59         4.69 o                         
  -5   7   2        385.54        398.28         5.75 o                         
  -4   7   2         74.15         79.77         3.08 o                         
  -3   7   2         17.94         12.09         2.42 o                         
  -2   7   2        475.29        428.92        16.97 o                         
  -1   7   2         91.68         92.47         2.73 o                         
   0   7   2        116.58        116.30         2.51 o                         
   1   7   2         57.25         66.50         7.71 o                         
   2   7   2          0.40          0.13         1.94 o                         
   3   7   2         16.79         15.43         2.78 o                         
   4   7   2         37.23         47.62         2.31 o                         
   5   7   2        474.30        428.49         4.80 o                         
   6   7   2        433.11        374.71        17.16 o                         
   7   7   2        127.89        129.17         6.09 o                         
   8   7   2        476.29        472.40        16.79 o                         
  -8   8   2          8.96          3.19         4.81 o                         
  -7   8   2         11.62         10.54         4.24 o                         
  -6   8   2          0.03          6.55         3.86 o                         
  -5   8   2       2166.84       2056.18        20.01 o                         
  -4   8   2          1.42          9.13         2.84 o                         
  -3   8   2        851.99        777.44         6.19 o                         
  -2   8   2        839.61        814.80         9.76 o                         
  -1   8   2        264.99        214.33        13.30 o                         
   0   8   2        812.25        755.21        16.70 o                         
   1   8   2        181.79        182.20         3.86 o                         
   2   8   2          6.42          8.11         6.05 o                         
   3   8   2        235.41        199.44         4.36 o                         
   4   8   2         93.16         98.59         5.13 o                         
   5   8   2         56.08         53.61         3.69 o                         
   6   8   2        325.11        307.92         5.89 o                         
   7   8   2         69.57         83.57         5.06 o                         
   8   8   2        265.18        304.53         9.41 o                         
  -8   9   2        126.77        157.98        11.72 o                         
  -7   9   2        182.01        157.00         5.80 o                         
  -6   9   2        955.16        958.00        18.66 o                         
  -5   9   2        123.04        126.74         3.57 o                         
  -4   9   2       1243.42       1081.90        36.55 o                         
  -3   9   2         38.39         58.89         3.64 o                         
  -2   9   2       2986.66       2808.66        91.81 o                         
  -1   9   2        654.22        605.13         5.56 o                         
   0   9   2        216.24        203.99         7.63 o                         
   1   9   2        145.67        146.44         3.52 o                         
   2   9   2       2626.29       2458.65        54.29 o                         
   3   9   2        755.49        744.33        17.12 o                         
   4   9   2        122.18         98.69         3.31 o                         
   5   9   2         28.69         40.15         3.58 o                         
   6   9   2        697.48        710.25        20.51 o                         
   7   9   2        334.08        366.99         6.83 o                         
   8   9   2          9.92         10.57         5.58 o                         
  -7  10   2        138.23        105.78         8.02 o                         
  -6  10   2          0.94         -2.86         3.71 o                         
  -5  10   2        775.76        752.16         8.02 o                         
  -4  10   2        448.04        398.25        12.65 o                         
  -3  10   2         70.75         82.20         3.82 o                         
  -2  10   2          5.02          1.70         4.70 o                         
  -1  10   2         12.08         21.17         3.21 o                         
   0  10   2        972.93        902.32        13.30 o                         
   1  10   2       1051.23        834.69        98.59 o                         
   2  10   2         20.57         30.54         3.62 o                         
   3  10   2       1540.12       1354.86         8.28 o                         
   4  10   2         10.87         13.23         4.55 o                         
   5  10   2        109.86        132.71         5.26 o                         
   6  10   2        151.30        155.88         8.83 o                         
   7  10   2          0.46         -1.75         4.07 o                         
  -7  11   2          0.78          2.37         5.75 o                         
  -6  11   2        326.80        318.14         7.63 o                         
  -5  11   2        197.81        168.75         4.99 o                         
  -4  11   2        262.98        270.30         6.65 o                         
  -3  11   2        287.55        288.29        10.58 o                         
  -2  11   2         74.83         78.53         4.31 o                         
  -1  11   2          0.05         -3.55         3.93 o                         
   0  11   2       1405.04       1347.90        24.45 o                         
   1  11   2       1599.36       1441.66        14.96 o                         
   2  11   2       1681.48       1532.11        70.64 o                         
   3  11   2         47.02         61.29         4.14 o                         
   4  11   2        197.31        190.10         5.19 o                         
   5  11   2        376.13        342.18         6.37 o                         
   6  11   2         41.63         49.03         5.21 o                         
   7  11   2         39.24         41.64         5.63 o                         
  -6  12   2         21.39         29.84         5.83 o                         
  -5  12   2        148.26        147.84         6.39 o                         
  -4  12   2        115.20        122.05         7.79 o                         
  -3  12   2         32.70         30.89         3.49 o                         
  -2  12   2         85.67         86.30        13.42 o                         
  -1  12   2          2.98          0.03         5.01 o                         
   0  12   2         10.30         27.57         4.00 o                         
   1  12   2         56.87         50.91         4.21 o                         
   2  12   2        148.77        151.12         4.97 o                         
   3  12   2          4.40         15.64         3.43 o                         
   4  12   2        112.41         93.78         5.80 o                         
   5  12   2         41.99         55.57         5.11 o                         
   6  12   2        224.13        230.75         7.85 o                         
  -5  13   2          6.41          7.58         5.06 o                         
  -4  13   2          6.19         -0.94         5.36 o                         
  -3  13   2        209.36        216.56         5.67 o                         
  -2  13   2        388.79        380.30         6.41 o                         
  -1  13   2        243.07        237.58         6.09 o                         
   0  13   2          1.26          7.10         3.80 o                         
   1  13   2          1.31          8.12         5.09 o                         
   2  13   2          3.37         12.43         4.31 o                         
   3  13   2        321.20        289.82         5.56 o                         
   4  13   2         22.82         29.76         4.73 o                         
   5  13   2         24.01         15.88         5.67 o                         
  -4  14   2         89.94         90.77         6.48 o                         
  -3  14   2         16.86          8.17         5.70 o                         
  -2  14   2        136.25        148.26         5.44 o                         
  -1  14   2          0.16         15.62        11.95 o                         
   0  14   2        385.54        386.45        23.75 o                         
   1  14   2          0.54         -0.30         4.85 o                         
   2  14   2        113.34        117.17        14.23 o                         
   3  14   2          2.39          1.74         3.87 o                         
   4  14   2         13.12          9.56         4.53 o                         
  -3  15   2          7.47          4.06         6.46 o                         
  -2  15   2        453.09        494.74        10.68 o                         
  -1  15   2        137.66        146.27         6.15 o                         
   0  15   2        140.33        160.55         6.57 o                         
   1  15   2         40.64         35.92         5.89 o                         
   2  15   2         50.41         80.60         6.08 o                         
   3  15   2        492.89        509.17        18.35 o                         
  -9   0   3         62.41         56.43        12.88 o                         
  -7   0   3          0.93         18.55        18.55 o                         
  -5   0   3       2702.48       2688.43       121.31 o                         
  -3   0   3         25.73         36.09         4.20 o                         
  -1   0   3       1190.43       1276.93        54.56 o                         
   1   0   3       1029.98       1123.26        36.32 o                         
   3   0   3      18854.10      19138.28       310.44 o                         
   5   0   3         46.01         26.22         3.35 o                         
   7   0   3         26.36         46.10         3.30 o                         
   9   0   3        392.62        395.10        14.19 o                         
  -9   1   3        100.65         90.61         5.45 o                         
  -8   1   3        738.77        703.40         8.07 o                         
  -7   1   3        185.97        173.43         6.85 o                         
  -6   1   3       1746.36       1734.90        10.56 o                         
  -5   1   3        526.72        558.86         6.04 o                         
  -4   1   3       2958.49       3174.50        58.26 o                         
  -3   1   3        311.82        330.90         2.58 o                         
  -2   1   3        318.54        266.90         5.51 o                         
  -1   1   3       5677.30       6320.70        27.62 o                         
   0   1   3       1243.77       1210.43         2.78 o                         
   1   1   3        441.80        437.44         5.63 o                         
   2   1   3        757.66        671.58         2.73 o                         
   3   1   3          1.03          5.74         1.35 o                         
   4   1   3        339.71        408.24         8.98 o                         
   5   1   3        227.72        227.21         3.76 o                         
   6   1   3        489.45        443.10        11.34 o                         
   7   1   3          5.89          5.45         2.59 o                         
   8   1   3        421.71        433.05         5.05 o                         
   9   1   3         49.89         57.49         3.94 o                         
  -9   2   3        285.10        300.59         7.90 o                         
  -8   2   3        403.13        399.40        13.58 o                         
  -7   2   3        149.45        158.07         4.24 o                         
  -6   2   3        727.49        751.81         6.12 o                         
  -5   2   3        344.00        332.91         4.20 o                         
  -4   2   3        214.21        222.29         3.38 o                         
  -3   2   3         15.24          6.17         1.50 o                         
  -2   2   3          6.90         11.90         1.10 o                         
  -1   2   3        302.47        285.72        14.38 o                         
   0   2   3      22323.84      25042.01        15.65 o                         
   1   2   3       2142.83       2282.47        10.31 o                         
   2   2   3       2029.09       1959.98        35.94 o                         
   3   2   3         18.16         27.19         1.66 o                         
   4   2   3        201.73        191.24         5.90 o                         
   5   2   3       1292.36       1280.57         5.90 o                         
   6   2   3        436.49        399.89         4.93 o                         
   7   2   3        123.75        119.55         5.36 o                         
   8   2   3         12.39          9.62         5.17 o                         
   9   2   3        220.60        227.43         5.77 o                         
  -9   3   3          6.66         -0.53         4.02 o                         
  -8   3   3         52.53         57.10         4.93 o                         
  -7   3   3          4.00          2.00         3.08 o                         
  -6   3   3        569.84        543.21         5.18 o                         
  -5   3   3        739.44        763.48        14.97 o                         
  -4   3   3         82.38         66.15         2.52 o                         
  -3   3   3          0.57          2.18         1.74 o                         
  -2   3   3       3260.81       3169.66         8.04 o                         
  -1   3   3          5.04         13.37         2.43 o                         
   0   3   3        510.56        530.22         8.60 o                         
   1   3   3       1093.11       1116.99         4.42 o                         
   2   3   3        259.06        224.34         2.07 o                         
   3   3   3         28.12         54.81         2.43 o                         
   4   3   3        843.79        817.40        24.99 o                         
   5   3   3        969.29        902.89        10.26 o                         
   6   3   3        837.97        852.86         5.70 o                         
   7   3   3          4.31          5.03         3.30 o                         
   8   3   3        391.08        365.23         5.40 o                         
   9   3   3          8.58          9.57         4.71 o                         
  -9   4   3        179.30        179.39         7.02 o                         
  -8   4   3          0.10         -4.43         4.43 o                         
  -7   4   3         66.95         65.01         4.24 o                         
  -6   4   3         72.97         74.79         3.65 o                         
  -5   4   3       2370.56       2338.52        34.76 o                         
  -4   4   3        713.64        712.23         5.63 o                         
  -3   4   3        998.65       1166.77        21.09 o                         
  -2   4   3          3.38          1.73         1.24 o                         
  -1   4   3        590.84        689.47        12.96 o                         
   0   4   3       3744.70       3746.44       114.90 o                         
   1   4   3        121.93        128.70         2.11 o                         
   2   4   3          8.98         13.82         1.28 o                         
   3   4   3         66.11         57.10         2.39 o                         
   4   4   3         21.18         19.56         2.39 o                         
   5   4   3         61.37         70.14         2.28 o                         
   6   4   3        874.53        809.89         8.41 o                         
   7   4   3          5.06          2.66         2.88 o                         
   8   4   3         92.60         99.17         3.95 o                         
   9   4   3        122.25        149.34         5.37 o                         
  -9   5   3         16.13         17.06         6.04 o                         
  -8   5   3          1.09         -2.71         3.60 o                         
  -7   5   3         38.31         40.40         5.07 o                         
  -6   5   3        160.87        170.75         6.24 o                         
  -5   5   3        348.55        394.44         6.52 o                         
  -4   5   3        487.90        500.42         6.32 o                         
  -3   5   3         65.92         48.85         2.67 o                         
  -2   5   3        419.21        529.74         5.67 o                         
  -1   5   3       3610.04       3634.07       204.09 o                         
   0   5   3       1652.57       1808.38        19.82 o                         
   1   5   3         10.13         19.40         7.36 o                         
   2   5   3       1462.48       1588.49        36.98 o                         
   3   5   3         34.84         24.72         1.76 o                         
   4   5   3        151.70        162.35         3.79 o                         
   5   5   3       2908.45       2676.74        23.83 o                         
   6   5   3          5.43          8.61         2.68 o                         
   7   5   3        503.28        481.29         6.78 o                         
   8   5   3          6.75          3.65         5.94 o                         
   9   5   3        243.70        234.85         5.40 o                         
  -9   6   3          6.10         -4.98         5.68 o                         
  -8   6   3         10.39          8.37         4.80 o                         
  -7   6   3         35.64         34.07         5.07 o                         
  -6   6   3        128.37        147.92         4.66 o                         
  -5   6   3        120.22        130.17         3.83 o                         
  -4   6   3         42.43         35.43         3.24 o                         
  -3   6   3       1603.73       1799.32         8.44 o                         
  -2   6   3         44.62         56.81         2.26 o                         
  -1   6   3        665.08        700.82         4.23 o                         
   0   6   3       3124.72       3319.76       190.75 o                         
   1   6   3        808.20        878.77        32.12 o                         
   2   6   3         52.19         65.92         5.51 o                         
   3   6   3         11.38          6.96         2.54 o                         
   4   6   3        379.64        359.58         3.58 o                         
   5   6   3          0.00          5.53         2.41 o                         
   6   6   3        441.36        439.52         5.77 o                         
   7   6   3         15.05         25.14         3.48 o                         
   8   6   3        144.64        144.54         7.04 o                         
   9   6   3          1.29          1.42         6.33 o                         
  -8   7   3          0.99         -5.43         5.74 o                         
  -7   7   3         39.97         43.53         4.06 o                         
  -6   7   3        631.80        616.90         7.17 o                         
  -5   7   3         22.31         22.76         3.56 o                         
  -4   7   3        138.20        156.72         2.83 o                         
  -3   7   3        411.64        378.39         5.53 o                         
  -2   7   3         86.57         91.13        15.11 o                         
  -1   7   3         27.79         31.62         9.79 o                         
   0   7   3        120.44        127.81        13.23 o                         
   1   7   3       1018.22        980.90        11.41 o                         
   2   7   3         58.71         62.13         2.76 o                         
   3   7   3       1182.67       1055.79        17.43 o                         
   4   7   3        309.72        302.16         4.47 o                         
   5   7   3       1688.60       1648.81        16.93 o                         
   6   7   3        421.74        415.84         5.85 o                         
   7   7   3        469.60        497.13         6.76 o                         
   8   7   3         32.79         36.80         5.74 o                         
  -8   8   3        417.16        427.51        10.41 o                         
  -7   8   3          0.87          2.29         5.42 o                         
  -6   8   3         49.83         45.28         8.41 o                         
  -5   8   3         75.37         78.07         4.04 o                         
  -4   8   3        252.31        260.92         9.11 o                         
  -3   8   3          0.04         -3.00         3.00 o                         
  -2   8   3        513.38        503.73         4.90 o                         
  -1   8   3        392.33        373.62         3.93 o                         
   0   8   3       2928.17       2649.89        73.15 o                         
   1   8   3       1029.73       1039.64         6.03 o                         
   2   8   3         21.50         18.89         2.23 o                         
   3   8   3         11.35          6.68         2.54 o                         
   4   8   3        151.20        143.76         3.54 o                         
   5   8   3         45.93         49.43         3.17 o                         
   6   8   3        331.76        323.08         5.14 o                         
   7   8   3        246.66        269.34         5.34 o                         
   8   8   3        460.25        487.14        26.86 o                         
  -8   9   3         78.01         92.34         7.05 o                         
  -7   9   3         90.64         87.74         6.46 o                         
  -6   9   3        571.24        562.84         8.52 o                         
  -5   9   3        265.92        246.05         9.49 o                         
  -4   9   3        269.69        213.18         4.02 o                         
  -3   9   3       1099.87        994.87        11.80 o                         
  -2   9   3         22.57         12.37         2.34 o                         
  -1   9   3        749.99        728.21        41.03 o                         
   0   9   3        952.36        879.82        38.29 o                         
   1   9   3       5329.08       5300.57       261.31 o                         
   2   9   3       1759.34       1740.44        61.69 o                         
   3   9   3        296.36        244.80         7.36 o                         
   4   9   3         85.20         92.40         4.40 o                         
   5   9   3          0.85          2.30         2.89 o                         
   6   9   3        138.99        132.95         5.73 o                         
   7   9   3        212.49        214.54         5.98 o                         
   8   9   3        109.69        104.64         6.43 o                         
  -7  10   3         17.72         24.27         5.80 o                         
  -6  10   3        127.91        116.01         5.82 o                         
  -5  10   3       2025.33       1951.08        52.48 o                         
  -4  10   3       2769.25       2671.66        19.93 o                         
  -3  10   3        194.03        189.56         4.88 o                         
  -2  10   3          4.72          5.34         3.16 o                         
  -1  10   3        921.10        882.25        26.91 o                         
   0  10   3       1064.22        976.04        26.72 o                         
   1  10   3        430.44        413.95         5.32 o                         
   2  10   3          1.41          2.28         2.70 o                         
   3  10   3       1058.11        955.84         7.30 o                         
   4  10   3        357.17        344.46         4.34 o                         
   5  10   3         23.67         29.03         3.47 o                         
   6  10   3          3.90         13.55         3.38 o                         
   7  10   3         71.20         87.61         6.69 o                         
  -7  11   3         89.52        101.50         6.68 o                         
  -6  11   3        266.06        278.43         9.06 o                         
  -5  11   3         28.22         13.89         4.80 o                         
  -4  11   3        768.48        787.35         6.71 o                         
  -3  11   3        469.84        461.34         5.17 o                         
  -2  11   3         38.97         45.95        11.68 o                         
  -1  11   3        951.86        949.31        19.51 o                         
   0  11   3         51.01         45.74         7.21 o                         
   1  11   3         38.55         40.98         3.63 o                         
   2  11   3          7.17          5.59         3.15 o                         
   3  11   3       1140.22       1102.34         9.83 o                         
   4  11   3          2.73          5.13         2.97 o                         
   5  11   3         37.10         30.74         3.92 o                         
   6  11   3         47.01         59.08         5.07 o                         
  -6  12   3        412.10        369.87         9.33 o                         
  -5  12   3        120.14        118.48         6.46 o                         
  -4  12   3          5.35          0.69         6.44 o                         
  -3  12   3        190.51        202.47         5.22 o                         
  -2  12   3          7.65          2.51         3.63 o                         
  -1  12   3          7.76          7.39         3.44 o                         
   0  12   3        157.34        152.62         7.21 o                         
   1  12   3          3.35         -0.68         3.11 o                         
   2  12   3         46.41         47.87         9.68 o                         
   3  12   3         58.10         55.18         3.28 o                         
   4  12   3        461.93        434.73         9.06 o                         
   5  12   3         45.80         54.49         5.76 o                         
   6  12   3         25.63         15.35         7.23 o                         
  -5  13   3         50.13         47.30         5.07 o                         
  -4  13   3         15.15         17.54         4.27 o                         
  -3  13   3         11.02         11.13         3.64 o                         
  -2  13   3        120.64        123.28        13.15 o                         
  -1  13   3          0.28          6.01         3.82 o                         
   0  13   3         10.11         11.01         4.44 o                         
   1  13   3        103.13        116.00         4.64 o                         
   2  13   3        227.59        244.17        22.63 o                         
   3  13   3         46.76         47.80         4.01 o                         
   4  13   3         53.23         48.00         5.21 o                         
   5  13   3         78.44         89.52         4.87 o                         
  -4  14   3        124.27        149.30        10.49 o                         
  -3  14   3          2.03         -5.82         5.82 o                         
  -2  14   3         82.40         93.00         8.56 o                         
  -1  14   3         12.21          8.56         5.15 o                         
   0  14   3         43.53         55.29         7.94 o                         
   1  14   3         71.88         81.78         4.43 o                         
   2  14   3        131.49        142.89        10.99 o                         
   3  14   3         13.49         15.22         3.96 o                         
   4  14   3        117.27        133.29         8.44 o                         
  -3  15   3         22.55         22.64         5.38 o                         
  -2  15   3          5.13          7.72         4.83 o                         
  -1  15   3         36.81         52.12         7.25 o                         
   0  15   3         43.12         58.26         5.91 o                         
   1  15   3        123.29        141.05        21.82 o                         
   2  15   3        221.22        215.53        13.61 o                         
  -8   0   4        742.30        725.42        32.23 o                         
  -6   0   4        141.56        148.48         9.02 o                         
  -4   0   4      16333.97      16686.86       258.88 o                         
  -2   0   4      69607.36      75971.46      1149.08 o                         
   2   0   4        876.46        964.68        69.44 o                         
   4   0   4       4435.74       4639.07        42.76 o                         
   6   0   4        477.74        405.82         9.33 o                         
   8   0   4          3.75          6.24         3.89 o                         
  -9   1   4         86.95         81.82         6.52 o                         
  -8   1   4          0.15          4.06         3.71 o                         
  -7   1   4        992.17        963.26        12.76 o                         
  -6   1   4         17.96         13.48         2.48 o                         
  -5   1   4       1238.42       1320.25         6.16 o                         
  -4   1   4       3537.27       3447.87        23.89 o                         
  -3   1   4       7691.65       7710.48       166.83 o                         
  -2   1   4        818.38        783.95        11.14 o                         
  -1   1   4         23.08         13.20         1.29 o                         
   0   1   4       2690.67       2852.18         4.94 o                         
   1   1   4        913.88        838.93        14.64 o                         
   2   1   4        230.12        259.44         1.93 o                         
   3   1   4        850.98        807.20         6.81 o                         
   4   1   4        371.63        475.67         3.76 o                         
   5   1   4        124.52        167.23         2.49 o                         
   6   1   4         25.24         31.82         2.71 o                         
   7   1   4        454.05        427.06         6.52 o                         
   8   1   4         10.62         11.90         3.38 o                         
   9   1   4          4.12         -4.62         4.62 o                         
  -9   2   4          2.55          9.14         4.01 o                         
  -8   2   4          0.53         13.83         5.44 o                         
  -7   2   4         33.32         36.22         3.32 o                         
  -6   2   4        395.57        401.04        11.41 o                         
  -5   2   4         81.29         79.85         3.38 o                         
  -4   2   4       1252.59       1421.53        12.31 o                         
  -3   2   4       1139.45       1138.43        33.16 o                         
  -2   2   4        683.48        593.08         5.57 o                         
  -1   2   4        293.42        328.28         6.71 o                         
   0   2   4      23082.77      23706.50        15.11 o                         
   1   2   4        720.60        715.58        10.83 o                         
   2   2   4        453.75        423.18         4.01 o                         
   3   2   4         38.28         45.20         2.54 o                         
   4   2   4       1695.66       1755.73        13.01 o                         
   5   2   4          6.77          4.78         2.24 o                         
   6   2   4        143.78        139.40         2.97 o                         
   7   2   4        213.84        215.78         5.17 o                         
   8   2   4         60.78         57.51         4.07 o                         
   9   2   4          2.81          4.69         3.73 o                         
  -9   3   4          0.06          1.34         6.21 o                         
  -8   3   4         73.94         71.76         3.59 o                         
  -7   3   4        200.33        198.87         5.33 o                         
  -6   3   4         73.78         90.03         8.48 o                         
  -5   3   4          2.80          0.88         3.03 o                         
  -4   3   4        462.68        476.53         5.98 o                         
  -3   3   4        207.60        190.07         2.49 o                         
  -2   3   4       2001.39       2116.93        48.89 o                         
  -1   3   4        203.33        218.00         4.01 o                         
   0   3   4        315.76        325.74         2.39 o                         
   1   3   4        361.58        254.26         3.55 o                         
   2   3   4        876.89       1022.72         5.32 o                         
   3   3   4       1798.82       1811.80        41.63 o                         
   4   3   4          2.79          0.79         1.37 o                         
   5   3   4        155.89        162.97         2.75 o                         
   6   3   4          3.84          1.37         2.01 o                         
   7   3   4         98.02         93.74         4.13 o                         
   8   3   4        406.30        417.64         5.13 o                         
   9   3   4         75.87         69.97         6.90 o                         
  -9   4   4         81.59         74.45         4.60 o                         
  -8   4   4        348.51        336.14         5.62 o                         
  -7   4   4        119.31         98.65         5.15 o                         
  -6   4   4        110.48        103.21         4.76 o                         
  -5   4   4        109.52         93.86         3.24 o                         
  -4   4   4        305.21        316.57         4.09 o                         
  -3   4   4         78.17         78.77         2.50 o                         
  -2   4   4         18.20         14.48         2.85 o                         
  -1   4   4         83.88         62.49         1.34 o                         
   0   4   4         71.71         59.32         1.89 o                         
   1   4   4       3491.35       3396.55        12.26 o                         
   2   4   4        736.54        756.55         3.59 o                         
   3   4   4         63.66         72.72         4.23 o                         
   4   4   4         91.40         82.71         1.66 o                         
   5   4   4        119.69        108.59         2.93 o                         
   6   4   4         45.09         63.99         2.80 o                         
   7   4   4        570.53        548.34        12.11 o                         
   8   4   4          0.35          4.54         3.38 o                         
   9   4   4        267.31        247.48         6.62 o                         
  -9   5   4          1.49         -2.05         5.45 o                         
  -8   5   4        726.16        746.14         7.47 o                         
  -7   5   4         65.64         67.09         3.26 o                         
  -6   5   4        447.69        443.77        14.06 o                         
  -5   5   4         21.92         23.17         3.09 o                         
  -4   5   4          2.06         -1.67         2.24 o                         
  -3   5   4          0.03          3.00         3.76 o                         
  -2   5   4          2.53          6.08         1.93 o                         
  -1   5   4          7.06          7.64         1.85 o                         
   0   5   4        933.11        977.61         5.55 o                         
   1   5   4       1397.52       1471.24        17.31 o                         
   2   5   4        479.12        458.53         6.00 o                         
   3   5   4         10.67         18.93         1.88 o                         
   4   5   4        198.83        218.82         4.17 o                         
   5   5   4          4.23          7.98         2.59 o                         
   6   5   4        154.03        138.57         3.90 o                         
   7   5   4         17.60         16.68         3.18 o                         
   8   5   4        319.80        319.92         6.63 o                         
   9   5   4         89.62         93.07         7.09 o                         
  -9   6   4          8.45         11.44         5.50 o                         
  -8   6   4         77.43         62.54         5.41 o                         
  -7   6   4          0.16          5.64         3.76 o                         
  -6   6   4         61.19         64.05         3.71 o                         
  -5   6   4        839.56        715.21        13.42 o                         
  -4   6   4        104.82        102.33         3.68 o                         
  -3   6   4        309.67        276.12         3.80 o                         
  -2   6   4       1210.44       1210.13       111.63 o                         
  -1   6   4        294.58        381.68        14.15 o                         
   0   6   4        463.82        481.74        12.99 o                         
   1   6   4       2924.77       2986.47        58.07 o                         
   2   6   4        145.78        148.10         2.34 o                         
   3   6   4        104.61        124.21         2.38 o                         
   4   6   4       1537.29       1509.65         8.61 o                         
   5   6   4       1941.25       1939.42        18.54 o                         
   6   6   4       1402.71       1398.57        22.79 o                         
   7   6   4         30.31         24.83         4.06 o                         
   8   6   4        267.87        258.45         7.63 o                         
  -8   7   4         49.18         46.72         6.54 o                         
  -7   7   4        158.29        164.22         7.60 o                         
  -6   7   4         86.56         90.39         5.15 o                         
  -5   7   4         37.15         53.47         4.36 o                         
  -4   7   4        320.78        277.66         4.45 o                         
  -3   7   4          0.94          0.79         2.72 o                         
  -2   7   4       2601.95       2572.62        33.35 o                         
  -1   7   4        385.90        410.25        26.72 o                         
   0   7   4         60.27         87.58         9.87 o                         
   1   7   4         15.64         16.19         1.78 o                         
   2   7   4       1882.77       1886.05        12.26 o                         
   3   7   4         12.82         21.22         2.74 o                         
   4   7   4          7.95         -1.32         3.57 o                         
   5   7   4        164.55        180.26         5.34 o                         
   6   7   4       1446.77       1402.42         9.22 o                         
   7   7   4        241.70        235.44         4.91 o                         
   8   7   4         79.65         99.66         6.41 o                         
  -8   8   4         90.94         94.96         5.69 o                         
  -7   8   4        105.75         89.61         6.16 o                         
  -6   8   4        100.99        104.22         4.73 o                         
  -5   8   4        605.33        567.95        18.16 o                         
  -4   8   4        246.64        210.32         3.60 o                         
  -3   8   4       1012.45       1009.31         6.11 o                         
  -2   8   4        419.62        429.28         4.74 o                         
  -1   8   4          0.40         -2.04         2.40 o                         
   0   8   4          6.87          6.83         3.28 o                         
   1   8   4       1279.93       1237.82        62.08 o                         
   2   8   4        266.36        228.02         7.36 o                         
   3   8   4        755.03        711.20         5.52 o                         
   4   8   4        212.39        191.47         3.91 o                         
   5   8   4        122.38        141.96         4.70 o                         
   6   8   4        366.80        368.28         5.58 o                         
   7   8   4         11.13         18.34         3.79 o                         
   8   8   4         67.98         77.41         7.25 o                         
  -8   9   4          0.79          0.03         5.49 o                         
  -7   9   4        126.21        109.91         6.70 o                         
  -6   9   4        619.27        584.70         6.46 o                         
  -5   9   4        486.91        445.43         5.60 o                         
  -4   9   4        165.82        138.31         4.63 o                         
  -3   9   4        284.70        314.29         4.73 o                         
  -2   9   4        151.85        139.42         3.41 o                         
  -1   9   4         21.48         17.68         2.78 o                         
   0   9   4        308.70        315.12         4.24 o                         
   1   9   4          3.64         11.60         2.27 o                         
   2   9   4       1567.74       1571.97        38.87 o                         
   3   9   4         31.28         28.00         3.64 o                         
   4   9   4         20.69         26.22         3.35 o                         
   5   9   4         18.25         15.87         2.82 o                         
   6   9   4        153.35        165.15         4.42 o                         
   7   9   4        141.48        145.05         5.87 o                         
  -7  10   4        202.90        185.98        17.01 o                         
  -6  10   4          3.77          5.12         4.49 o                         
  -5  10   4        896.67        816.91        26.61 o                         
  -4  10   4       1162.76       1069.64        16.00 o                         
  -3  10   4         77.81         73.35         3.74 o                         
  -2  10   4        660.62        612.37        37.36 o                         
  -1  10   4        692.49        617.94        19.74 o                         
   0  10   4         42.48         40.87         5.67 o                         
   1  10   4         82.22         77.76         5.94 o                         
   2  10   4        101.61         97.36         6.79 o                         
   3  10   4         33.43         25.26         3.29 o                         
   4  10   4        250.04        210.52         6.05 o                         
   5  10   4         76.49         80.88         4.38 o                         
   6  10   4         28.80         24.50         4.20 o                         
   7  10   4         41.99         38.13         6.55 o                         
  -7  11   4         43.85         63.71         7.30 o                         
  -6  11   4          9.20          6.51         5.85 o                         
  -5  11   4         49.42         66.18        11.49 o                         
  -4  11   4        267.89        233.74         9.41 o                         
  -3  11   4        821.93        823.25         7.73 o                         
  -2  11   4         22.82         16.25         3.93 o                         
  -1  11   4          0.82         -3.42         3.42 o                         
   0  11   4        150.24        131.31         4.21 o                         
   1  11   4        511.67        450.61         5.43 o                         
   2  11   4        948.70        856.48        15.19 o                         
   3  11   4        229.27        214.39         4.06 o                         
   4  11   4        244.03        214.92         4.31 o                         
   5  11   4        129.49        144.51         4.76 o                         
   6  11   4          0.75         -4.82         4.82 o                         
  -6  12   4         81.24         62.37         7.42 o                         
  -5  12   4         33.11         47.53         5.94 o                         
  -4  12   4         22.96         26.72         4.20 o                         
  -3  12   4        125.66        134.80         8.91 o                         
  -2  12   4         18.41         11.45         4.63 o                         
  -1  12   4         16.50         23.01         7.25 o                         
   0  12   4       2421.04       2329.60        11.57 o                         
   1  12   4         19.07         12.31         5.90 o                         
   2  12   4         35.61         20.05         3.74 o                         
   3  12   4        281.06        229.07         5.21 o                         
   4  12   4          2.23         -3.18         3.80 o                         
   5  12   4         23.60         19.79         7.25 o                         
   6  12   4         32.61         46.40         6.47 o                         
  -5  13   4         36.29         39.57         6.86 o                         
  -4  13   4          2.07          9.64         3.85 o                         
  -3  13   4          7.48          9.70         3.98 o                         
  -2  13   4         82.28         91.47         5.67 o                         
  -1  13   4         85.27         97.98         5.15 o                         
   0  13   4          1.11         -1.24         4.58 o                         
   1  13   4        147.83        154.74         5.13 o                         
   2  13   4         26.55         28.56         3.96 o                         
   3  13   4        668.85        674.92         7.70 o                         
   4  13   4          6.19          4.75         4.61 o                         
   5  13   4         53.12         40.87         4.53 o                         
  -4  14   4        552.50        552.24         9.30 o                         
  -3  14   4         64.79         58.10         6.19 o                         
  -2  14   4         29.75         52.50         6.36 o                         
  -1  14   4          9.08          4.16         5.09 o                         
   0  14   4          8.66         20.38         4.96 o                         
   1  14   4          4.65          5.95         7.67 o                         
   2  14   4         78.50         65.36        10.64 o                         
   3  14   4          0.69          1.67         5.01 o                         
   4  14   4          8.75         17.27         4.71 o                         
  -2  15   4          7.04          5.84         5.91 o                         
  -1  15   4         36.79         49.20        12.42 o                         
   0  15   4         17.22         37.89         5.50 o                         
   1  15   4         93.23        120.44         7.90 o                         
   2  15   4          0.07          6.99         4.22 o                         
  -9   0   5        281.42        280.41         8.75 o                         
  -7   0   5          0.13         60.70        43.07 o                         
  -5   0   5       2440.65       2433.06        60.07 o                         
  -3   0   5          5.48          6.12         2.12 o                         
  -1   0   5      44595.83      48709.36       521.12 o                         
   1   0   5       4926.50       5034.13         8.64 o                         
   3   0   5       1925.94       1956.40        24.68 o                         
   5   0   5       1357.33       1327.70        28.38 o                         
   7   0   5        189.58        161.90         4.27 o                         
   9   0   5        409.83        434.99        11.76 o                         
  -9   1   5         11.47          3.06         4.47 o                         
  -8   1   5        211.74        220.52         5.06 o                         
  -7   1   5        236.71        226.24         4.46 o                         
  -6   1   5        698.47        637.76         5.58 o                         
  -5   1   5         53.92         63.57         3.11 o                         
  -4   1   5        481.23        506.93         4.70 o                         
  -3   1   5        704.90        723.50        16.91 o                         
  -2   1   5      11229.54      11614.86        44.46 o                         
  -1   1   5       7275.90       7627.90        61.46 o                         
   0   1   5       8654.71       8552.98         9.72 o                         
   1   1   5       1273.93       1268.54        57.61 o                         
   2   1   5       3555.22       3622.83        71.95 o                         
   3   1   5          0.20          3.57         1.23 o                         
   4   1   5       1624.34       1722.95         6.82 o                         
   5   1   5        760.11        839.86        17.24 o                         
   6   1   5        282.33        293.59         3.92 o                         
   7   1   5        237.67        202.23         5.94 o                         
   8   1   5        265.27        242.84         4.84 o                         
   9   1   5          6.47         11.45         4.14 o                         
  -9   2   5         81.49         84.31         4.54 o                         
  -8   2   5         88.80         86.64         4.41 o                         
  -7   2   5         21.99         21.21         4.55 o                         
  -6   2   5        146.19        147.56         3.37 o                         
  -5   2   5       1595.80       1634.68        23.55 o                         
  -4   2   5         81.53         84.54         2.17 o                         
  -3   2   5        115.86        132.94         5.51 o                         
  -2   2   5       1311.42       1295.37        15.35 o                         
  -1   2   5         78.51         66.28         1.38 o                         
   0   2   5        705.66        783.20         3.01 o                         
   1   2   5       1046.14       1047.10         5.78 o                         
   2   2   5        352.38        384.36        12.19 o                         
   3   2   5       1447.07       1544.72        11.67 o                         
   4   2   5        350.37        413.78         2.95 o                         
   5   2   5        375.47        349.14         8.41 o                         
   6   2   5        788.14        756.55         4.36 o                         
   7   2   5        119.02        107.50         3.58 o                         
   8   2   5        192.71        199.80         5.32 o                         
   9   2   5        468.33        508.89         5.94 o                         
  -9   3   5          0.59         -2.00         4.67 o                         
  -8   3   5        203.98        196.35        14.85 o                         
  -7   3   5        215.23        221.17        17.12 o                         
  -6   3   5       2605.21       2520.82        11.91 o                         
  -5   3   5        440.81        404.52         4.06 o                         
  -4   3   5        303.55        305.81         3.20 o                         
  -3   3   5        200.34        239.51         3.03 o                         
  -2   3   5        138.25        233.18         6.36 o                         
  -1   3   5       2886.43       3083.13       105.03 o                         
   0   3   5       1261.22       1303.13         4.40 o                         
   1   3   5        821.94        833.71         3.74 o                         
   2   3   5        256.52        263.32         7.93 o                         
   3   3   5        224.30        218.09         1.82 o                         
   4   3   5         12.34         18.57         1.29 o                         
   5   3   5          0.66         -1.79         1.79 o                         
   6   3   5        363.91        366.52         5.02 o                         
   7   3   5         18.11         11.73         4.27 o                         
   8   3   5          8.02          7.37         3.92 o                         
   9   3   5         69.48         78.72         5.71 o                         
  -9   4   5         74.04         89.24         7.27 o                         
  -8   4   5         14.71         19.33         4.92 o                         
  -7   4   5         52.19         57.18         4.25 o                         
  -6   4   5        468.22        472.39         4.90 o                         
  -5   4   5        883.30        856.13         5.56 o                         
  -4   4   5         11.57         16.23         2.46 o                         
  -3   4   5        238.36        201.01         3.41 o                         
  -2   4   5         32.12         25.19         2.11 o                         
  -1   4   5       1023.83        976.71        25.06 o                         
   0   4   5         19.56         30.39         0.98 o                         
   1   4   5        144.76        215.77         3.70 o                         
   2   4   5       2386.21       2684.07        15.32 o                         
   3   4   5       1765.09       1719.59         5.89 o                         
   4   4   5        476.98        491.24         3.53 o                         
   5   4   5       1704.39       1693.32        15.91 o                         
   6   4   5       1299.80       1219.94        24.20 o                         
   7   4   5        193.40        196.93         5.83 o                         
   8   4   5        140.18        152.47         4.51 o                         
   9   4   5        157.96        144.43         8.20 o                         
  -9   5   5        160.94        154.93         7.06 o                         
  -8   5   5          5.02         10.24         3.70 o                         
  -7   5   5        247.35        262.80         6.55 o                         
  -6   5   5        128.22        120.62         4.53 o                         
  -5   5   5         14.69         20.81         3.51 o                         
  -4   5   5          1.49         10.07         2.45 o                         
  -3   5   5        291.73        278.16         3.78 o                         
  -2   5   5         24.46         26.57         1.97 o                         
  -1   5   5       1443.04       1529.47        43.92 o                         
   0   5   5         13.12         17.17         1.20 o                         
   1   5   5        306.30        323.27         4.78 o                         
   2   5   5         66.95         54.14         1.38 o                         
   3   5   5       1049.21       1027.94         5.59 o                         
   4   5   5        179.54        165.84         5.55 o                         
   5   5   5         21.33         31.26         2.58 o                         
   6   5   5         29.55         22.66         2.48 o                         
   7   5   5        255.67        249.03         4.53 o                         
   8   5   5         21.03         36.34         9.43 o                         
   9   5   5        175.23        185.83         7.01 o                         
  -9   6   5          0.07         -1.34         6.29 o                         
  -8   6   5        155.50        153.32         6.78 o                         
  -7   6   5          1.88          6.15         4.96 o                         
  -6   6   5         10.80         12.08         3.26 o                         
  -5   6   5          0.04          2.47         2.54 o                         
  -4   6   5         24.01         11.93         3.04 o                         
  -3   6   5         34.72         24.15         1.97 o                         
  -2   6   5        320.93        390.12        13.69 o                         
  -1   6   5       2155.49       2433.61        71.14 o                         
   0   6   5       3334.82       3473.59        25.33 o                         
   1   6   5       2655.38       3079.07        49.89 o                         
   2   6   5       1216.07       1266.30        19.97 o                         
   3   6   5        849.10        830.68         6.93 o                         
   4   6   5        434.65        409.17        13.15 o                         
   5   6   5       1920.16       1861.55        17.24 o                         
   6   6   5        155.93        155.26         4.78 o                         
   7   6   5         18.99         17.26         3.81 o                         
   8   6   5         31.73         38.42         4.36 o                         
  -8   7   5         51.80         36.19         6.79 o                         
  -7   7   5        241.96        248.56         6.33 o                         
  -6   7   5        428.96        447.34         6.60 o                         
  -5   7   5         16.56         18.06         3.45 o                         
  -4   7   5          5.99         14.10         2.81 o                         
  -3   7   5         46.90         42.43         6.89 o                         
  -2   7   5        223.83        216.79        11.10 o                         
  -1   7   5       1468.01       1528.97         6.60 o                         
   0   7   5        239.53        289.93        17.04 o                         
   1   7   5        168.82        123.53         4.24 o                         
   2   7   5        118.90        134.97         8.21 o                         
   3   7   5        979.65        988.55         6.90 o                         
   4   7   5         14.92         16.28         2.25 o                         
   5   7   5        453.56        462.50         6.03 o                         
   6   7   5         10.12          8.25         2.97 o                         
   7   7   5        742.05        709.73         8.97 o                         
   8   7   5        119.31        139.18         6.15 o                         
  -8   8   5        414.74        459.89         9.61 o                         
  -7   8   5         50.80         55.43         5.48 o                         
  -6   8   5         60.00         69.55        11.38 o                         
  -5   8   5        109.89        109.86         4.57 o                         
  -4   8   5        574.73        467.25         6.00 o                         
  -3   8   5        168.75        156.51         4.79 o                         
  -2   8   5         52.78         59.95         2.69 o                         
  -1   8   5          3.15          5.00         2.12 o                         
   0   8   5       2061.07       1934.76        46.93 o                         
   1   8   5        576.29        598.02        31.62 o                         
   2   8   5        211.28        205.70         4.97 o                         
   3   8   5         91.37         86.33         3.63 o                         
   4   8   5         95.33        100.11         3.82 o                         
   5   8   5        170.37        166.53         6.53 o                         
   6   8   5        750.14        772.47         7.13 o                         
   7   8   5        227.02        216.72         7.25 o                         
   8   8   5         82.77         88.97         5.74 o                         
  -8   9   5         94.13         85.26         5.62 o                         
  -7   9   5        293.88        288.21         7.76 o                         
  -6   9   5        280.11        290.97         5.97 o                         
  -5   9   5         63.71         55.95         4.35 o                         
  -4   9   5        246.47        240.37         8.68 o                         
  -3   9   5        369.20        319.31         4.80 o                         
  -2   9   5          2.85          5.41         2.83 o                         
  -1   9   5        379.29        333.45         5.86 o                         
   0   9   5       1220.66       1152.91        28.38 o                         
   1   9   5       2053.66       1953.45        95.66 o                         
   2   9   5         77.09         78.11         4.20 o                         
   3   9   5       1319.39       1224.39        13.56 o                         
   4   9   5         41.16         33.88         2.66 o                         
   5   9   5          5.50         -0.62         3.33 o                         
   6   9   5         20.74         16.00         4.86 o                         
   7   9   5        439.83        504.77        15.27 o                         
  -7  10   5         29.98         36.86         5.37 o                         
  -6  10   5        173.82        161.40         5.47 o                         
  -5  10   5        449.24        468.39         6.15 o                         
  -4  10   5        238.04        237.70         5.81 o                         
  -3  10   5        145.93        178.34         5.48 o                         
  -2  10   5        196.17        192.07        13.26 o                         
  -1  10   5       3327.16       3146.69        81.17 o                         
   0  10   5        312.60        288.86         4.35 o                         
   1  10   5          0.05          0.08         2.46 o                         
   2  10   5        362.84        346.23        29.15 o                         
   3  10   5         17.54          9.66         3.05 o                         
   4  10   5        298.54        271.06         4.89 o                         
   5  10   5         90.96         98.78         3.76 o                         
   6  10   5        134.37        142.49         5.82 o                         
   7  10   5        144.86        151.05         6.15 o                         
  -6  11   5       1018.30       1028.95        10.94 o                         
  -5  11   5        271.07        255.25         5.36 o                         
  -4  11   5        180.33        193.41         5.29 o                         
  -3  11   5        777.39        787.13        11.76 o                         
  -2  11   5       1694.67       1644.52        13.80 o                         
  -1  11   5         12.48         10.75         3.54 o                         
   0  11   5         67.14         53.38         3.76 o                         
   1  11   5          0.45         -3.07         6.52 o                         
   2  11   5         57.58         66.08         8.48 o                         
   3  11   5         98.94        115.91         4.90 o                         
   4  11   5          0.65          8.40         3.64 o                         
   5  11   5         30.74         27.76         5.00 o                         
   6  11   5        221.51        213.77         6.82 o                         
  -6  12   5         23.73         19.39         6.53 o                         
  -5  12   5        760.82        737.57         9.60 o                         
  -4  12   5        112.04        111.39        10.57 o                         
  -3  12   5        315.92        294.48         5.51 o                         
  -2  12   5         29.40         37.58         8.91 o                         
  -1  12   5        457.54        461.57        13.61 o                         
   0  12   5        812.87        812.29        14.42 o                         
   1  12   5        588.08        572.53        19.90 o                         
   2  12   5         16.96         20.10         3.74 o                         
   3  12   5         83.50         72.60         4.27 o                         
   4  12   5        278.05        285.60         6.59 o                         
   5  12   5         30.36         20.42         4.78 o                         
   6  12   5        112.75        134.22        14.73 o                         
  -5  13   5         13.04         19.18         5.69 o                         
  -4  13   5          9.49         17.21         5.62 o                         
  -3  13   5        117.97         99.06         7.17 o                         
  -2  13   5        167.15        179.84         7.87 o                         
  -1  13   5         68.30         71.59         4.33 o                         
   0  13   5         38.65         35.92         4.69 o                         
   1  13   5         43.55         34.61         4.72 o                         
   2  13   5        627.39        569.55         6.73 o                         
   3  13   5        200.06        184.03         5.54 o                         
   4  13   5        198.64        195.00         5.59 o                         
   5  13   5         24.02         20.55         4.17 o                         
  -4  14   5        105.08        105.94         6.20 o                         
  -3  14   5        129.23        136.10         5.43 o                         
  -2  14   5        140.88        148.30         6.38 o                         
  -1  14   5         44.21         44.75         5.09 o                         
   0  14   5          0.70          1.39         4.00 o                         
   1  14   5         94.01        108.54         5.86 o                         
   2  14   5          1.67         -8.57         8.87 o                         
   3  14   5         58.04         63.95         5.56 o                         
   4  14   5         28.70         24.50         4.47 o                         
  -2  15   5        202.02        190.62         8.29 o                         
  -1  15   5          2.88          8.95         5.67 o                         
   0  15   5        238.47        273.74         6.62 o                         
   1  15   5        280.64        317.10         7.33 o                         
   2  15   5        468.84        501.21        28.73 o                         
  -8   0   6        173.95        174.89        14.58 o                         
  -6   0   6       2371.41       2418.63        82.48 o                         
  -4   0   6       3713.18       3695.41       204.09 o                         
  -2   0   6       4349.64       4461.98       144.94 o                         
   0   0   6       4815.49       4319.56         8.95 o                         
   2   0   6        516.66        470.07        16.93 o                         
   4   0   6       4759.94       4756.88        44.73 o                         
   6   0   6       2515.08       2279.18        15.85 o                         
   8   0   6        279.24        238.97        15.15 o                         
  -9   1   6         89.31        101.37         6.50 o                         
  -8   1   6         17.06         21.27         3.68 o                         
  -7   1   6        311.36        320.13         6.21 o                         
  -6   1   6       1015.58       1012.76         9.42 o                         
  -5   1   6       2906.45       2980.42        21.67 o                         
  -4   1   6       3137.18       3356.65        10.99 o                         
  -3   1   6       5848.44       5886.13       165.49 o                         
  -2   1   6       2690.59       2751.07        20.90 o                         
  -1   1   6       3502.18       3460.75         6.76 o                         
   0   1   6       1687.51       1676.76         4.86 o                         
   1   1   6        568.27        545.08         9.72 o                         
   2   1   6        560.60        626.90         6.38 o                         
   3   1   6       1698.51       1681.45        53.26 o                         
   4   1   6         18.76         21.90         1.83 o                         
   5   1   6         53.11         60.35         5.77 o                         
   6   1   6        191.61        172.13         3.90 o                         
   7   1   6        164.06        143.23         3.78 o                         
   8   1   6          7.77          4.98         2.92 o                         
   9   1   6         68.32         74.38         4.83 o                         
  -9   2   6          0.62         -3.38         3.71 o                         
  -8   2   6        196.05        179.11         4.99 o                         
  -7   2   6         39.49         41.56         5.05 o                         
  -6   2   6        382.81        423.61         4.48 o                         
  -5   2   6         82.79         79.82         3.94 o                         
  -4   2   6       1389.56       1355.14        10.60 o                         
  -3   2   6         25.65         26.48         2.26 o                         
  -2   2   6        419.32        470.44         5.40 o                         
  -1   2   6        230.82        274.12         2.70 o                         
   0   2   6       5888.26       5629.01         8.25 o                         
   1   2   6        606.00        579.61         4.63 o                         
   2   2   6        389.68        459.91         6.91 o                         
   3   2   6       1078.59       1162.04         6.66 o                         
   4   2   6       2271.05       2329.71        36.90 o                         
   5   2   6          2.73          1.01         2.42 o                         
   6   2   6        286.91        285.67         5.93 o                         
   7   2   6        586.48        554.01         6.33 o                         
   8   2   6        145.21        140.97         4.24 o                         
   9   2   6        515.25        521.08         7.93 o                         
  -9   3   6         51.86         54.18         4.79 o                         
  -8   3   6        355.61        358.86         7.17 o                         
  -7   3   6          9.44         14.33         2.98 o                         
  -6   3   6        277.92        257.24         5.37 o                         
  -5   3   6         10.50         19.34         2.31 o                         
  -4   3   6          6.57          9.99         3.75 o                         
  -3   3   6        602.42        518.51         3.57 o                         
  -2   3   6       2564.46       2645.58        62.70 o                         
  -1   3   6       2788.55       2827.46        27.53 o                         
   0   3   6       7402.07       8002.75        10.80 o                         
   1   3   6         36.29         32.85         2.39 o                         
   2   3   6        134.95        116.56         1.31 o                         
   3   3   6        976.36       1014.21         6.34 o                         
   4   3   6         33.45         49.90         1.87 o                         
   5   3   6        172.51        203.05         4.94 o                         
   6   3   6         12.21         19.59         1.99 o                         
   7   3   6        640.85        612.67        14.46 o                         
   8   3   6        727.61        747.20        10.08 o                         
   9   3   6        101.80        100.40         4.94 o                         
  -9   4   6        129.82        130.57         6.90 o                         
  -8   4   6          8.08          6.69         4.89 o                         
  -7   4   6         10.29          7.26         3.07 o                         
  -6   4   6         10.62         11.71         2.91 o                         
  -5   4   6        243.98        241.19         5.82 o                         
  -4   4   6        250.68        256.45         3.73 o                         
  -3   4   6        344.79        461.11         5.17 o                         
  -2   4   6         37.02         64.74         2.30 o                         
  -1   4   6        442.84        503.84         3.08 o                         
   0   4   6       3499.78       3765.55         8.64 o                         
   1   4   6       3121.26       3503.07         5.65 o                         
   2   4   6        839.18        974.07         9.05 o                         
   3   4   6        589.20        616.19         5.78 o                         
   4   4   6         11.51         12.50         1.98 o                         
   5   4   6          1.20          7.25         2.47 o                         
   6   4   6          0.03          1.05         2.36 o                         
   7   4   6        118.37        102.74         3.72 o                         
   8   4   6         37.83         28.71         3.40 o                         
   9   4   6        129.59        124.36         5.92 o                         
  -9   5   6         18.24         -0.87         4.91 o                         
  -8   5   6        101.10        106.02         4.79 o                         
  -7   5   6         54.20         59.09         4.67 o                         
  -6   5   6        260.30        248.92         5.13 o                         
  -5   5   6         56.24         35.65         3.35 o                         
  -4   5   6         68.82         54.72         2.95 o                         
  -3   5   6         64.54         82.04         2.67 o                         
  -2   5   6        708.61        617.72         4.64 o                         
  -1   5   6        197.61        220.55         2.48 o                         
   0   5   6       3716.04       4205.14        22.60 o                         
   1   5   6       1395.27       1494.61         9.72 o                         
   2   5   6        349.33        307.71        19.20 o                         
   3   5   6       1336.71       1286.96        12.55 o                         
   4   5   6        105.14        100.13         3.16 o                         
   5   5   6        112.10        109.73         2.82 o                         
   6   5   6          0.15          0.44         2.76 o                         
   7   5   6         12.67         16.34         2.59 o                         
   8   5   6        138.57        119.94         4.27 o                         
   9   5   6         63.41         78.70         5.50 o                         
  -8   6   6        198.07        160.69         7.10 o                         
  -7   6   6        102.02         99.08         5.31 o                         
  -6   6   6         54.54         57.20         3.79 o                         
  -5   6   6        176.09        159.25         8.21 o                         
  -4   6   6        352.83        367.32         5.85 o                         
  -3   6   6        161.31        153.34         3.11 o                         
  -2   6   6        462.78        451.85         4.17 o                         
  -1   6   6         26.59          7.84         3.66 o                         
   0   6   6        979.82       1216.14         6.55 o                         
   1   6   6        278.77        266.36         5.55 o                         
   2   6   6       1862.28       1919.55       151.54 o                         
   3   6   6         33.93         21.36         1.97 o                         
   4   6   6        640.90        641.22        10.11 o                         
   5   6   6          2.89         14.01         2.72 o                         
   6   6   6         97.32         83.05         4.35 o                         
   7   6   6        298.12        280.93         6.78 o                         
   8   6   6         24.90         29.79         5.05 o                         
  -8   7   6        273.46        269.47         6.42 o                         
  -7   7   6         71.55         66.60         5.69 o                         
  -6   7   6        516.70        468.46         7.27 o                         
  -5   7   6          2.78          0.37         3.46 o                         
  -4   7   6        128.58         96.09         3.48 o                         
  -3   7   6        221.95        239.60         3.83 o                         
  -2   7   6        271.73        221.48         9.52 o                         
  -1   7   6        186.14        225.14         3.05 o                         
   0   7   6       1291.93       1421.33        58.65 o                         
   1   7   6        206.81        157.83         2.42 o                         
   2   7   6        778.19        832.20         6.63 o                         
   3   7   6          1.92          1.76         1.96 o                         
   4   7   6        543.47        561.22        18.28 o                         
   5   7   6        666.31        613.50         5.66 o                         
   6   7   6        496.83        542.79        10.95 o                         
   7   7   6         12.65          0.73         5.40 o                         
   8   7   6        633.83        677.67        10.18 o                         
  -8   8   6          0.02         -6.11         6.11 o                         
  -7   8   6         15.01         10.81         5.04 o                         
  -6   8   6        167.48        147.80         6.13 o                         
  -5   8   6        724.87        740.26         7.51 o                         
  -4   8   6         66.12         77.78         3.66 o                         
  -3   8   6        224.38        262.26         7.18 o                         
  -2   8   6        133.75        114.32        14.15 o                         
  -1   8   6         17.99         21.24         2.09 o                         
   0   8   6        616.45        636.04        17.66 o                         
   1   8   6        817.12        826.63        23.25 o                         
   2   8   6         36.27         29.93         5.51 o                         
   3   8   6         46.09         28.57         5.05 o                         
   4   8   6       1423.09       1436.31         7.61 o                         
   5   8   6        327.88        305.66         7.36 o                         
   6   8   6          0.73          3.86         3.01 o                         
   7   8   6          0.51          8.42         4.24 o                         
   8   8   6          4.38          9.27         5.43 o                         
  -7   9   6         32.33         40.41         4.82 o                         
  -6   9   6         20.01         24.72         3.81 o                         
  -5   9   6        364.57        331.81         6.42 o                         
  -4   9   6        440.89        444.37         6.32 o                         
  -3   9   6        342.10        305.07         5.19 o                         
  -2   9   6        912.78        842.03         6.94 o                         
  -1   9   6        292.91        290.65         5.71 o                         
   0   9   6       1456.11       1284.04        30.35 o                         
   1   9   6        609.42        594.35         6.82 o                         
   2   9   6        281.23        287.69         9.14 o                         
   3   9   6        136.66        129.02         3.34 o                         
   4   9   6        163.30        140.19         4.28 o                         
   5   9   6         77.04         74.07         3.77 o                         
   6   9   6         10.66          9.95         3.80 o                         
   7   9   6         23.83         35.69         4.78 o                         
  -7  10   6         41.29         44.03         5.33 o                         
  -6  10   6         30.13         30.75         6.13 o                         
  -5  10   6       1566.14       1551.93        10.96 o                         
  -4  10   6        181.12        178.99         4.98 o                         
  -3  10   6        253.74        219.51         6.52 o                         
  -2  10   6        282.77        242.47         7.13 o                         
  -1  10   6       1320.01       1183.25        45.81 o                         
   0  10   6        233.18        276.06        19.97 o                         
   1  10   6          0.23          6.01         4.67 o                         
   2  10   6         67.62         45.41         5.82 o                         
   3  10   6          0.04         -1.32         2.37 o                         
   4  10   6        457.39        415.22         4.33 o                         
   5  10   6         33.49         43.50         3.36 o                         
   6  10   6        249.37        247.92         7.09 o                         
   7  10   6         68.20         66.54         4.46 o                         
  -6  11   6         36.42         36.52         5.49 o                         
  -5  11   6         59.85         59.77         4.80 o                         
  -4  11   6        118.69        113.06         3.81 o                         
  -3  11   6        218.19        210.86         6.22 o                         
  -2  11   6        125.75        119.84         6.25 o                         
  -1  11   6          0.06         -0.85         3.53 o                         
   0  11   6          1.21         12.02         3.44 o                         
   1  11   6          0.03         -0.36         5.78 o                         
   2  11   6        544.76        548.01        13.65 o                         
   3  11   6        883.49        797.36         8.68 o                         
   4  11   6          2.92          1.02         3.39 o                         
   5  11   6         17.27         20.79         3.79 o                         
   6  11   6        328.41        313.17         8.59 o                         
  -6  12   6          0.25         -5.37         5.38 o                         
  -5  12   6         72.26         85.70         6.58 o                         
  -4  12   6        710.45        713.05        13.73 o                         
  -3  12   6          0.12         -4.52         4.52 o                         
  -2  12   6        130.08        153.36         7.29 o                         
  -1  12   6          1.98         -5.21         7.40 o                         
   0  12   6        657.03        632.70        19.59 o                         
   1  12   6        420.38        384.87        22.87 o                         
   2  12   6        316.06        302.67        10.53 o                         
   3  12   6         22.19         18.40         3.72 o                         
   4  12   6          5.34         10.65         3.90 o                         
   5  12   6        164.69        162.66         5.13 o                         
  -5  13   6        114.10        122.18         5.91 o                         
  -4  13   6          8.02          7.43         7.09 o                         
  -3  13   6         61.35         55.79         5.76 o                         
  -2  13   6        241.62        231.46         6.39 o                         
  -1  13   6        435.26        399.75         6.58 o                         
   0  13   6         64.93         84.04         5.05 o                         
   1  13   6        368.65        348.46         6.15 o                         
   2  13   6         28.01         25.26         3.83 o                         
   3  13   6        199.40        186.67         5.33 o                         
   4  13   6         10.50         11.70         3.49 o                         
   5  13   6         25.77         39.54         4.06 o                         
  -4  14   6        566.00        558.27         9.92 o                         
  -3  14   6         14.17         23.86         4.00 o                         
  -2  14   6         32.27         46.35         8.87 o                         
  -1  14   6          9.13         -0.68         4.61 o                         
   0  14   6         50.75         47.53         7.02 o                         
   1  14   6          1.74          1.37         5.02 o                         
   2  14   6         98.54        129.26         5.64 o                         
   3  14   6          0.20         -1.65         3.85 o                         
   4  14   6        323.13        322.66         7.40 o                         
  -2  15   6         61.07         70.19         8.06 o                         
  -1  15   6        181.89        174.03         6.41 o                         
   0  15   6         55.06         74.67         6.22 o                         
   1  15   6        345.92        380.42        43.19 o                         
   2  15   6         53.42         53.01         5.71 o                         
  -9   0   7        589.06        651.59        18.43 o                         
  -7   0   7        129.58        129.10         8.71 o                         
  -5   0   7        749.22        740.74        31.97 o                         
  -3   0   7        738.10        774.02        37.21 o                         
  -1   0   7       9486.68       9828.83       266.83 o                         
   1   0   7        394.20        319.73         2.62 o                         
   3   0   7        903.22       1207.82        49.24 o                         
   5   0   7        629.22        627.12         4.81 o                         
   7   0   7        139.98        102.89         7.52 o                         
   9   0   7        588.39        633.36        21.79 o                         
  -9   1   7          7.84          2.17         4.48 o                         
  -8   1   7        379.36        358.27         6.35 o                         
  -7   1   7        135.39        124.27         5.05 o                         
  -6   1   7         31.73         40.44         3.22 o                         
  -5   1   7         29.62         25.05         2.34 o                         
  -4   1   7         42.17         36.83         2.05 o                         
  -3   1   7       1417.29       1372.25         6.88 o                         
  -2   1   7       6454.81       6474.24        62.60 o                         
  -1   1   7       6517.95       6521.70        54.69 o                         
   0   1   7          8.59         12.26         1.00 o                         
   1   1   7        346.98        372.15        14.38 o                         
   2   1   7         66.45         53.04         0.88 o                         
   3   1   7         28.09         20.54         1.38 o                         
   4   1   7          0.04         -1.37         1.37 o                         
   5   1   7          1.99          5.80         1.74 o                         
   6   1   7        168.12        200.14         4.01 o                         
   7   1   7         52.84         34.46         3.06 o                         
   8   1   7        344.08        317.60         9.45 o                         
   9   1   7         11.00          8.54         5.40 o                         
  -9   2   7          1.02          1.85         4.52 o                         
  -8   2   7        111.90        118.67         6.29 o                         
  -7   2   7        209.94        195.66         5.82 o                         
  -6   2   7         95.87         96.80         3.69 o                         
  -5   2   7        155.09        123.11         3.90 o                         
  -4   2   7       1361.33       1397.23         9.05 o                         
  -3   2   7        941.84        943.45        15.08 o                         
  -2   2   7        192.24        212.76         9.52 o                         
  -1   2   7        535.08        598.68         3.08 o                         
   0   2   7          2.93         14.50         0.85 o                         
   1   2   7       3694.27       3628.05        11.26 o                         
   2   2   7        241.99        289.53         3.16 o                         
   3   2   7       3733.25       3922.71        85.68 o                         
   4   2   7        519.44        485.75        15.28 o                         
   5   2   7        727.86        741.85         5.09 o                         
   6   2   7        411.65        387.11         4.97 o                         
   7   2   7         95.98        106.33         3.23 o                         
   8   2   7         63.51         65.89         3.57 o                         
   9   2   7        314.55        306.10         7.29 o                         
  -9   3   7          0.40          9.12         4.51 o                         
  -8   3   7        278.61        276.37         6.55 o                         
  -7   3   7        321.29        341.15        16.31 o                         
  -6   3   7        506.47        548.74         6.42 o                         
  -5   3   7        817.23        813.80         8.87 o                         
  -4   3   7        358.99        408.90         4.17 o                         
  -3   3   7         75.78         79.25         4.16 o                         
  -2   3   7        455.32        458.77         2.86 o                         
  -1   3   7        683.92        656.90         9.52 o                         
   0   3   7       1283.67       1470.78         4.78 o                         
   1   3   7       4189.58       4792.29        14.34 o                         
   2   3   7       2910.60       2917.36        14.87 o                         
   3   3   7        169.34        166.82         3.93 o                         
   4   3   7         35.18         33.06         2.24 o                         
   5   3   7        241.21        226.66         4.82 o                         
   6   3   7       1211.81       1253.32         5.84 o                         
   7   3   7        593.28        571.84         5.94 o                         
   8   3   7          7.21         14.08         3.72 o                         
   9   3   7          0.49          7.67         4.84 o                         
  -9   4   7        156.98        177.34         6.57 o                         
  -8   4   7        514.43        521.97        13.69 o                         
  -7   4   7        569.11        551.16         5.40 o                         
  -6   4   7        119.79        103.20         4.58 o                         
  -5   4   7         55.29         48.06         3.38 o                         
  -4   4   7          1.16          4.05         2.86 o                         
  -3   4   7       2091.68       2229.19        20.09 o                         
  -2   4   7       1786.25       1893.71        12.53 o                         
  -1   4   7        125.11        102.69         2.08 o                         
   0   4   7        316.37        296.90         2.70 o                         
   1   4   7       2211.93       2196.31        38.52 o                         
   2   4   7        786.05        834.60        11.11 o                         
   3   4   7        120.11        118.00         1.89 o                         
   4   4   7       1878.80       1950.15        15.51 o                         
   5   4   7        719.34        703.70         6.94 o                         
   6   4   7        168.25        153.13         3.36 o                         
   7   4   7         62.66         55.32         3.47 o                         
   8   4   7        207.82        207.48         5.97 o                         
   9   4   7        144.91        128.54         4.99 o                         
  -9   5   7          7.46          5.39         7.88 o                         
  -8   5   7         27.19         31.69         5.28 o                         
  -7   5   7        478.05        510.78         5.92 o                         
  -6   5   7         14.50         16.50         3.43 o                         
  -5   5   7        669.86        645.41         6.48 o                         
  -4   5   7        334.91        388.56         4.78 o                         
  -3   5   7       1720.14       1944.60        32.58 o                         
  -2   5   7       1196.16       1232.90        15.99 o                         
  -1   5   7         48.63         42.00         3.66 o                         
   0   5   7         62.04         65.38         1.58 o                         
   1   5   7       1573.31       1548.74         9.87 o                         
   2   5   7        218.10        236.21         4.82 o                         
   3   5   7        830.24        800.70        14.00 o                         
   4   5   7         10.60         19.56         1.89 o                         
   5   5   7       1086.82        992.13         6.25 o                         
   6   5   7         34.66         31.06         2.74 o                         
   7   5   7        412.59        400.75         4.52 o                         
   8   5   7        286.83        305.83         9.25 o                         
  -8   6   7        156.49        159.90         8.29 o                         
  -7   6   7         70.69         55.11         5.00 o                         
  -6   6   7         23.42         25.24         3.87 o                         
  -5   6   7         66.77         78.57         3.69 o                         
  -4   6   7        124.96        110.43         3.79 o                         
  -3   6   7        111.67         90.02         3.38 o                         
  -2   6   7        595.89        613.05        23.52 o                         
  -1   6   7         76.17         72.31         8.52 o                         
   0   6   7        218.78        196.24         3.16 o                         
   1   6   7         76.17        114.83         4.55 o                         
   2   6   7        124.63        122.01         7.44 o                         
   3   6   7        593.57        580.45         3.68 o                         
   4   6   7        591.66        544.11        30.04 o                         
   5   6   7         26.33         22.28         4.11 o                         
   6   6   7         16.49          8.99         2.57 o                         
   7   6   7         54.20         50.06         4.12 o                         
   8   6   7         38.80         20.96         4.04 o                         
  -8   7   7        518.25        517.81        11.88 o                         
  -7   7   7        339.48        360.64         7.07 o                         
  -6   7   7         70.78         71.16         5.28 o                         
  -5   7   7        157.97        120.84        10.06 o                         
  -4   7   7          4.90         10.99         3.38 o                         
  -3   7   7         18.20         27.75         2.55 o                         
  -2   7   7        170.54        203.87         3.74 o                         
  -1   7   7        672.36        673.19        17.78 o                         
   0   7   7          3.34          0.07         7.09 o                         
   1   7   7          1.52          0.15         2.93 o                         
   2   7   7         11.03          1.39         1.70 o                         
   3   7   7       1071.27       1030.33         5.35 o                         
   4   7   7        381.18        379.59         4.30 o                         
   5   7   7       1176.17       1141.17         8.25 o                         
   6   7   7        135.99        119.74         4.66 o                         
   7   7   7        135.10        146.53         6.03 o                         
   8   7   7         22.23         36.65         4.88 o                         
  -8   8   7         62.56         75.11         6.16 o                         
  -7   8   7          9.71          7.24         5.00 o                         
  -6   8   7        718.25        707.84        11.66 o                         
  -5   8   7        168.51        178.64         5.40 o                         
  -4   8   7        904.77        795.52        31.27 o                         
  -3   8   7         17.41         11.68         2.50 o                         
  -2   8   7          2.58          4.88         2.20 o                         
  -1   8   7        227.21        218.26        11.76 o                         
   0   8   7        126.48        115.44         8.52 o                         
   1   8   7          2.13          7.49         2.01 o                         
   2   8   7         46.64         62.97         8.98 o                         
   3   8   7         43.08         37.26         2.26 o                         
   4   8   7        509.34        475.97         6.62 o                         
   5   8   7        523.61        485.53         9.10 o                         
   6   8   7        106.04        116.71        10.35 o                         
   7   8   7        143.81        155.51         7.33 o                         
   8   8   7          2.73          4.61         5.23 o                         
  -7   9   7        557.91        616.76        24.68 o                         
  -6   9   7         18.50         16.22         3.68 o                         
  -5   9   7          0.29          2.06         4.02 o                         
  -4   9   7          1.79          4.38         4.32 o                         
  -3   9   7       2568.08       2524.26        27.48 o                         
  -2   9   7       3662.86       3595.35        47.85 o                         
  -1   9   7        416.77        407.20         4.27 o                         
   0   9   7        456.17        410.77        24.21 o                         
   1   9   7        254.58        265.51        14.69 o                         
   2   9   7         16.79         18.74         2.23 o                         
   3   9   7        770.98        784.07         5.74 o                         
   4   9   7          7.65         10.47         2.44 o                         
   5   9   7          0.21          2.05         2.87 o                         
   6   9   7        224.48        238.10         5.67 o                         
   7   9   7        269.47        264.90         5.62 o                         
  -7  10   7        177.15        169.21         8.25 o                         
  -6  10   7        112.62        125.39         6.84 o                         
  -5  10   7         24.16         13.45         5.34 o                         
  -4  10   7       1249.51       1233.43        27.92 o                         
  -3  10   7        708.56        694.75         6.77 o                         
  -2  10   7        643.27        642.57        33.51 o                         
  -1  10   7       2311.67       2205.87        67.36 o                         
   0  10   7        385.27        382.71         6.09 o                         
   1  10   7        148.44        178.44         7.02 o                         
   2  10   7          0.88         -2.38         2.38 o                         
   3  10   7        252.35        228.58         3.00 o                         
   4  10   7        204.78        203.97         3.27 o                         
   5  10   7         14.16         14.00         3.16 o                         
   6  10   7         23.45         24.65         5.60 o                         
   7  10   7        164.58        153.62         5.32 o                         
  -6  11   7         10.97         19.37         6.50 o                         
  -5  11   7         36.25         45.75         4.63 o                         
  -4  11   7          7.76         12.11         3.58 o                         
  -3  11   7         33.24         37.32         4.57 o                         
  -2  11   7         41.10         48.00        12.45 o                         
  -1  11   7        271.68        288.93        15.85 o                         
   0  11   7          3.09         -1.08         3.22 o                         
   1  11   7        779.60        763.04         8.14 o                         
   2  11   7         49.76         69.16         5.67 o                         
   3  11   7        303.22        327.76         5.13 o                         
   4  11   7        292.45        264.84         4.65 o                         
   5  11   7          6.96          5.68         3.53 o                         
   6  11   7         50.24         47.50         4.63 o                         
  -6  12   7         82.91         73.14         7.38 o                         
  -5  12   7        177.70        189.85         8.84 o                         
  -4  12   7        118.83        116.11         5.47 o                         
  -3  12   7        479.07        494.95         7.59 o                         
  -2  12   7          3.43          5.53         4.39 o                         
  -1  12   7         31.24         42.06         4.21 o                         
   0  12   7        614.64        555.49        23.14 o                         
   1  12   7        380.54        371.51        13.61 o                         
   2  12   7         13.90         14.29         4.24 o                         
   3  12   7         36.99         38.30         5.24 o                         
   4  12   7         30.03         26.21         3.33 o                         
   5  12   7        191.50        225.44         8.37 o                         
  -5  13   7          0.00          7.06         6.54 o                         
  -4  13   7         34.04         39.42         4.92 o                         
  -3  13   7        326.64        376.04        25.14 o                         
  -2  13   7         47.40         38.24         4.68 o                         
  -1  13   7         11.14          8.21         6.17 o                         
   0  13   7        501.21        509.07        45.38 o                         
   1  13   7         90.28        105.01         4.79 o                         
   2  13   7        380.84        371.09         7.48 o                         
   3  13   7         13.79         12.65         5.59 o                         
   4  13   7         53.67         49.96         3.45 o                         
  -4  14   7          3.36         -8.71         8.71 o                         
  -3  14   7        306.45        318.23         8.00 o                         
  -2  14   7        149.53        156.97         6.30 o                         
  -1  14   7         11.93         12.67         4.96 o                         
   0  14   7         24.89         14.07         5.17 o                         
   1  14   7        532.63        506.18        18.08 o                         
   2  14   7        165.52        183.12        33.01 o                         
   3  14   7          0.19          0.92         5.08 o                         
  -2  15   7        278.92        276.67        14.85 o                         
  -1  15   7         17.47          9.68         5.74 o                         
   0  15   7        439.75        488.35         8.11 o                         
   1  15   7         37.28         61.25         5.66 o                         
  -8   0   8        210.24        223.37        22.48 o                         
  -6   0   8       1799.39       1867.81        23.91 o                         
  -4   0   8       2549.30       2698.55        22.83 o                         
  -2   0   8        557.87        533.73        23.75 o                         
   0   0   8          0.24          2.39         1.23 o                         
   2   0   8       2736.75       3045.82         8.95 o                         
   4   0   8        932.85        910.87        40.37 o                         
   6   0   8        336.74        345.38         4.42 o                         
   8   0   8          9.31          6.92         4.43 o                         
  -9   1   8        304.14        270.75        12.70 o                         
  -8   1   8        314.05        308.58         9.17 o                         
  -7   1   8        993.63       1111.24        21.60 o                         
  -6   1   8        180.63        186.81         4.42 o                         
  -5   1   8         12.88         29.36         3.27 o                         
  -4   1   8        804.12        815.61        10.45 o                         
  -3   1   8        760.44        709.66         4.93 o                         
  -2   1   8        207.74        192.96         6.63 o                         
  -1   1   8        267.83        206.72         1.83 o                         
   0   1   8        714.11        721.28         3.86 o                         
   1   1   8       1154.17       1114.63        10.45 o                         
   2   1   8        114.03        137.73         1.70 o                         
   3   1   8       1706.51       1641.52         5.89 o                         
   4   1   8        255.20        249.84         4.59 o                         
   5   1   8          2.07          3.46         1.89 o                         
   6   1   8        195.07        160.50         3.78 o                         
   7   1   8        769.53        740.75         6.53 o                         
   8   1   8          1.28         -3.67         3.67 o                         
   9   1   8         39.10         29.22         4.79 o                         
  -9   2   8         11.45         18.73         5.50 o                         
  -8   2   8          4.84          2.26         4.52 o                         
  -7   2   8       1336.20       1296.02        21.63 o                         
  -6   2   8        879.29        822.80         7.62 o                         
  -5   2   8        170.37        165.44         3.40 o                         
  -4   2   8       2550.23       2485.89        53.48 o                         
  -3   2   8        141.62        165.04         2.54 o                         
  -2   2   8        665.29        704.39         4.48 o                         
  -1   2   8       3403.78       3731.48         8.13 o                         
   0   2   8         16.29         40.79         1.16 o                         
   1   2   8        828.81        829.47         5.71 o                         
   2   2   8         96.48         91.32         8.64 o                         
   3   2   8        244.99        273.81         7.56 o                         
   4   2   8       1241.34       1198.86        13.29 o                         
   5   2   8          0.22          7.07         2.41 o                         
   6   2   8       1387.89       1312.12        10.18 o                         
   7   2   8        215.34        215.87         4.61 o                         
   8   2   8        223.70        235.12         4.73 o                         
   9   2   8        172.05        184.32         6.47 o                         
  -9   3   8          0.08          0.01         5.10 o                         
  -8   3   8         13.80          7.28         3.81 o                         
  -7   3   8         69.70         62.17         4.64 o                         
  -6   3   8       1379.04       1308.42        29.38 o                         
  -5   3   8        120.82        107.65         3.86 o                         
  -4   3   8         14.36         28.12         2.94 o                         
  -3   3   8       1081.86       1113.30        11.18 o                         
  -2   3   8        246.06        194.03         2.82 o                         
  -1   3   8       2066.64       2069.01         8.71 o                         
   0   3   8       9758.81      10755.37        13.03 o                         
   1   3   8        753.50        753.82         6.32 o                         
   2   3   8        693.50        727.45         6.55 o                         
   3   3   8        531.50        542.18         4.32 o                         
   4   3   8        195.88        169.17         2.24 o                         
   5   3   8         54.51         60.83         3.14 o                         
   6   3   8          1.60          1.89         2.30 o                         
   7   3   8         27.85         30.19         2.78 o                         
   8   3   8         84.54         83.16         3.86 o                         
   9   3   8        110.60        108.63         4.84 o                         
  -9   4   8         68.13         68.51         5.73 o                         
  -8   4   8         26.83         28.57         5.00 o                         
  -7   4   8         12.99         13.87         4.27 o                         
  -6   4   8         67.82         67.80         3.50 o                         
  -5   4   8        542.61        557.98         5.86 o                         
  -4   4   8         22.29         19.80         2.72 o                         
  -3   4   8        465.05        472.40         4.51 o                         
  -2   4   8         54.38         74.36         2.48 o                         
  -1   4   8        271.55        332.83        13.15 o                         
   0   4   8       1271.85       1282.61         4.94 o                         
   1   4   8        163.96        151.38         4.01 o                         
   2   4   8        239.14        223.79         4.86 o                         
   3   4   8         61.30         71.20         5.98 o                         
   4   4   8         92.34         82.22         2.43 o                         
   5   4   8       2148.61       2087.33        31.13 o                         
   6   4   8         28.27         20.07         2.62 o                         
   7   4   8         18.11         16.22         2.41 o                         
   8   4   8          2.13          0.35         4.00 o                         
  -9   5   8          0.12          4.43         5.09 o                         
  -8   5   8        212.13        209.26         7.44 o                         
  -7   5   8          8.04          5.33         4.46 o                         
  -6   5   8         91.83         88.33         4.79 o                         
  -5   5   8        246.09        260.51         6.02 o                         
  -4   5   8          3.53          2.47         2.62 o                         
  -3   5   8          6.78         11.76         2.32 o                         
  -2   5   8       2292.23       2174.51        24.21 o                         
  -1   5   8        368.64        415.83        17.62 o                         
   0   5   8        650.80        676.55         4.24 o                         
   1   5   8        336.71        398.98         2.14 o                         
   2   5   8         27.55         18.13         0.43 o                         
   3   5   8        761.84        730.66         3.08 o                         
   4   5   8        291.95        275.47        10.34 o                         
   5   5   8        189.94        210.83         2.97 o                         
   6   5   8        119.01        130.83         3.30 o                         
   7   5   8        121.32        142.51         4.72 o                         
   8   5   8          0.30         -3.58         3.85 o                         
  -8   6   8        199.91        182.22         6.93 o                         
  -7   6   8         23.44         29.05         4.83 o                         
  -6   6   8          2.76         14.00         7.35 o                         
  -5   6   8        369.27        389.01         5.68 o                         
  -4   6   8        353.03        341.79         4.78 o                         
  -3   6   8       1267.34       1235.70        45.58 o                         
  -2   6   8        593.15        578.87        37.79 o                         
  -1   6   8        886.90        847.07        11.53 o                         
   0   6   8         21.57         19.61         3.55 o                         
   1   6   8       1571.52       1488.75        11.03 o                         
   2   6   8       2647.38       2628.28        22.69 o                         
   3   6   8       1562.64       1474.24         9.37 o                         
   4   6   8       2130.77       2061.16         7.19 o                         
   5   6   8        339.12        361.81        15.22 o                         
   6   6   8        103.08         87.82         4.65 o                         
   7   6   8          8.73          1.40         4.62 o                         
   8   6   8        108.53        104.60         5.45 o                         
  -8   7   8         76.40         77.79         7.68 o                         
  -7   7   8          0.80         -1.43         5.46 o                         
  -6   7   8        359.28        368.32         6.52 o                         
  -5   7   8         22.72         36.51         4.23 o                         
  -4   7   8        323.47        298.18         5.20 o                         
  -3   7   8        543.19        570.34         7.94 o                         
  -2   7   8        331.66        302.48        27.84 o                         
  -1   7   8        265.43        260.75        14.23 o                         
   0   7   8         30.73         38.88         2.08 o                         
   1   7   8        298.58        323.04         5.94 o                         
   2   7   8       1258.66       1216.80        32.08 o                         
   3   7   8        571.78        531.02        22.40 o                         
   4   7   8         27.37         29.90         2.11 o                         
   5   7   8        163.68        161.47         3.36 o                         
   6   7   8          4.12          5.15         2.78 o                         
   7   7   8          1.29          3.04         3.84 o                         
   8   7   8        244.89        249.57         6.28 o                         
  -8   8   8         18.28         29.77         6.60 o                         
  -7   8   8        146.56        125.95         6.13 o                         
  -6   8   8        677.12        649.00        14.54 o                         
  -5   8   8        733.44        787.56        12.61 o                         
  -4   8   8          5.15         -2.15         3.74 o                         
  -3   8   8        105.77        100.65         3.49 o                         
  -2   8   8         31.14         50.45        10.99 o                         
  -1   8   8       3639.87       3189.82        13.46 o                         
   0   8   8        353.90        335.50        34.82 o                         
   1   8   8        470.92        472.14         6.21 o                         
   2   8   8        253.72        247.73         3.03 o                         
   3   8   8         43.83         49.18         3.47 o                         
   4   8   8       1304.37       1205.93        39.45 o                         
   5   8   8         43.08         26.95         4.92 o                         
   6   8   8          4.14          1.76         2.87 o                         
   7   8   8          1.30          5.68         3.79 o                         
  -7   9   8        184.88        197.36         7.87 o                         
  -6   9   8          0.08          6.90         4.25 o                         
  -5   9   8         41.32         41.77         3.50 o                         
  -4   9   8         90.14         90.72         4.61 o                         
  -3   9   8         49.16         64.27         3.20 o                         
  -2   9   8       2359.68       2305.53        28.07 o                         
  -1   9   8         47.85         54.90         2.75 o                         
   0   9   8        435.17        383.80         4.27 o                         
   1   9   8         15.16         14.70         4.67 o                         
   2   9   8        216.78        232.56        13.46 o                         
   3   9   8        922.00        872.81         9.02 o                         
   4   9   8         34.07         33.31         4.59 o                         
   5   9   8         33.03         18.41         5.26 o                         
   6   9   8        203.78        209.20         6.98 o                         
   7   9   8         30.02         45.21         6.39 o                         
  -7  10   8        267.63        238.50         8.75 o                         
  -6  10   8        281.60        240.22         7.60 o                         
  -5  10   8        310.37        302.78         6.94 o                         
  -4  10   8          8.60         -1.76         3.67 o                         
  -3  10   8        272.13        273.90         5.58 o                         
  -2  10   8          0.55         -0.54         2.65 o                         
  -1  10   8         17.00         22.78         3.05 o                         
   0  10   8          4.45          3.92         3.47 o                         
   1  10   8        383.54        373.74        10.95 o                         
   2  10   8         21.51          7.28         2.23 o                         
   3  10   8         19.46         17.32         2.58 o                         
   4  10   8         28.68         22.08         2.83 o                         
   5  10   8         54.74         58.88         4.36 o                         
   6  10   8        121.93        111.06         4.58 o                         
  -6  11   8        198.80        199.76         9.64 o                         
  -5  11   8         51.45         57.83         5.28 o                         
  -4  11   8         70.17         72.83         4.41 o                         
  -3  11   8        142.82        136.41         4.85 o                         
  -2  11   8        703.19        658.95        23.56 o                         
  -1  11   8         44.33         27.11        10.72 o                         
   0  11   8        136.00        114.45        10.03 o                         
   1  11   8         52.05         62.99         7.25 o                         
   2  11   8        358.32        351.40        17.54 o                         
   3  11   8        412.61        447.49         4.87 o                         
   4  11   8         54.34         52.02         3.97 o                         
   5  11   8          6.19          8.26         3.69 o                         
   6  11   8        758.31        728.12        40.10 o                         
  -5  12   8        152.81        176.13         6.39 o                         
  -4  12   8        549.01        568.98         8.61 o                         
  -3  12   8         19.66         35.04         4.39 o                         
  -2  12   8         42.98         32.34         4.22 o                         
  -1  12   8          3.96          7.06         7.71 o                         
   0  12   8         18.28          6.19         5.01 o                         
   1  12   8          3.15          1.78         4.86 o                         
   2  12   8        408.13        398.05        23.21 o                         
   3  12   8        110.49        114.60        10.11 o                         
   4  12   8        167.99        161.66        10.91 o                         
   5  12   8          0.02         -0.66         4.24 o                         
  -5  13   8        357.20        362.76        12.11 o                         
  -4  13   8        166.30        154.54         7.07 o                         
  -3  13   8        266.04        320.10         8.56 o                         
  -2  13   8         19.87         16.59         5.24 o                         
  -1  13   8         55.12         53.37         5.24 o                         
   0  13   8         69.55         79.75         8.02 o                         
   1  13   8         72.61         98.07         4.41 o                         
   2  13   8        117.73        153.16         4.74 o                         
   3  13   8        528.83        578.52         5.05 o                         
   4  13   8         53.03         63.30         4.74 o                         
  -3  14   8          0.82          8.35         4.83 o                         
  -2  14   8         20.49         23.70         5.65 o                         
  -1  14   8         79.55         89.80         9.52 o                         
   0  14   8        731.86        715.54         8.36 o                         
   1  14   8         49.00         67.06         7.83 o                         
   2  14   8        312.35        325.78         5.18 o                         
   3  14   8         75.46         89.84         3.84 o                         
  -1  15   8          7.39          2.54         5.93 o                         
   0  15   8          1.62         -1.10         5.54 o                         
   1  15   8          0.09          1.49         4.90 o                         
  -9   0   9        715.11        713.01        10.18 o                         
  -7   0   9        257.43        277.16        34.55 o                         
  -5   0   9       1031.64       1050.18         7.60 o                         
  -3   0   9        124.24        104.36         4.24 o                         
  -1   0   9        447.56        429.70         4.40 o                         
   1   0   9        165.11        192.64         2.54 o                         
   3   0   9       1167.64       1164.33         5.71 o                         
   5   0   9        228.11        210.65         9.49 o                         
   7   0   9        245.30        179.27        16.35 o                         
   9   0   9        731.85        798.19         9.43 o                         
  -9   1   9         46.69         27.16         7.94 o                         
  -8   1   9        559.50        564.41        17.35 o                         
  -7   1   9        465.47        509.17         5.83 o                         
  -6   1   9        931.33        918.28        20.26 o                         
  -5   1   9         77.48         78.65         2.63 o                         
  -4   1   9       1594.84       1548.95        10.80 o                         
  -3   1   9         53.98         55.94         2.23 o                         
  -2   1   9       5467.27       5781.35        48.69 o                         
  -1   1   9        451.76        470.67         9.49 o                         
   0   1   9        951.91       1027.66         4.94 o                         
   1   1   9       2870.25       3269.77       126.59 o                         
   2   1   9         39.40         69.85         1.85 o                         
   3   1   9         13.63         12.59         1.13 o                         
   4   1   9        313.69        314.69         4.50 o                         
   5   1   9         14.12         14.61         1.47 o                         
   6   1   9        186.17        203.12         6.98 o                         
   7   1   9         41.80         36.90         3.25 o                         
   8   1   9         82.05         86.01         4.95 o                         
   9   1   9         24.29         36.71         4.54 o                         
  -9   2   9        125.49        142.54         5.67 o                         
  -8   2   9          1.34          3.83         3.43 o                         
  -7   2   9         54.90         69.28         4.14 o                         
  -6   2   9         98.21         83.09         4.95 o                         
  -5   2   9         42.52         50.30         3.26 o                         
  -4   2   9          0.20          1.78         2.22 o                         
  -3   2   9        224.49        225.54         2.91 o                         
  -2   2   9       1419.30       1413.58        12.33 o                         
  -1   2   9       2413.48       2472.09         7.98 o                         
   0   2   9        264.39        311.94         2.62 o                         
   1   2   9         91.60         86.35         0.80 o                         
   2   2   9        682.79        756.09        13.80 o                         
   3   2   9        152.10        148.23         2.25 o                         
   4   2   9        444.18        472.51         6.36 o                         
   5   2   9       1108.65       1150.29        17.66 o                         
   6   2   9       1181.29       1038.41        11.84 o                         
   7   2   9        100.14        106.25         3.58 o                         
   8   2   9         71.15         71.75         3.54 o                         
   9   2   9        386.53        372.18         7.66 o                         
  -9   3   9         29.40         29.18         7.56 o                         
  -8   3   9        320.34        329.72         7.80 o                         
  -7   3   9          0.66          7.53         3.44 o                         
  -6   3   9        471.71        451.12         8.60 o                         
  -5   3   9        762.77        761.00         9.38 o                         
  -4   3   9         14.22          2.03         2.14 o                         
  -3   3   9        950.43        978.59        10.06 o                         
  -2   3   9        333.77        286.67         6.61 o                         
  -1   3   9         42.13         73.56         1.64 o                         
   0   3   9       3528.25       3783.21         8.10 o                         
   1   3   9         14.27         19.36         2.70 o                         
   2   3   9        755.56        919.70         7.48 o                         
   3   3   9        921.56        855.95        23.08 o                         
   4   3   9         96.01         87.20         1.60 o                         
   5   3   9         28.95         25.13         2.05 o                         
   6   3   9          0.15          0.91         2.78 o                         
   7   3   9          4.73          5.04         2.33 o                         
   8   3   9        346.77        332.28         6.12 o                         
  -9   4   9        338.83        346.95         9.45 o                         
  -8   4   9       1074.78       1123.50        32.83 o                         
  -7   4   9        127.69        119.95         6.02 o                         
  -6   4   9         49.83         34.47         3.96 o                         
  -5   4   9        414.86        381.50         5.81 o                         
  -4   4   9        503.06        496.17         5.48 o                         
  -3   4   9        163.77        154.13         3.82 o                         
  -2   4   9         60.20         44.84         2.51 o                         
  -1   4   9        362.03        317.10         9.91 o                         
   0   4   9       3224.40       3444.59         8.02 o                         
   1   4   9       1129.87       1189.30         8.48 o                         
   2   4   9        147.12        151.46         4.32 o                         
   3   4   9         22.63         19.47         0.94 o                         
   4   4   9       1397.10       1393.36        11.45 o                         
   5   4   9       1659.00       1610.58        17.07 o                         
   6   4   9         43.96         37.49         2.67 o                         
   7   4   9        260.50        261.80        11.49 o                         
   8   4   9        121.00        124.01         3.69 o                         
  -8   5   9          0.20          6.35         6.26 o                         
  -7   5   9        133.64        147.70         6.15 o                         
  -6   5   9         13.98         18.17         3.32 o                         
  -5   5   9        984.38        967.60         6.27 o                         
  -4   5   9        254.49        288.19         4.31 o                         
  -3   5   9        642.38        558.93         9.76 o                         
  -2   5   9         74.68         61.19         2.65 o                         
  -1   5   9       1136.60       1071.36        43.57 o                         
   0   5   9         72.66         81.67         1.77 o                         
   1   5   9        347.19        344.36        18.32 o                         
   2   5   9         19.06         20.51         2.93 o                         
   3   5   9       1594.30       1445.71        51.40 o                         
   4   5   9         20.18         17.22         1.59 o                         
   5   5   9         46.49         51.18         2.60 o                         
   6   5   9          1.60         10.22         3.05 o                         
   7   5   9         80.18         80.93         3.56 o                         
   8   5   9        100.56         98.72         8.21 o                         
  -8   6   9        173.81        206.20         6.01 o                         
  -7   6   9         11.98         13.62         4.80 o                         
  -6   6   9         48.59         49.63         4.85 o                         
  -5   6   9         25.38         33.28         3.19 o                         
  -4   6   9       1897.35       1898.78        19.47 o                         
  -3   6   9       1073.29       1101.89        36.25 o                         
  -2   6   9         30.28         39.38         2.42 o                         
  -1   6   9         38.26         48.99         7.09 o                         
   0   6   9       1334.14       1324.49         6.25 o                         
   1   6   9          0.12          6.19         3.28 o                         
   2   6   9         62.75         48.43         3.62 o                         
   3   6   9        381.88        339.24         4.97 o                         
   4   6   9       1657.29       1580.24        18.06 o                         
   5   6   9       1267.54       1265.15        11.57 o                         
   6   6   9        367.40        366.91         7.55 o                         
   7   6   9         15.71         19.50         3.11 o                         
   8   6   9          5.42         -3.54         4.60 o                         
  -8   7   9         54.03         63.81         7.30 o                         
  -7   7   9        169.87        187.20         6.97 o                         
  -6   7   9        130.42        142.14         5.32 o                         
  -5   7   9        597.62        555.80         6.41 o                         
  -4   7   9        188.50        159.59         5.24 o                         
  -3   7   9        652.17        612.87         4.83 o                         
  -2   7   9         16.77         14.40         2.47 o                         
  -1   7   9         30.43         33.32         4.59 o                         
   0   7   9        493.23        513.68        25.53 o                         
   1   7   9        211.50        183.31         6.02 o                         
   2   7   9         58.01         58.00         1.12 o                         
   3   7   9       3147.35       3023.97        24.91 o                         
   4   7   9         91.00        115.49         9.33 o                         
   5   7   9       1273.57       1113.58        10.95 o                         
   6   7   9         19.29         16.80         3.18 o                         
   7   7   9        200.37        226.60         5.08 o                         
   8   7   9         77.65         82.53         4.79 o                         
  -8   8   9         46.12         40.63         5.94 o                         
  -7   8   9        101.55        107.10         5.65 o                         
  -6   8   9        121.94         99.69         5.52 o                         
  -5   8   9        882.75        803.31         7.04 o                         
  -4   8   9       1484.30       1460.37        20.17 o                         
  -3   8   9         16.07         10.99         2.76 o                         
  -2   8   9         88.55         76.39         3.05 o                         
  -1   8   9        439.30        487.95         4.63 o                         
   0   8   9          1.99          5.52         3.66 o                         
   1   8   9        230.39        232.43         5.78 o                         
   2   8   9       1088.73       1067.13         3.90 o                         
   3   8   9        913.52        862.56        13.25 o                         
   4   8   9       1883.30       1855.95        35.20 o                         
   5   8   9          5.20          4.27         3.47 o                         
   6   8   9         25.02         37.90         3.06 o                         
   7   8   9         23.53         25.12         3.77 o                         
  -7   9   9        313.65        335.35        20.86 o                         
  -6   9   9         49.05         62.68         5.39 o                         
  -5   9   9         94.06         87.40         6.55 o                         
  -4   9   9        139.39        135.31         4.91 o                         
  -3   9   9        311.84        276.63         5.55 o                         
  -2   9   9       1381.77       1321.88        40.83 o                         
  -1   9   9         63.83         67.32         3.08 o                         
   0   9   9        161.38        155.67         3.34 o                         
   1   9   9        188.49        184.77         6.86 o                         
   2   9   9         28.67         15.73         3.35 o                         
   3   9   9        160.60        188.74         2.24 o                         
   4   9   9         95.67        100.88         2.62 o                         
   5   9   9         24.11         35.77         2.12 o                         
   6   9   9          0.12         -1.22         2.82 o                         
   7   9   9        127.62        140.93         8.75 o                         
  -7  10   9        158.84        152.46        12.58 o                         
  -6  10   9         27.62         47.95         7.90 o                         
  -5  10   9        318.25        326.38        12.61 o                         
  -4  10   9         21.79         29.13         4.15 o                         
  -3  10   9          4.80          2.00         3.58 o                         
  -2  10   9         29.57         27.31         7.29 o                         
  -1  10   9          8.52         13.64         6.29 o                         
   0  10   9        511.30        483.05         5.09 o                         
   1  10   9         11.52         26.09        18.20 o                         
   2  10   9         60.28         70.14         2.82 o                         
   3  10   9          6.10          5.53         2.27 o                         
   4  10   9        123.51        136.39         2.58 o                         
   5  10   9         24.44         24.98         3.04 o                         
   6  10   9         10.34         23.31        11.95 o                         
  -6  11   9          3.15          5.81         4.75 o                         
  -5  11   9          4.66         17.11         5.71 o                         
  -4  11   9        245.02        252.98         6.08 o                         
  -3  11   9         10.78         17.49         4.57 o                         
  -2  11   9        118.85        128.96         6.13 o                         
  -1  11   9          1.45         -3.66         4.59 o                         
   0  11   9          0.75          2.09         3.33 o                         
   1  11   9        825.93        793.19        16.77 o                         
   2  11   9        284.80        275.68         5.51 o                         
   3  11   9        330.29        325.61        13.73 o                         
   4  11   9         41.75         42.75         3.20 o                         
   5  11   9         26.79         29.92         3.52 o                         
   6  11   9          0.83          0.69         2.86 o                         
  -5  12   9         70.48         63.36         5.92 o                         
  -4  12   9        215.38        215.79         5.46 o                         
  -3  12   9        155.31        161.08         5.17 o                         
  -2  12   9         81.54         83.91         4.80 o                         
  -1  12   9        850.32        770.74         7.72 o                         
   0  12   9         33.90         32.08         5.98 o                         
   1  12   9        298.84        342.11        16.66 o                         
   2  12   9         69.05         62.49         3.55 o                         
   3  12   9        145.05        165.07         4.25 o                         
   4  12   9          1.16          1.03         2.90 o                         
   5  12   9        295.83        246.60         4.76 o                         
  -4  13   9          3.71         -1.02         4.83 o                         
  -3  13   9          7.66         17.30         5.71 o                         
  -2  13   9        361.88        328.52        12.80 o                         
  -1  13   9        505.45        498.10         7.31 o                         
   0  13   9        218.70        255.89        10.60 o                         
   1  13   9        154.03        160.83         8.98 o                         
   2  13   9        298.39        345.51         6.17 o                         
   3  13   9        116.53        142.25         4.73 o                         
   4  13   9         48.66         65.64        12.30 o                         
  -3  14   9        242.08        291.21         8.89 o                         
  -2  14   9         73.06         92.32         5.43 o                         
  -1  14   9         11.69          4.96         5.14 o                         
   0  14   9         12.07          6.83         5.01 o                         
   1  14   9        870.46        960.17         8.82 o                         
   2  14   9        112.20        124.70         4.14 o                         
   3  14   9         18.99         21.27         4.12 o                         
  -8   0  10       1583.92       1460.30        19.20 o                         
  -6   0  10       3908.59       4223.66        94.39 o                         
  -4   0  10          6.13          3.09         2.15 o                         
  -2   0  10        239.97        209.69         7.09 o                         
   0   0  10        639.23        612.46         4.63 o                         
   2   0  10        789.89        827.00         5.09 o                         
   4   0  10       3293.91       3366.02        53.21 o                         
   6   0  10         63.14         46.85         3.14 o                         
   8   0  10          7.73          3.07         4.37 o                         
  -9   1  10          9.71         -0.33         4.71 o                         
  -8   1  10        339.80        311.98        15.33 o                         
  -7   1  10       1309.11       1217.15        33.65 o                         
  -6   1  10        544.40        510.04         7.44 o                         
  -5   1  10        260.62        285.44         3.97 o                         
  -4   1  10          0.66          2.51         2.08 o                         
  -3   1  10        528.62        478.74         3.63 o                         
  -2   1  10          6.51          9.69         1.69 o                         
  -1   1  10       3750.55       3803.58        25.45 o                         
   0   1  10          0.00         -1.31         1.31 o                         
   1   1  10         55.69         40.00         1.26 o                         
   2   1  10          1.97          1.76         1.04 o                         
   3   1  10         41.14         34.37         1.26 o                         
   4   1  10        116.75        118.26         7.06 o                         
   5   1  10          3.59          3.20         2.46 o                         
   6   1  10         34.36         40.36         2.45 o                         
   7   1  10        196.70        182.32         3.09 o                         
   8   1  10         47.24         48.01         3.65 o                         
   9   1  10        129.69        146.99         9.56 o                         
  -9   2  10         37.43         39.68         6.35 o                         
  -8   2  10        221.09        236.65         5.40 o                         
  -7   2  10        871.45        897.26        19.05 o                         
  -6   2  10         18.93         19.48         3.04 o                         
  -5   2  10        120.98        128.46         7.56 o                         
  -4   2  10        260.06        226.29         7.48 o                         
  -3   2  10        374.64        433.25         8.61 o                         
  -2   2  10        155.94        172.46         6.36 o                         
  -1   2  10        308.29        306.71         2.96 o                         
   0   2  10       1196.18       1181.59         5.17 o                         
   1   2  10         17.99          5.92         0.67 o                         
   2   2  10        258.83        304.02         5.05 o                         
   3   2  10        744.05        816.15         6.84 o                         
   4   2  10       1263.58       1239.46        10.70 o                         
   5   2  10        806.16        726.18         4.09 o                         
   6   2  10        314.84        263.59         3.72 o                         
   7   2  10        112.46        125.42         4.82 o                         
   8   2  10          0.04         -2.85         2.85 o                         
  -9   3  10         17.91         33.35         7.63 o                         
  -8   3  10         33.47         34.03         4.63 o                         
  -7   3  10        678.91        698.49         9.41 o                         
  -6   3  10        194.14        183.04         4.47 o                         
  -5   3  10        824.83        804.56         6.06 o                         
  -4   3  10          1.12         12.19         2.65 o                         
  -3   3  10        188.08        178.80         3.44 o                         
  -2   3  10       2840.70       2958.32        36.92 o                         
  -1   3  10        771.42        868.32        13.57 o                         
   0   3  10         59.10         40.79         1.47 o                         
   1   3  10       2116.20       2213.18        10.80 o                         
   2   3  10          0.33          5.86         2.24 o                         
   3   3  10       1155.51       1083.96         8.95 o                         
   4   3  10       2928.96       2736.80        45.28 o                         
   5   3  10         40.66         49.34         1.89 o                         
   6   3  10        241.75        248.09         3.90 o                         
   7   3  10         40.84         38.21         2.93 o                         
   8   3  10        129.26        122.89         5.32 o                         
  -9   4  10         47.29         74.40         6.95 o                         
  -8   4  10         64.14         76.29         4.96 o                         
  -7   4  10         14.23          6.14         4.55 o                         
  -6   4  10         29.73         34.66         3.17 o                         
  -5   4  10          7.58          6.15         3.30 o                         
  -4   4  10        348.28        316.66         7.87 o                         
  -3   4  10       2878.90       3019.99        10.17 o                         
  -2   4  10        827.27        898.29         4.41 o                         
  -1   4  10         29.25         23.70         4.74 o                         
   0   4  10        226.17        305.00         2.70 o                         
   1   4  10        485.86        597.81         6.71 o                         
   2   4  10          6.29          6.25         3.39 o                         
   3   4  10          0.28          4.24         2.78 o                         
   4   4  10        740.31        711.83        29.00 o                         
   5   4  10       1167.63       1176.04        16.27 o                         
   6   4  10          3.80          7.02         1.98 o                         
   7   4  10          0.28         -1.06         2.43 o                         
   8   4  10         53.50         35.82         3.67 o                         
  -8   5  10        387.93        415.41         6.93 o                         
  -7   5  10          3.07         12.94         4.06 o                         
  -6   5  10          7.25          2.85         3.87 o                         
  -5   5  10        170.57        164.41         3.73 o                         
  -4   5  10         17.23         20.37         2.46 o                         
  -3   5  10        305.17        299.74         4.40 o                         
  -2   5  10       4464.74       4519.77        73.26 o                         
  -1   5  10          3.48          0.62         3.62 o                         
   0   5  10        102.09        125.55         2.16 o                         
   1   5  10        124.04         98.86         4.47 o                         
   2   5  10         11.97          7.25         2.85 o                         
   3   5  10        115.81        110.20         5.24 o                         
   4   5  10        176.58        171.88         1.90 o                         
   5   5  10         50.05         51.18         2.11 o                         
   6   5  10        441.86        424.53        13.69 o                         
   7   5  10         64.33         69.29         3.57 o                         
   8   5  10        539.02        573.02         6.32 o                         
  -8   6  10          6.23         19.03         6.04 o                         
  -7   6  10         18.20         12.30         4.94 o                         
  -6   6  10         31.02         32.50         4.17 o                         
  -5   6  10        158.22        159.45         5.07 o                         
  -4   6  10        243.94        225.94         5.32 o                         
  -3   6  10       1106.83       1116.48        18.82 o                         
  -2   6  10        347.41        390.11         9.19 o                         
  -1   6  10          0.15         -2.20         2.20 o                         
   0   6  10        701.30        730.61         4.78 o                         
   1   6  10       1555.66       1565.45        22.25 o                         
   2   6  10        616.98        676.01         8.02 o                         
   3   6  10        189.60        189.25         6.02 o                         
   4   6  10       1002.18       1035.63        22.87 o                         
   5   6  10        649.07        639.45         7.02 o                         
   6   6  10         77.46         89.72         3.32 o                         
   7   6  10         17.68         -0.71         5.83 o                         
   8   6  10          9.92          6.06         3.92 o                         
  -8   7  10         15.98         11.11         6.54 o                         
  -7   7  10         29.57         29.91         5.53 o                         
  -6   7  10         12.92         17.77         5.26 o                         
  -5   7  10         22.18         16.68         4.66 o                         
  -4   7  10        299.39        279.08         5.17 o                         
  -3   7  10         13.46         15.32         2.95 o                         
  -2   7  10       3738.99       3636.56        39.79 o                         
  -1   7  10          2.05          2.24         2.24 o                         
   0   7  10        513.79        569.66         7.63 o                         
   1   7  10       1118.76       1094.24         4.49 o                         
   2   7  10       2845.13       2684.29        16.50 o                         
   3   7  10         90.70        111.36         6.32 o                         
   4   7  10        197.93        202.68         3.78 o                         
   5   7  10        161.20        176.23         2.73 o                         
   6   7  10        164.24        181.65        10.72 o                         
   7   7  10        300.54        297.48         4.34 o                         
  -7   8  10          1.50          7.26         6.42 o                         
  -6   8  10         36.04         46.94         5.56 o                         
  -5   8  10         64.72         69.51         4.43 o                         
  -4   8  10        232.42        262.64         4.29 o                         
  -3   8  10        287.55        291.63         5.63 o                         
  -2   8  10        356.69        404.65        10.60 o                         
  -1   8  10       1759.19       1619.44         7.00 o                         
   0   8  10         30.32         32.49         5.98 o                         
   1   8  10        858.86        826.93        10.41 o                         
   2   8  10        390.84        413.10         2.81 o                         
   3   8  10          8.53          8.50         1.23 o                         
   4   8  10         11.25         15.17         1.12 o                         
   5   8  10        154.13        163.56         7.13 o                         
   6   8  10          7.49          0.11         4.44 o                         
   7   8  10          0.03          2.87         3.59 o                         
  -7   9  10         77.40         76.69         5.89 o                         
  -6   9  10         87.58         67.64         4.80 o                         
  -5   9  10        113.27         99.72         6.02 o                         
  -4   9  10        301.93        306.43         5.78 o                         
  -3   9  10        200.44        205.01         4.85 o                         
  -2   9  10        218.42        229.89         9.22 o                         
  -1   9  10        228.03        212.16         3.51 o                         
   0   9  10        224.83        196.09        11.30 o                         
   1   9  10         21.23         45.65         4.70 o                         
   2   9  10         24.92         42.39         1.97 o                         
   3   9  10         11.79          1.43         1.70 o                         
   4   9  10        310.34        276.60         2.85 o                         
   5   9  10          9.77         12.16         1.58 o                         
   6   9  10        221.23        205.03         7.21 o                         
   7   9  10        130.14        145.64        13.03 o                         
  -6  10  10        638.36        707.19        12.38 o                         
  -5  10  10        138.55        141.22         6.07 o                         
  -4  10  10        125.64        146.16         4.99 o                         
  -3  10  10          0.95         -4.32         4.32 o                         
  -2  10  10         11.51         18.44         3.39 o                         
  -1  10  10        120.33        105.10         5.82 o                         
   0  10  10         41.17         41.22         3.05 o                         
   1  10  10        179.97        191.94         6.55 o                         
   2  10  10         54.80         39.91        11.18 o                         
   3  10  10          1.98          3.83         1.49 o                         
   4  10  10        326.35        357.80         3.62 o                         
   5  10  10        151.20        165.83         3.28 o                         
   6  10  10         26.59         41.07         4.33 o                         
  -6  11  10         18.70         25.73         7.06 o                         
  -5  11  10         87.20         98.39         6.76 o                         
  -4  11  10          6.05          4.58         3.61 o                         
  -3  11  10         16.54          7.90         3.00 o                         
  -2  11  10        144.57        152.94         3.94 o                         
  -1  11  10        232.76        254.43        10.22 o                         
   0  11  10          0.46         -0.69         7.40 o                         
   1  11  10         40.23         40.83         6.40 o                         
   2  11  10         28.50         33.84         6.52 o                         
   3  11  10        308.34        326.57         3.24 o                         
   4  11  10          1.80          2.66         2.58 o                         
   5  11  10         93.03         96.49         3.07 o                         
  -5  12  10         12.08          9.53         5.69 o                         
  -4  12  10       1046.96       1089.42        13.20 o                         
  -3  12  10        394.66        374.19         6.61 o                         
  -2  12  10          2.24         -3.69         4.72 o                         
  -1  12  10        450.87        461.84        18.35 o                         
   0  12  10        289.63        274.63        22.09 o                         
   1  12  10          6.28         13.10         3.37 o                         
   2  12  10        472.21        551.66        13.84 o                         
   3  12  10        155.41        163.28         7.40 o                         
   4  12  10        596.57        555.63        22.02 o                         
   5  12  10          5.26          5.79         2.20 o                         
  -4  13  10         23.94         36.32         5.91 o                         
  -3  13  10        104.41        102.14         5.62 o                         
  -2  13  10         57.94         49.50         5.14 o                         
  -1  13  10        233.61        214.73        18.01 o                         
   0  13  10        217.59        258.34         5.69 o                         
   1  13  10         23.54         30.79         7.25 o                         
   2  13  10        141.74        153.96         4.86 o                         
   3  13  10        851.68        911.88         7.00 o                         
   4  13  10        107.05        135.63         4.06 o                         
  -3  14  10        129.80        127.32         7.48 o                         
  -2  14  10          2.68         -5.46         5.46 o                         
  -1  14  10          0.35          8.21         5.24 o                         
   0  14  10        274.45        275.56         6.30 o                         
   1  14  10          1.29          2.99         4.46 o                         
   2  14  10          3.73         -3.16         7.87 o                         
  -9   0  11        425.21        422.83         9.31 o                         
  -7   0  11        293.16        300.55        29.30 o                         
  -5   0  11          2.02         -0.54         5.24 o                         
  -3   0  11          6.21         19.29         2.81 o                         
  -1   0  11         63.70         41.33         2.70 o                         
   1   0  11        362.53        424.07         3.86 o                         
   3   0  11        463.25        492.39         4.86 o                         
   5   0  11       1060.70       1052.67        69.25 o                         
   7   0  11        162.67        169.19         4.53 o                         
  -9   1  11         11.05          1.87         4.91 o                         
  -8   1  11          3.52          6.70         4.42 o                         
  -7   1  11        545.33        558.19        10.69 o                         
  -6   1  11        277.17        294.12        10.57 o                         
  -5   1  11         13.46         14.86         2.41 o                         
  -4   1  11        492.62        518.22         5.30 o                         
  -3   1  11          8.29         15.78         3.57 o                         
  -2   1  11        481.61        413.25         3.84 o                         
  -1   1  11        188.57        221.51         2.10 o                         
   0   1  11         94.04         98.19         1.72 o                         
   1   1  11         36.43         46.99         1.06 o                         
   2   1  11        463.22        497.11         2.82 o                         
   3   1  11         24.09         21.54         1.70 o                         
   4   1  11        800.45        740.99         5.04 o                         
   5   1  11         89.01         88.78         1.97 o                         
   6   1  11        163.30        167.22         3.76 o                         
   7   1  11          0.62          9.68         2.93 o                         
   8   1  11         17.18         24.48         3.50 o                         
  -9   2  11        174.95        183.73         6.55 o                         
  -8   2  11        161.10        155.90         4.78 o                         
  -7   2  11         30.85         30.72         3.72 o                         
  -6   2  11          9.37         15.93         5.55 o                         
  -5   2  11        849.60        829.85        14.61 o                         
  -4   2  11        295.37        278.50         9.88 o                         
  -3   2  11        562.85        552.24        19.98 o                         
  -2   2  11          1.29         -1.20         1.52 o                         
  -1   2  11       8650.46       9355.23        18.01 o                         
   0   2  11        306.85        344.87         3.08 o                         
   1   2  11          0.14          4.86         0.86 o                         
   2   2  11         22.57         28.22         1.43 o                         
   3   2  11          0.72         -0.36         2.12 o                         
   4   2  11        877.15        823.68         7.79 o                         
   5   2  11        266.84        267.24         2.84 o                         
   6   2  11         42.83         49.23         3.24 o                         
   7   2  11         16.86         23.08         3.39 o                         
   8   2  11         18.86         16.36         4.43 o                         
  -9   3  11         39.88         45.28        10.76 o                         
  -8   3  11        121.48        120.96         5.42 o                         
  -7   3  11        201.28        216.74         6.60 o                         
  -6   3  11          0.25          0.14         2.58 o                         
  -5   3  11          5.21          7.54         2.80 o                         
  -4   3  11          0.24          2.81         2.17 o                         
  -3   3  11        646.39        608.63        11.30 o                         
  -2   3  11       4921.79       4798.12        46.46 o                         
  -1   3  11       5175.18       5145.56        43.46 o                         
   0   3  11          4.08          9.33         1.16 o                         
   1   3  11         50.25         60.77         3.47 o                         
   2   3  11        904.33        921.70         7.79 o                         
   3   3  11       4018.97       4244.06        16.89 o                         
   4   3  11       1207.11       1115.33         8.17 o                         
   5   3  11         26.90         35.33         3.24 o                         
   6   3  11         40.91         31.35         2.52 o                         
   7   3  11        225.11        207.22         3.84 o                         
   8   3  11        169.22        158.52         8.99 o                         
  -8   4  11         99.77         95.90         5.30 o                         
  -7   4  11         19.90         33.95         5.86 o                         
  -6   4  11         32.58         48.49         4.90 o                         
  -5   4  11        329.78        328.96         5.09 o                         
  -4   4  11         99.50         95.40         2.67 o                         
  -3   4  11        575.08        539.80         4.82 o                         
  -2   4  11        548.15        602.48         4.67 o                         
  -1   4  11          3.84         26.26        11.37 o                         
   0   4  11         39.88         33.39         1.39 o                         
   1   4  11        882.42        834.25         7.63 o                         
   2   4  11        199.54        209.45         5.09 o                         
   3   4  11        188.12        209.45         4.78 o                         
   4   4  11        135.99        117.37         1.81 o                         
   5   4  11         20.19         26.03         1.61 o                         
   6   4  11        878.88        841.47        11.63 o                         
   7   4  11          5.56          6.42         2.45 o                         
   8   4  11        161.93        175.51         8.82 o                         
  -8   5  11          0.11         -2.45         4.42 o                         
  -7   5  11        763.51        787.79         9.18 o                         
  -6   5  11        330.08        327.38        16.13 o                         
  -5   5  11         52.95         35.69         3.72 o                         
  -4   5  11          1.82          6.18         2.52 o                         
  -3   5  11         74.34         58.10         3.17 o                         
  -2   5  11         68.30         67.68         2.97 o                         
  -1   5  11        818.54        815.17         4.28 o                         
   0   5  11        120.71        132.26         2.08 o                         
   1   5  11         96.92        150.69         4.78 o                         
   2   5  11        273.37        277.00         6.02 o                         
   3   5  11        578.80        534.42         7.94 o                         
   4   5  11        252.79        240.84         5.94 o                         
   5   5  11        103.00        114.00         2.32 o                         
   6   5  11        264.72        270.39         3.87 o                         
   7   5  11        246.00        247.11         4.72 o                         
   8   5  11         27.97         45.01         7.67 o                         
  -8   6  11        139.80        172.85         8.44 o                         
  -7   6  11          2.27         12.15         4.31 o                         
  -6   6  11         37.74         26.02         6.44 o                         
  -5   6  11          0.17         -0.16         3.24 o                         
  -4   6  11        413.59        372.71         5.09 o                         
  -3   6  11        184.52        182.99         3.97 o                         
  -2   6  11         47.92         51.23         2.17 o                         
  -1   6  11        364.93        325.75         8.64 o                         
   0   6  11         71.79         62.31         2.16 o                         
   1   6  11       1733.95       1672.98        12.42 o                         
   2   6  11        304.58        316.33         6.86 o                         
   3   6  11          0.46         -0.23         3.47 o                         
   4   6  11        277.79        258.96         7.63 o                         
   5   6  11         21.71         29.29         1.66 o                         
   6   6  11        448.40        464.36         7.56 o                         
   7   6  11          0.53          5.94         4.43 o                         
   8   6  11          1.79          0.39         3.57 o                         
  -8   7  11          7.44         17.12         7.24 o                         
  -7   7  11         66.33         69.52         5.98 o                         
  -6   7  11         44.67         41.63         4.98 o                         
  -5   7  11        460.16        455.16        21.05 o                         
  -4   7  11        175.75        193.35         9.53 o                         
  -3   7  11        811.64        831.60        19.05 o                         
  -2   7  11        148.14        154.75         4.70 o                         
  -1   7  11         41.83         48.62         2.15 o                         
   1   7  11        446.62        430.13        11.64 o                         
   2   7  11         12.02         -1.47         3.47 o                         
   3   7  11        746.21        708.40        10.10 o                         
   4   7  11        540.31        513.75         9.56 o                         
   5   7  11         44.19         35.03         1.35 o                         
   6   7  11        116.61        119.94         2.69 o                         
   7   7  11        245.35        236.78         4.26 o                         
  -7   8  11         91.54         76.68         5.59 o                         
  -6   8  11          1.29         17.73         5.63 o                         
  -5   8  11         37.95         38.13         4.35 o                         
  -4   8  11        901.40        952.23        11.30 o                         
  -3   8  11        284.48        300.61         4.86 o                         
  -2   8  11          1.35          2.01         2.62 o                         
  -1   8  11       1166.46       1056.36        29.34 o                         
   0   8  11        178.42        174.75         6.48 o                         
   1   8  11        245.93        246.72         3.39 o                         
   2   8  11        170.30        240.68         6.55 o                         
   3   8  11       1137.53        987.95        12.34 o                         
   4   8  11        623.62        687.04        10.33 o                         
   5   8  11         20.63         24.75         6.09 o                         
   6   8  11        297.87        282.87         3.24 o                         
   7   8  11          2.82         -6.87         6.87 o                         
  -7   9  11        416.62        405.45         8.91 o                         
  -6   9  11        156.46        145.03         6.17 o                         
  -5   9  11          6.11          4.86         3.15 o                         
  -4   9  11        450.18        473.78         6.82 o                         
  -3   9  11        141.24        160.47         4.38 o                         
  -2   9  11        189.00        202.97        17.93 o                         
  -1   9  11         10.85         12.87         2.47 o                         
   0   9  11          0.06          2.44         2.39 o                         
   1   9  11          0.03          9.66         8.64 o                         
   2   9  11        246.06        235.38         4.40 o                         
   3   9  11        216.41        281.63         7.71 o                         
   4   9  11          0.04          1.54         5.32 o                         
   5   9  11        131.44        126.09         9.41 o                         
   6   9  11         16.74         18.74         1.28 o                         
  -6  10  11       1524.83       1481.13        10.68 o                         
  -5  10  11        489.89        528.18         7.52 o                         
  -4  10  11          8.37          4.04         4.69 o                         
  -3  10  11        140.77        141.00         3.50 o                         
  -2  10  11         18.09         20.45         9.25 o                         
  -1  10  11          0.55         -3.17         3.17 o                         
   0  10  11        334.66        312.81        17.08 o                         
   1  10  11        287.94        277.78         8.87 o                         
   2  10  11         33.90         30.63         1.94 o                         
   3  10  11          0.06          1.53         1.58 o                         
   4  10  11        145.07        168.27         7.63 o                         
   5  10  11        231.03        313.25        11.57 o                         
   6  10  11          0.02          1.93         7.94 o                         
  -6  11  11         51.02         54.82         6.31 o                         
  -5  11  11          1.18          5.22         4.31 o                         
  -4  11  11         12.01         24.88         4.88 o                         
  -3  11  11        188.29        188.31         5.87 o                         
  -2  11  11        320.84        358.45         7.33 o                         
  -1  11  11         28.37         33.82         5.86 o                         
   0  11  11        273.56        303.07        29.61 o                         
   1  11  11        110.72        100.95         8.17 o                         
   2  11  11        293.24        314.38         3.98 o                         
   3  11  11        268.57        312.70         5.51 o                         
   4  11  11         40.31         39.64         9.64 o                         
   5  11  11        162.52        155.01        11.34 o                         
  -5  12  11        252.54        281.65         8.06 o                         
  -4  12  11          0.36          4.82         4.67 o                         
  -3  12  11        195.53        207.14         6.43 o                         
  -2  12  11          5.64          8.05         4.62 o                         
  -1  12  11        584.67        604.73        18.32 o                         
   0  12  11        150.45        153.11        10.57 o                         
   1  12  11        685.27        699.14        13.11 o                         
   2  12  11         44.83         50.61         2.40 o                         
   3  12  11         41.20         32.31         3.08 o                         
   4  12  11         96.36         84.46         2.58 o                         
  -4  13  11        150.74        151.45         7.23 o                         
  -3  13  11        228.57        225.77         7.24 o                         
  -2  13  11       1262.40       1173.50        39.79 o                         
  -1  13  11         89.94         86.82        11.72 o                         
   0  13  11          0.13         -4.28         4.28 o                         
   1  13  11          2.97         -6.00        10.18 o                         
   2  13  11         66.85         71.47        11.57 o                         
   3  13  11        105.76        135.90         3.69 o                         
  -2  14  11          1.07         10.73         7.13 o                         
  -1  14  11         91.70         87.06        11.18 o                         
   0  14  11          2.77          6.10         5.17 o                         
   1  14  11        229.30        218.90         9.87 o                         
   2  14  11          4.89          9.42         3.75 o                         
  -8   0  12          2.26          6.89        12.03 o                         
  -6   0  12          9.57         19.11        11.91 o                         
  -4   0  12         22.13         14.77         2.63 o                         
  -2   0  12         64.71         63.67         3.01 o                         
   0   0  12         24.95         13.73         2.08 o                         
   2   0  12         22.43         41.72         2.31 o                         
   4   0  12        706.84        652.23        16.85 o                         
   6   0  12        400.02        377.71        20.13 o                         
   8   0  12         25.50         25.93         4.25 o                         
  -9   1  12         27.30         22.53         4.92 o                         
  -8   1  12        356.55        313.09        11.38 o                         
  -7   1  12        319.75        321.74         6.16 o                         
  -6   1  12        100.99        100.41         3.51 o                         
  -5   1  12         47.21         55.81         2.54 o                         
  -4   1  12         24.52         35.76         3.27 o                         
  -3   1  12       1290.19       1175.08        13.34 o                         
  -2   1  12        373.69        361.41         3.62 o                         
  -1   1  12        247.68        236.30         2.90 o                         
   0   1  12         45.82         48.15         1.54 o                         
   1   1  12         63.25         44.74         1.50 o                         
   2   1  12        423.79        424.74         6.05 o                         
   3   1  12        809.11        678.99        12.76 o                         
   4   1  12        413.35        404.21        10.97 o                         
   5   1  12        747.83        698.28         5.07 o                         
   6   1  12        209.05        184.63         2.99 o                         
   7   1  12          4.87          3.91         2.93 o                         
   8   1  12         63.76         49.59         5.75 o                         
  -8   2  12       1353.68       1255.20        29.15 o                         
  -7   2  12        204.76        198.78         6.19 o                         
  -6   2  12        371.00        411.96         7.34 o                         
  -5   2  12          6.62          7.37         2.85 o                         
  -4   2  12        201.36        189.75         3.20 o                         
  -3   2  12        475.68        447.26         5.75 o                         
  -2   2  12       1252.54       1337.53         6.35 o                         
  -1   2  12        967.47        987.28         8.37 o                         
   0   2  12       1175.95       1086.27         5.55 o                         
   1   2  12        137.47        155.62         3.32 o                         
   2   2  12          9.78         10.15         0.73 o                         
   3   2  12        216.74        210.15         4.86 o                         
   4   2  12       1936.53       1802.07         6.38 o                         
   5   2  12       2264.61       2221.76        21.84 o                         
   6   2  12         94.61         90.42         2.78 o                         
   7   2  12          1.00         -2.33         2.33 o                         
   8   2  12          4.74          7.70         2.99 o                         
  -8   3  12        114.98        116.49         7.25 o                         
  -7   3  12        328.17        349.78         5.78 o                         
  -6   3  12        104.95        113.79         3.68 o                         
  -5   3  12        351.46        338.25         4.67 o                         
  -4   3  12        135.74        137.92         3.90 o                         
  -3   3  12         12.72         -0.65         2.25 o                         
  -2   3  12       5647.06       5744.62        13.45 o                         
  -1   3  12          0.41          3.62         1.97 o                         
   0   3  12        111.03         85.75         1.93 o                         
   1   3  12         94.89        102.49         4.01 o                         
   2   3  12         58.02         64.93         3.86 o                         
   3   3  12       1506.52       1560.39        10.80 o                         
   4   3  12       1725.53       1645.50        57.18 o                         
   5   3  12          2.64          0.84         1.98 o                         
   6   3  12         63.55         61.33         4.20 o                         
   7   3  12        394.10        379.39         5.42 o                         
   8   3  12          0.41          3.86         3.49 o                         
  -8   4  12         87.76        102.45         6.66 o                         
  -7   4  12         85.52         96.21         5.43 o                         
  -6   4  12          4.30          6.53         6.52 o                         
  -5   4  12        125.45        113.64         4.69 o                         
  -4   4  12       1328.22       1314.66         8.39 o                         
  -3   4  12        683.27        671.25         6.60 o                         
  -2   4  12        181.28        195.18         3.50 o                         
  -1   4  12       2482.91       2436.15         6.98 o                         
   0   4  12         78.86         67.40         1.70 o                         
   1   4  12        413.88        410.49         6.32 o                         
   2   4  12        229.88        243.15         5.40 o                         
   3   4  12         73.69         78.35         4.63 o                         
   4   4  12       1426.77       1324.33        11.72 o                         
   5   4  12          3.78          1.73         1.66 o                         
   6   4  12        755.37        797.53         8.95 o                         
   7   4  12         51.95         49.75         4.61 o                         
   8   4  12          3.12         13.34         2.97 o                         
  -8   5  12          0.22         11.61         6.23 o                         
  -7   5  12        149.40        122.76         7.03 o                         
  -6   5  12         86.07         95.17         4.17 o                         
  -5   5  12        181.67        170.82         4.28 o                         
  -4   5  12        304.22        330.88         4.53 o                         
  -3   5  12         31.08         29.64         3.02 o                         
  -2   5  12       1677.06       1663.14        42.30 o                         
  -1   5  12       1094.11       1146.17        21.25 o                         
   0   5  12          0.70          5.85         3.05 o                         
   1   5  12         19.09         17.89         3.01 o                         
   2   5  12        313.58        314.10         6.40 o                         
   3   5  12        108.23        128.79         4.63 o                         
   4   5  12       1782.75       1782.79        14.04 o                         
   5   5  12          3.28         -0.35         2.01 o                         
   6   5  12        103.47         76.53         2.89 o                         
   7   5  12        225.53        244.19         4.59 o                         
   8   5  12        184.72        201.36         7.00 o                         
  -8   6  12         26.51         25.43         7.77 o                         
  -7   6  12         26.60         23.63         3.99 o                         
  -6   6  12          1.34         -4.39         4.39 o                         
  -5   6  12        101.14        131.49         6.35 o                         
  -4   6  12        262.76        241.50         4.88 o                         
  -3   6  12        222.19        193.10         4.01 o                         
  -2   6  12        392.57        411.98         5.82 o                         
  -1   6  12       2146.71       1983.49        24.99 o                         
   0   6  12       1780.30       1713.31         6.48 o                         
   1   6  12         14.13         12.11         4.63 o                         
   2   6  12         59.59         60.92         4.01 o                         
   3   6  12         63.13         80.36         5.63 o                         
   4   6  12        871.35        903.12        10.64 o                         
   5   6  12          3.19          8.79         4.63 o                         
   6   6  12          0.05         -4.11         4.11 o                         
   7   6  12          1.94         -1.20         2.88 o                         
  -7   7  12         21.46         16.88         4.95 o                         
  -6   7  12          2.85         11.60         5.39 o                         
  -5   7  12         84.49         84.45         6.75 o                         
  -4   7  12         65.05         48.98         3.57 o                         
  -3   7  12          6.67         14.50         2.57 o                         
  -2   7  12       1665.31       1692.67        15.92 o                         
  -1   7  12        609.37        623.16        11.61 o                         
   1   7  12        420.01        464.94         7.56 o                         
   2   7  12         16.74         16.89         5.01 o                         
   3   7  12        290.66        245.46         6.63 o                         
   4   7  12        171.31        162.95         6.25 o                         
   5   7  12         45.02         49.20         7.40 o                         
   6   7  12        157.81        166.42         9.49 o                         
   7   7  12         95.13         93.37         5.36 o                         
  -7   8  12        299.94        301.51         7.39 o                         
  -6   8  12         22.43         30.18         5.99 o                         
  -5   8  12        514.14        482.09         7.65 o                         
  -4   8  12        323.59        340.14         6.67 o                         
  -3   8  12          5.68         -2.62         2.62 o                         
  -2   8  12        448.89        397.79         4.69 o                         
  -1   8  12         33.53         49.28         5.55 o                         
   0   8  12        612.81        587.86         9.64 o                         
   1   8  12        255.92        279.50         7.29 o                         
   2   8  12       1064.60        869.34        11.41 o                         
   3   8  12         55.52         56.91         6.40 o                         
   4   8  12         11.03          2.62         7.09 o                         
   5   8  12       1125.66       1119.43        14.88 o                         
   6   8  12         25.45         38.79         7.09 o                         
   7   8  12          2.00          1.94         1.81 o                         
  -7   9  12          0.02        -11.68        11.68 o                         
  -6   9  12        337.62        356.37         6.11 o                         
  -5   9  12        115.51         95.46         5.63 o                         
  -4   9  12        299.12        300.08         4.43 o                         
  -3   9  12        661.94        665.43        16.66 o                         
  -2   9  12          8.81         12.33         2.89 o                         
  -1   9  12        277.11        275.60         5.21 o                         
   0   9  12         77.13         39.10         6.40 o                         
   1   9  12        382.33        320.35         3.23 o                         
   2   9  12        466.80        390.21         9.41 o                         
   3   9  12         21.01         19.28         7.09 o                         
   4   9  12        109.92         94.78         8.48 o                         
   5   9  12         49.80         48.89         6.79 o                         
   6   9  12        282.10        316.87        11.72 o                         
  -6  10  12         20.31         31.88         5.57 o                         
  -5  10  12        272.84        284.28         6.45 o                         
  -4  10  12         18.44         10.46         4.32 o                         
  -3  10  12         66.22         61.84         4.71 o                         
  -2  10  12          0.29          1.11         2.91 o                         
  -1  10  12        790.24        772.97        27.15 o                         
   0  10  12        165.12        177.37         6.79 o                         
   1  10  12        292.01        285.22        11.07 o                         
   2  10  12        361.18        329.44         9.56 o                         
   3  10  12         40.82         68.94         7.87 o                         
   4  10  12        238.48        243.61        10.33 o                         
   5  10  12         30.55         53.29         9.56 o                         
   6  10  12        195.31        204.59        11.80 o                         
  -5  11  12          0.99         -3.31         5.63 o                         
  -4  11  12         20.91         22.12         5.57 o                         
  -3  11  12         20.76         26.16         3.69 o                         
  -2  11  12         67.69         82.91        16.08 o                         
  -1  11  12         70.41         70.36         4.06 o                         
   0  11  12          3.00         -3.22         3.29 o                         
   1  11  12          0.32         -0.13         2.48 o                         
   2  11  12         87.01         84.05         3.39 o                         
   3  11  12        349.91        443.42        10.49 o                         
   4  11  12         39.30         34.78         7.56 o                         
   5  11  12         30.86         46.73         8.33 o                         
  -5  12  12          9.32         -8.95         8.95 o                         
  -4  12  12        217.31        228.80         5.37 o                         
  -3  12  12          2.20         -1.64         3.72 o                         
  -2  12  12        108.40        108.77         5.28 o                         
  -1  12  12        189.52        189.90        13.19 o                         
   0  12  12        296.50        274.68         8.56 o                         
   1  12  12        127.84        148.60         7.94 o                         
   2  12  12        196.13        226.12         3.43 o                         
   3  12  12         91.20         93.00         8.02 o                         
   4  12  12        299.19        338.31        12.42 o                         
  -3  13  12          0.23          1.82         7.09 o                         
  -2  13  12          9.91         26.85         5.59 o                         
  -1  13  12        152.17        152.62        24.37 o                         
   0  13  12        171.33        188.08        20.13 o                         
   1  13  12        230.16        219.09         9.33 o                         
   2  13  12         17.95         21.95         2.85 o                         
   3  13  12        485.42        458.38        13.65 o                         
  -1  14  12         48.05         58.04         7.09 o                         
   0  14  12        106.55        114.97        16.19 o                         
   1  14  12        115.40        162.56         9.56 o                         
  -7   0  13        242.12        267.37         7.05 o                         
  -5   0  13         11.89         23.30         3.74 o                         
  -3   0  13        967.37       1094.61        13.88 o                         
  -1   0  13         70.58         49.43         2.47 o                         
   1   0  13          0.17          1.39         1.93 o                         
   3   0  13        125.41        110.89         2.85 o                         
   5   0  13       1443.25       1348.55        16.73 o                         
   7   0  13        132.46        133.59        11.34 o                         
  -8   1  13        318.32        296.96        12.90 o                         
  -7   1  13        661.20        623.22         8.42 o                         
  -6   1  13         16.60         21.30         3.48 o                         
  -5   1  13          2.47          5.60         4.31 o                         
  -4   1  13        482.43        539.08        11.68 o                         
  -3   1  13          6.09          4.43         2.40 o                         
  -2   1  13        116.92        108.21         3.82 o                         
  -1   1  13        658.84        711.50         4.67 o                         
   0   1  13         21.54         26.26         1.81 o                         
   1   1  13         18.92         22.37         1.27 o                         
   2   1  13       1309.54       1313.63         5.44 o                         
   3   1  13        156.75        149.30         2.43 o                         
   4   1  13       1079.91       1042.35         5.37 o                         
   5   1  13        123.07        109.32         2.54 o                         
   6   1  13        145.78        131.56         4.24 o                         
   7   1  13          3.93          8.21         3.05 o                         
   8   1  13          0.12          3.77         3.39 o                         
  -8   2  13        451.75        420.95         6.76 o                         
  -7   2  13         72.51         76.99         5.83 o                         
  -6   2  13          2.25          4.23         2.77 o                         
  -5   2  13        229.04        260.29         6.94 o                         
  -4   2  13        322.49        325.50         4.52 o                         
  -3   2  13       1508.00       1467.80        22.87 o                         
  -2   2  13         28.60         36.42         2.61 o                         
  -1   2  13          4.49          4.70         1.88 o                         
   0   2  13        538.32        552.31         4.40 o                         
   1   2  13       1530.85       1430.71         4.45 o                         
   2   2  13        731.46        645.92         8.14 o                         
   3   2  13        310.06        314.39         6.05 o                         
   4   2  13        647.70        596.23        26.30 o                         
   5   2  13        173.44        159.53         2.87 o                         
   6   2  13         87.39         80.07         3.32 o                         
   7   2  13         76.31         80.88         4.51 o                         
   8   2  13         24.40         33.99         3.58 o                         
  -8   3  13        192.58        176.20         5.56 o                         
  -7   3  13        988.91       1011.06         7.63 o                         
  -6   3  13         89.42         85.78         5.39 o                         
  -5   3  13          0.71         -0.98         4.32 o                         
  -4   3  13         26.73         21.28         4.09 o                         
  -3   3  13        334.66        338.65         4.67 o                         
  -2   3  13       5079.84       5112.08        73.18 o                         
  -1   3  13       2670.84       2762.37        20.86 o                         
   0   3  13         33.22         46.27         1.85 o                         
   1   3  13         16.61         28.15         3.62 o                         
   2   3  13          1.76          2.31         2.47 o                         
   3   3  13        115.10         75.57         4.55 o                         
   4   3  13         95.71         88.45         5.44 o                         
   5   3  13        232.14        245.44         2.23 o                         
   6   3  13        263.42        259.33         3.38 o                         
   7   3  13        101.28        114.31         3.11 o                         
   8   3  13         51.28         77.90         3.98 o                         
  -8   4  13        237.50        246.57         8.53 o                         
  -7   4  13          9.53         12.79         4.35 o                         
  -6   4  13        193.88        220.40         5.58 o                         
  -5   4  13         11.32         14.43         3.50 o                         
  -4   4  13        561.16        523.42         8.52 o                         
  -3   4  13         49.72         42.46         3.11 o                         
  -2   4  13        322.63        268.74         3.93 o                         
  -1   4  13        236.86        220.16         2.67 o                         
   0   4  13         30.60         23.75         1.62 o                         
   1   4  13          8.99          6.86         3.78 o                         
   2   4  13        308.53        287.88         6.02 o                         
   3   4  13       1534.93       1445.56        11.57 o                         
   4   4  13        475.52        471.88         7.17 o                         
   5   4  13        458.94        494.09         8.87 o                         
   6   4  13        856.73        834.52        10.10 o                         
   7   4  13         13.45         13.77         2.72 o                         
   8   4  13         22.36         22.71         2.96 o                         
  -8   5  13         24.82         15.85         6.17 o                         
  -7   5  13        850.03        794.48        25.26 o                         
  -6   5  13        250.15        290.68         6.21 o                         
  -5   5  13        229.97        242.56         5.69 o                         
  -4   5  13         10.40         17.03         3.76 o                         
  -3   5  13         25.93         18.21         2.44 o                         
  -2   5  13          0.59          6.02         2.58 o                         
  -1   5  13        275.07        229.41         8.75 o                         
   0   5  13        295.42        318.90         5.05 o                         
   1   5  13        641.98        582.08         7.40 o                         
   2   5  13         75.62         81.13         5.09 o                         
   3   5  13        563.99        560.80         8.48 o                         
   4   5  13        263.57        279.16         6.71 o                         
   5   5  13         99.00         87.22         6.55 o                         
   6   5  13         40.55         48.37         2.03 o                         
   7   5  13        197.02        193.72         8.17 o                         
  -8   6  13        450.03        475.32        10.35 o                         
  -7   6  13         32.67         48.40         5.82 o                         
  -6   6  13        525.87        528.21         8.23 o                         
  -5   6  13        441.36        411.59        11.26 o                         
  -4   6  13        582.51        584.66         6.51 o                         
  -3   6  13         27.47         30.32         2.70 o                         
  -2   6  13          0.40         -2.48         2.48 o                         
  -1   6  13        183.26        173.71         2.97 o                         
   0   6  13        576.61        547.27         2.67 o                         
   1   6  13       1420.01       1412.63        12.18 o                         
   2   6  13        107.48         96.78         5.24 o                         
   3   6  13         93.70        112.59         4.86 o                         
   4   6  13        707.93        710.25        10.64 o                         
   5   6  13          4.02          6.09         6.86 o                         
   6   6  13        202.87        194.72         9.10 o                         
   7   6  13         69.91         68.79         5.40 o                         
  -7   7  13        517.76        553.96         8.83 o                         
  -6   7  13        179.84        192.39         7.11 o                         
  -5   7  13        122.54        123.73        10.18 o                         
  -4   7  13         39.46         46.43         3.41 o                         
  -3   7  13        301.36        295.55         4.89 o                         
  -2   7  13        991.82        994.46        23.06 o                         
  -1   7  13       2245.78       2180.39        74.53 o                         
   0   7  13        241.55        259.65         2.87 o                         
   1   7  13       1343.10       1223.23        11.64 o                         
   2   7  13        285.95        348.03         8.10 o                         
   3   7  13          2.43          1.47         5.94 o                         
   4   7  13         33.17         32.70         6.71 o                         
   5   7  13          2.83          6.63         4.94 o                         
   6   7  13         96.06         92.31         7.33 o                         
   7   7  13        321.61        319.65        11.64 o                         
  -7   8  13        358.12        378.27         8.33 o                         
  -6   8  13        281.71        298.67         6.39 o                         
  -5   8  13        344.04        311.43         6.64 o                         
  -4   8  13        129.50        115.96         4.77 o                         
  -3   8  13         18.01         13.23         3.33 o                         
  -2   8  13          6.33          8.45         2.96 o                         
  -1   8  13         45.27         50.66         9.06 o                         
   0   8  13       1872.61       1797.37        15.19 o                         
   1   8  13          6.31         -5.94         5.94 o                         
   2   8  13         67.44         35.09         6.17 o                         
   3   8  13          0.34         -4.40         4.40 o                         
   4   8  13         18.78          8.41         7.09 o                         
   5   8  13        163.36        177.60         7.87 o                         
   6   8  13         10.63         11.49         8.56 o                         
  -6   9  13         68.84         75.94         6.62 o                         
  -5   9  13         53.52         41.72         4.88 o                         
  -4   9  13        165.10        163.78         9.23 o                         
  -3   9  13         18.62         13.96         3.07 o                         
  -2   9  13        115.08        103.12         3.41 o                         
  -1   9  13          8.63         14.98         2.53 o                         
   0   9  13        166.79        162.41         7.79 o                         
   1   9  13         35.90         36.80         1.43 o                         
   2   9  13        608.88        588.56        10.80 o                         
   3   9  13        102.17         96.01         7.63 o                         
   4   9  13        382.32        441.34         9.95 o                         
   5   9  13        125.61        101.64        10.03 o                         
   6   9  13        112.83        105.50         8.79 o                         
  -6  10  13         44.68         64.38        12.81 o                         
  -5  10  13          4.67         15.87         5.83 o                         
  -4  10  13        272.63        266.74         5.26 o                         
  -3  10  13         88.39         88.21         4.32 o                         
  -2  10  13        137.47        132.49         6.71 o                         
  -1  10  13          0.65          1.48         8.29 o                         
   0  10  13         85.55         89.53         5.94 o                         
   1  10  13        125.26        115.31         2.44 o                         
   2  10  13         72.56         87.99         8.02 o                         
   3  10  13        132.55        128.25         7.25 o                         
   4  10  13         90.30         93.08         9.10 o                         
   5  10  13        541.51        531.49        14.11 o                         
  -5  11  13         69.93         85.85         7.39 o                         
  -4  11  13          5.10          7.69         4.48 o                         
  -3  11  13         35.88         37.14         4.58 o                         
  -2  11  13         98.05        115.07         8.52 o                         
  -1  11  13         31.70         20.20         5.44 o                         
   0  11  13          8.12         15.73         7.40 o                         
   1  11  13         75.80         73.34         5.17 o                         
   2  11  13        114.53        131.33         7.40 o                         
   3  11  13          8.76         18.35         8.41 o                         
   4  11  13        206.15        196.11        10.95 o                         
   5  11  13        117.03        124.54        12.18 o                         
  -4  12  13          1.28         -1.01         6.04 o                         
  -3  12  13        375.75        422.84        12.30 o                         
  -2  12  13          4.72         -1.06         8.79 o                         
  -1  12  13         65.94         65.71         4.29 o                         
   0  12  13          0.02         -8.56         8.56 o                         
   1  12  13       1394.79       1535.50         7.79 o                         
   2  12  13          1.74         24.91         8.79 o                         
   3  12  13          8.19         11.03         9.10 o                         
   4  12  13         73.13         84.37        11.18 o                         
  -3  13  13         54.82         61.44         9.33 o                         
  -2  13  13        702.73        795.34        53.63 o                         
  -1  13  13        280.43        279.27         7.29 o                         
   0  13  13         22.27         56.45         7.71 o                         
   1  13  13          0.01          4.91         9.45 o                         
   2  13  13         59.19         59.07         4.05 o                         
  -8   0  14         70.33         68.24         6.20 o                         
  -6   0  14         69.33         74.44         4.57 o                         
  -4   0  14       1010.22        967.27        32.81 o                         
  -2   0  14          5.13          1.47         3.55 o                         
   0   0  14          2.29          0.62         2.16 o                         
   2   0  14         32.72         44.42         2.62 o                         
   4   0  14        279.93        278.62         4.55 o                         
   6   0  14        748.82        719.42         5.89 o                         
   8   0  14        191.16        244.87        30.46 o                         
  -8   1  14          3.76          1.03         4.78 o                         
  -7   1  14        356.22        374.86         7.41 o                         
  -6   1  14          2.38         -0.89         3.36 o                         
  -5   1  14          6.76         -3.28         3.28 o                         
  -4   1  14          8.48         12.79         3.29 o                         
  -3   1  14        449.89        473.47         5.19 o                         
  -2   1  14         58.50         42.82         2.85 o                         
  -1   1  14        188.43        164.02         8.79 o                         
   0   1  14        154.12        150.82         2.43 o                         
   1   1  14          1.71          1.82         1.05 o                         
   2   1  14         60.68         67.00         7.48 o                         
   3   1  14       1788.26       1721.72         7.33 o                         
   4   1  14       1147.15       1138.31        16.16 o                         
   5   1  14          0.43          2.79         3.05 o                         
   6   1  14          0.31         -2.30         2.30 o                         
   7   1  14        376.54        407.40         6.55 o                         
   8   1  14         20.55         27.03         3.68 o                         
  -8   2  14        284.93        296.15         8.48 o                         
  -7   2  14         91.57         95.81         5.61 o                         
  -6   2  14        125.21        146.85         4.29 o                         
  -5   2  14          7.33          5.72         2.70 o                         
  -4   2  14        108.64        112.52         3.59 o                         
  -3   2  14        741.88        718.90         5.89 o                         
  -2   2  14          0.88         -2.17         2.17 o                         
  -1   2  14         26.37         40.04         2.18 o                         
   0   2  14        580.15        616.72        10.64 o                         
   1   2  14        273.44        246.97         2.23 o                         
   2   2  14         19.91         32.12         0.73 o                         
   3   2  14        350.08        304.41         8.60 o                         
   4   2  14        520.12        475.18        10.22 o                         
   5   2  14        101.58        102.16         2.60 o                         
   6   2  14          0.05         -0.70         3.23 o                         
   7   2  14         12.57         11.70         3.79 o                         
   8   2  14         54.81         65.43         3.53 o                         
  -8   3  14         58.99         54.69         5.47 o                         
  -7   3  14        165.24        193.37         6.90 o                         
  -6   3  14         10.17         22.87         3.67 o                         
  -5   3  14         24.70         20.72         4.22 o                         
  -4   3  14          1.08          6.04         2.85 o                         
  -3   3  14        181.01        183.86         3.93 o                         
  -2   3  14        316.42        278.57         4.20 o                         
  -1   3  14       1097.35       1110.18         8.29 o                         
   0   3  14        454.29        457.23         3.93 o                         
   1   3  14         71.12         53.98         3.93 o                         
   2   3  14       1859.48       1818.73        11.49 o                         
   3   3  14          7.07          2.85         3.78 o                         
   4   3  14        191.86        195.34         5.63 o                         
   5   3  14          5.70          5.87         2.01 o                         
   6   3  14         26.84         23.58         2.14 o                         
   7   3  14        119.79        115.01         4.80 o                         
   8   3  14         18.78         10.73         3.15 o                         
  -8   4  14          6.91         15.61         7.29 o                         
  -7   4  14        457.59        482.73         7.74 o                         
  -6   4  14        229.57        201.14         6.82 o                         
  -5   4  14        495.90        542.57         6.35 o                         
  -4   4  14          0.62          6.49         3.50 o                         
  -3   4  14        359.00        337.98         3.71 o                         
  -2   4  14        133.29        147.74         3.52 o                         
  -1   4  14       1628.83       1684.47        19.36 o                         
   0   4  14        958.98       1026.51         5.01 o                         
   1   4  14        595.90        514.53         7.17 o                         
   2   4  14        139.46        163.26         5.01 o                         
   3   4  14          2.57         17.74         4.55 o                         
   4   4  14        194.79        157.24         6.32 o                         
   5   4  14        231.17        213.38         7.25 o                         
   6   4  14        504.17        541.05        10.18 o                         
   7   4  14          8.81         10.02         5.50 o                         
  -8   5  14         85.71         74.79         6.91 o                         
  -7   5  14        208.93        205.75         6.83 o                         
  -6   5  14        222.36        234.85        13.28 o                         
  -5   5  14         70.96         67.00         3.31 o                         
  -4   5  14        200.41        228.60         4.93 o                         
  -3   5  14         13.77         18.61         3.18 o                         
  -2   5  14       1707.18       1550.03        17.62 o                         
  -1   5  14          1.39          3.74         1.81 o                         
   0   5  14        446.83        442.34         3.16 o                         
   1   5  14         14.83         14.11         3.32 o                         
   2   5  14       1751.25       1890.83        13.42 o                         
   3   5  14         39.74         33.70         3.93 o                         
   4   5  14       1227.81       1227.47        12.49 o                         
   5   5  14          4.17         -2.85         5.71 o                         
   6   5  14          3.23         17.27         7.02 o                         
   7   5  14        104.71        103.12         7.94 o                         
  -7   6  14        163.72        185.62         7.07 o                         
  -6   6  14          2.01          2.54         5.52 o                         
  -5   6  14        199.57        198.46         5.96 o                         
  -4   6  14         50.94         45.29         3.87 o                         
  -3   6  14        920.09        913.25         8.68 o                         
  -2   6  14        243.49        246.83         5.55 o                         
  -1   6  14       1188.40       1121.29        25.72 o                         
   0   6  14        348.14        342.02         9.02 o                         
   1   6  14        786.89        757.83         9.72 o                         
   2   6  14         14.40         16.58         5.17 o                         
   3   6  14          0.01         -5.55         5.55 o                         
   4   6  14        541.41        584.93         9.18 o                         
   5   6  14        726.63        805.03        10.95 o                         
   6   6  14         46.81         47.43         7.71 o                         
   7   6  14         23.96         19.20         7.02 o                         
  -7   7  14          3.66         10.97         6.62 o                         
  -6   7  14       1288.82       1346.88        55.52 o                         
  -5   7  14         76.52         76.78         5.06 o                         
  -4   7  14         62.58         85.12         4.28 o                         
  -3   7  14        315.38        311.01         4.71 o                         
  -2   7  14        881.77        838.91         6.77 o                         
  -1   7  14        173.49        177.75         2.86 o                         
   0   7  14        925.31        867.11         4.40 o                         
   1   7  14         43.18         44.88         4.70 o                         
   2   7  14         39.01         43.11         5.94 o                         
   3   7  14          2.22          9.41         6.09 o                         
   4   7  14          0.05         -6.25         6.25 o                         
   5   7  14         20.27         40.26         7.40 o                         
   6   7  14        139.18        135.03         9.41 o                         
   7   7  14         65.95         87.45         8.41 o                         
  -7   8  14         31.75         25.60         6.61 o                         
  -6   8  14        259.01        263.17         7.64 o                         
  -5   8  14        599.78        658.05         7.78 o                         
  -4   8  14          1.34         11.28         3.66 o                         
  -3   8  14        101.91        117.45         3.84 o                         
  -2   8  14         94.96         82.31         3.34 o                         
  -1   8  14        426.54        428.28        19.47 o                         
   0   8  14        751.93        774.80        10.33 o                         
   1   8  14        576.62        522.62        10.03 o                         
   2   8  14        132.21        116.83         5.78 o                         
   3   8  14         32.73         22.44         7.17 o                         
   4   8  14        107.50        115.44         6.63 o                         
   5   8  14        623.23        742.64        13.11 o                         
   6   8  14         40.13         90.54        10.26 o                         
  -6   9  14          4.90          0.93         5.24 o                         
  -5   9  14         12.56         16.09         5.61 o                         
  -4   9  14         11.57          3.28         4.19 o                         
  -3   9  14          0.02          1.53         3.75 o                         
  -2   9  14        226.49        247.85         4.58 o                         
  -1   9  14         17.60         21.92         4.94 o                         
   0   9  14        336.47        304.16         3.65 o                         
   1   9  14         53.90         91.46         7.09 o                         
   2   9  14        234.49        229.50         7.63 o                         
   3   9  14         84.55         90.46         6.55 o                         
   4   9  14        458.95        488.85        11.57 o                         
   5   9  14          1.20          0.23         8.71 o                         
   6   9  14        307.61        319.65        12.72 o                         
  -6  10  14          0.73         17.51         9.64 o                         
  -5  10  14          0.17          2.01         4.78 o                         
  -4  10  14         92.77        101.00         5.29 o                         
  -3  10  14         60.24         54.05         4.54 o                         
  -2  10  14          2.69          3.70         3.14 o                         
  -1  10  14        156.23        163.84        14.34 o                         
   0  10  14         54.69         60.18         9.52 o                         
   1  10  14        226.29        225.26         7.94 o                         
   2  10  14         42.43         45.96         7.56 o                         
   3  10  14          2.46          6.09         7.87 o                         
   4  10  14          4.96          7.87         6.55 o                         
   5  10  14          0.05         -6.86         7.79 o                         
  -5  11  14         86.56        101.25         7.16 o                         
  -4  11  14          6.94         15.73         5.60 o                         
  -3  11  14         89.27        107.42        10.49 o                         
  -2  11  14         62.18         63.77         4.52 o                         
  -1  11  14        141.47        140.80         9.49 o                         
   0  11  14         48.79         52.36         8.17 o                         
   1  11  14         26.47         25.45         1.43 o                         
   2  11  14         39.23         27.45         8.64 o                         
   3  11  14         75.61         68.48        10.26 o                         
   4  11  14         17.09         13.11        10.95 o                         
  -4  12  14         30.44         43.35         5.59 o                         
  -3  12  14         49.67         43.97         5.82 o                         
  -2  12  14         79.62         96.45         5.32 o                         
  -1  12  14         87.28         88.62        14.31 o                         
   0  12  14        437.23        463.32        12.65 o                         
   1  12  14          0.14         -1.30         1.68 o                         
   2  12  14          8.49         12.11         7.17 o                         
   3  12  14          7.85         12.57        10.64 o                         
  -2  13  14        297.11        304.19         7.06 o                         
  -1  13  14        879.56        926.48        19.63 o                         
   0  13  14        322.92        381.88        12.65 o                         
   1  13  14          2.31         -0.71         2.07 o                         
   2  13  14         51.69         71.41        11.49 o                         
  -7   0  15        232.39        250.88         6.58 o                         
  -5   0  15         46.31         49.40         3.98 o                         
  -3   0  15        309.82        277.85         5.63 o                         
  -1   0  15          0.68         11.03         3.16 o                         
   1   0  15         16.76         25.94         2.35 o                         
   3   0  15          8.61         10.72         2.78 o                         
   5   0  15         15.87         17.20         3.47 o                         
   7   0  15         29.70         23.64         3.79 o                         
  -8   1  15         23.79         31.61         5.36 o                         
  -7   1  15        137.44        151.99         6.00 o                         
  -6   1  15         91.26        106.75         5.62 o                         
  -5   1  15        290.00        284.82         5.75 o                         
  -4   1  15         55.55         66.03         3.17 o                         
  -3   1  15        305.23        273.60         4.22 o                         
  -2   1  15       1071.36       1000.70        23.37 o                         
  -1   1  15        132.53        135.82         7.17 o                         
   0   1  15        251.95        249.69         7.48 o                         
   1   1  15          5.20          7.57         1.50 o                         
   2   1  15        822.84        867.12         6.17 o                         
   3   1  15        355.73        333.29         2.99 o                         
   4   1  15        242.24        223.47         3.02 o                         
   5   1  15          3.42          6.09         2.18 o                         
   6   1  15         25.35         33.49         7.40 o                         
   7   1  15        113.39        123.25         4.12 o                         
   8   1  15          5.34          3.32         6.40 o                         
  -8   2  15        139.59        149.61         6.67 o                         
  -7   2  15        176.86        191.44         4.51 o                         
  -6   2  15        128.72        114.66         4.09 o                         
  -5   2  15        231.49        256.55         4.54 o                         
  -4   2  15        126.24        124.71         3.91 o                         
  -3   2  15        108.40        138.66         3.29 o                         
  -2   2  15        178.77        167.72         3.52 o                         
  -1   2  15          4.47          8.73         5.01 o                         
   0   2  15        474.77        469.58        14.69 o                         
   1   2  15        169.43        170.88         2.23 o                         
   2   2  15        263.16        260.44         7.71 o                         
   3   2  15         30.75         36.81         3.05 o                         
   4   2  15         21.75         33.25         5.51 o                         
   5   2  15        315.17        316.62         3.47 o                         
   6   2  15         81.14         79.40         3.97 o                         
   7   2  15          8.23          5.72         2.41 o                         
  -8   3  15          0.64         -0.76         6.82 o                         
  -7   3  15        296.41        265.19         7.77 o                         
  -6   3  15        301.81        317.66         8.71 o                         
  -5   3  15        257.01        254.17         5.37 o                         
  -4   3  15        407.54        410.37         6.00 o                         
  -3   3  15        850.11        836.98         7.63 o                         
  -2   3  15          1.31          4.67         2.00 o                         
  -1   3  15        621.39        570.96        26.26 o                         
   0   3  15       1314.36       1261.17         6.25 o                         
   1   3  15       1207.00       1120.19         4.95 o                         
   2   3  15        205.03        167.04         5.17 o                         
   3   3  15        576.45        537.89         7.33 o                         
   4   3  15       2832.46       2719.84        15.58 o                         
   5   3  15         63.34         56.68         8.68 o                         
   6   3  15         20.92         15.62         4.86 o                         
   7   3  15         48.74         70.17         3.62 o                         
  -8   4  15        366.18        461.32         8.83 o                         
  -7   4  15         57.34         63.43         5.82 o                         
  -6   4  15         19.57         22.16         4.70 o                         
  -5   4  15         29.25         34.13         3.75 o                         
  -4   4  15       1858.04       1799.83        44.73 o                         
  -3   4  15          5.28          7.39         3.39 o                         
  -2   4  15       1554.03       1574.30         7.91 o                         
  -1   4  15       2947.09       2765.65        88.57 o                         
   0   4  15        791.69        735.54         4.40 o                         
   1   4  15         70.38         62.85         3.62 o                         
   2   4  15         50.74         76.58         4.78 o                         
   3   4  15        213.87        203.28         5.17 o                         
   4   4  15       1054.76       1010.47        10.33 o                         
   5   4  15        219.73        205.83         6.17 o                         
   6   4  15         97.40        107.58         7.02 o                         
   7   4  15         60.72         75.65         7.87 o                         
  -7   5  15        141.43        171.10         7.28 o                         
  -6   5  15         68.84         81.59         4.47 o                         
  -5   5  15         10.55         16.21         4.02 o                         
  -4   5  15          0.01          3.54         3.87 o                         
  -3   5  15         96.18         96.59         4.00 o                         
  -2   5  15        213.89        210.88         6.48 o                         
  -1   5  15        541.88        502.57         6.86 o                         
   0   5  15         13.44         14.96         1.54 o                         
   1   5  15          1.40          3.86         4.24 o                         
   2   5  15        135.69        121.00         5.71 o                         
   3   5  15        460.47        461.08         7.56 o                         
   4   5  15         49.03         55.91         5.94 o                         
   5   5  15          2.33          8.02         6.32 o                         
   6   5  15         27.24         45.27         6.94 o                         
   7   5  15        537.23        546.91        12.26 o                         
  -7   6  15         26.13         30.29         5.16 o                         
  -6   6  15        155.35        149.18         5.82 o                         
  -5   6  15        706.00        689.88        34.77 o                         
  -4   6  15        900.70        922.97        14.19 o                         
  -3   6  15         41.44         41.91         2.74 o                         
  -2   6  15       1423.59       1423.29        13.49 o                         
  -1   6  15          0.58          1.25         2.31 o                         
   0   6  15       1112.57       1092.60         4.55 o                         
   1   6  15         74.80         94.16         6.02 o                         
   2   6  15          4.51          2.54         5.48 o                         
   3   6  15          9.15          0.77         5.78 o                         
   4   6  15        245.78        220.17         7.79 o                         
   5   6  15         96.04        124.00         7.56 o                         
   6   6  15        667.23        725.98        11.80 o                         
   7   6  15         66.90         70.33         9.33 o                         
  -7   7  15        683.55        693.57        15.54 o                         
  -6   7  15          3.17          8.38         3.95 o                         
  -5   7  15         64.46         51.91         5.39 o                         
  -4   7  15         90.53        106.92         5.44 o                         
  -3   7  15         15.65         13.58         2.84 o                         
  -2   7  15          5.33          8.73         3.17 o                         
  -1   7  15       1682.52       1652.85         9.02 o                         
   0   7  15        401.48        400.15         3.04 o                         
   1   7  15        265.60        240.68         6.63 o                         
   2   7  15         87.55         87.37         5.32 o                         
   3   7  15        252.71        258.19         8.25 o                         
   4   7  15        483.88        508.36         9.41 o                         
   5   7  15         10.38         15.89         8.02 o                         
   6   7  15         84.72         74.88         9.95 o                         
  -6   8  15        285.60        283.71         7.55 o                         
  -5   8  15        194.02        174.43         6.38 o                         
  -4   8  15          5.07         24.72         4.17 o                         
  -3   8  15        157.77        146.38         9.43 o                         
  -2   8  15         21.27         24.07         3.19 o                         
  -1   8  15        266.94        276.62         4.55 o                         
   0   8  15       1533.22       1543.63        18.32 o                         
   1   8  15        637.28        578.07        10.41 o                         
   2   8  15        239.88        216.31         6.94 o                         
   3   8  15          5.24          3.24         7.56 o                         
   4   8  15        139.45        151.69         9.02 o                         
   5   8  15         12.79         15.19         8.87 o                         
   6   8  15          8.44          1.70         9.18 o                         
  -6   9  15          0.55         13.52         5.59 o                         
  -5   9  15          2.99          7.10         4.47 o                         
  -4   9  15         40.42         46.79         3.49 o                         
  -3   9  15          5.33          1.20         3.66 o                         
  -2   9  15        300.01        323.41         6.55 o                         
  -1   9  15        407.69        428.15         5.48 o                         
   0   9  15          0.66         -1.13         2.05 o                         
   1   9  15        155.85        177.83         8.33 o                         
   2   9  15         14.36         26.68         5.86 o                         
   3   9  15         52.06         51.44         6.17 o                         
   4   9  15          2.98          1.31         8.71 o                         
   5   9  15         21.21         20.13         7.48 o                         
  -5  10  15          0.35          9.02         5.69 o                         
  -4  10  15        189.61        188.01         5.67 o                         
  -3  10  15         75.47         88.40         4.36 o                         
  -2  10  15         66.04         47.81         4.30 o                         
  -1  10  15          7.31         10.19         3.11 o                         
   0  10  15         57.60         64.27         8.83 o                         
   1  10  15         19.13         48.58         6.02 o                         
   2  10  15          9.73          9.95         7.56 o                         
   3  10  15         11.32         -0.08         9.02 o                         
   4  10  15         76.40         55.68         9.41 o                         
   5  10  15         94.82        101.72         9.10 o                         
  -4  11  15         70.09         77.80         6.02 o                         
  -3  11  15         50.15         44.82         5.40 o                         
  -2  11  15        268.71        294.19         4.56 o                         
  -1  11  15         90.46        109.04         8.48 o                         
   0  11  15          9.10          5.68         5.24 o                         
   1  11  15        128.16        115.14         9.33 o                         
   2  11  15         53.38         55.83         9.79 o                         
   3  11  15          1.67         -0.15         9.95 o                         
   4  11  15        520.76        585.55        14.65 o                         
  -3  12  15         27.51         49.60         5.54 o                         
  -2  12  15          4.62         11.59         6.41 o                         
  -1  12  15        216.09        220.46         7.17 o                         
   0  12  15          1.68          5.17         3.13 o                         
   1  12  15        285.99        267.90        12.03 o                         
   2  12  15         10.18         -7.56         7.56 o                         
   3  12  15        104.52        140.12        12.11 o                         
  -1  13  15         11.49          9.85         4.66 o                         
   0  13  15          0.01         -1.64         6.67 o                         
   1  13  15         91.99        110.51        11.80 o                         
  -8   0  16        214.74        227.03         7.36 o                         
  -6   0  16          4.43          4.22         9.87 o                         
  -4   0  16        569.49        595.39        41.68 o                         
  -2   0  16        364.25        293.05         6.02 o                         
   0   0  16         57.41         62.16         3.24 o                         
   2   0  16        313.62        353.20         4.55 o                         
   4   0  16         44.63         50.05         3.32 o                         
   6   0  16        115.20        129.87         5.40 o                         
  -8   1  16        110.01        118.24        11.98 o                         
  -7   1  16         18.33         31.12         5.08 o                         
  -6   1  16          4.90          6.21         3.06 o                         
  -5   1  16          4.27          5.28         4.31 o                         
  -4   1  16        114.73        107.91         4.50 o                         
  -3   1  16         86.06         99.65         3.29 o                         
  -2   1  16        191.27        194.39        12.11 o                         
  -1   1  16        275.65        273.32        13.23 o                         
   0   1  16          7.14          7.71         1.92 o                         
   1   1  16        186.13        156.29         3.67 o                         
   2   1  16        204.75        220.00         2.62 o                         
   3   1  16          4.25          4.47         3.43 o                         
   4   1  16        100.51         93.99         2.52 o                         
   5   1  16        368.52        350.19         3.95 o                         
   6   1  16         10.38          4.99         2.96 o                         
   7   1  16        192.11        209.81         4.74 o                         
  -8   2  16          1.94          1.66         4.89 o                         
  -7   2  16        220.24        234.76         7.15 o                         
  -6   2  16         69.30         88.22         5.00 o                         
  -5   2  16         57.52         42.18         4.85 o                         
  -4   2  16        875.14        872.36         7.69 o                         
  -3   2  16        366.52        322.24         5.51 o                         
  -2   2  16        205.93        223.52         3.97 o                         
  -1   2  16         63.65         70.00         2.72 o                         
   0   2  16        345.84        294.90         3.36 o                         
   1   2  16       1956.09       1875.97        12.15 o                         
   2   2  16        726.19        691.03        13.38 o                         
   3   2  16       1227.39       1121.18        16.31 o                         
   4   2  16         72.03         86.38         1.83 o                         
   5   2  16         68.09         63.07         5.28 o                         
   6   2  16        108.68         95.97         3.08 o                         
   7   2  16         20.02         23.84         3.44 o                         
  -8   3  16          2.10          5.22         6.59 o                         
  -7   3  16        457.11        496.47        14.42 o                         
  -6   3  16        195.31        170.17         6.76 o                         
  -5   3  16        123.11        107.84         7.75 o                         
  -4   3  16        745.19        765.40         7.56 o                         
  -3   3  16        429.38        438.90         8.68 o                         
  -2   3  16         47.67         38.45         2.62 o                         
  -1   3  16       1115.84       1046.43        38.67 o                         
   0   3  16         25.07         24.93         5.98 o                         
   1   3  16        501.50        492.63         5.17 o                         
   2   3  16       4327.97       4147.13        17.89 o                         
   3   3  16         15.44         17.89         4.47 o                         
   4   3  16        173.68        162.95         6.09 o                         
   5   3  16         38.41         30.85         5.32 o                         
   6   3  16         74.30         83.78         2.89 o                         
   7   3  16        249.39        255.30        20.78 o                         
  -7   4  16        367.05        341.24         8.68 o                         
  -6   4  16        581.63        584.91        11.91 o                         
  -5   4  16        757.00        706.72         6.77 o                         
  -4   4  16        128.08        114.31         4.29 o                         
  -3   4  16         11.36          9.76         2.68 o                         
  -2   4  16        960.41        966.33         6.00 o                         
  -1   4  16        257.01        285.72         3.45 o                         
   0   4  16        854.48        818.29         4.70 o                         
   1   4  16        920.51        925.71         9.79 o                         
   2   4  16          3.55         10.80         4.24 o                         
   3   4  16        211.13        231.66         5.63 o                         
   4   4  16         14.30         20.98         5.09 o                         
   5   4  16        495.69        511.52         9.10 o                         
   6   4  16        128.73        131.79         6.32 o                         
   7   4  16          0.47          0.62         7.71 o                         
  -7   5  16        180.07        159.29         6.90 o                         
  -6   5  16        137.25        130.84         5.41 o                         
  -5   5  16         94.46         89.40         4.93 o                         
  -4   5  16         88.98         82.09         4.20 o                         
  -3   5  16         24.96         30.54         3.10 o                         
  -2   5  16       1423.27       1381.67        17.66 o                         
  -1   5  16        145.39        142.27         2.96 o                         
   0   5  16        419.73        400.85         3.01 o                         
   1   5  16         46.72         30.62         5.17 o                         
   2   5  16        162.26        170.74         6.25 o                         
   3   5  16        233.30        273.77         7.40 o                         
   4   5  16        790.73        812.74        10.18 o                         
   5   5  16          9.06          8.87         6.63 o                         
   6   5  16         17.01         20.13         7.25 o                         
   7   5  16        186.10        217.08        10.33 o                         
  -7   6  16        290.64        291.28         6.37 o                         
  -6   6  16          6.20         -2.33         5.43 o                         
  -5   6  16        345.98        360.57         5.19 o                         
  -4   6  16         82.32         88.95         4.55 o                         
  -3   6  16         27.36         28.44         3.24 o                         
  -2   6  16       1587.54       1500.90        47.27 o                         
  -1   6  16          3.51          7.71         2.07 o                         
   0   6  16         24.90         24.29         1.31 o                         
   1   6  16        524.04        495.71         8.10 o                         
   2   6  16        181.87        152.15         7.02 o                         
   3   6  16         71.33         73.18         6.25 o                         
   4   6  16        195.04        198.73         8.17 o                         
   5   6  16        262.26        259.81         9.25 o                         
   6   6  16         34.45         38.25         6.40 o                         
  -6   7  16        375.65        373.43         6.53 o                         
  -5   7  16         10.62          8.21         4.52 o                         
  -4   7  16         24.74         27.03         3.25 o                         
  -3   7  16         23.34         25.28         3.30 o                         
  -2   7  16         33.72         46.76         3.43 o                         
  -1   7  16        132.48        136.03         3.70 o                         
   0   7  16          0.42          3.47         5.63 o                         
   1   7  16        253.95        226.49         7.63 o                         
   2   7  16       1156.65       1197.24        13.19 o                         
   3   7  16        206.64        194.26         6.71 o                         
   4   7  16        629.82        705.16        11.03 o                         
   5   7  16        182.44        188.63         9.10 o                         
   6   7  16        262.84        269.83        10.87 o                         
  -6   8  16         31.32         39.65         7.07 o                         
  -5   8  16          8.86         14.84         5.20 o                         
  -4   8  16        195.54        194.82         5.84 o                         
  -3   8  16        500.01        505.39         6.51 o                         
  -2   8  16       1525.37       1547.60        19.37 o                         
  -1   8  16        421.45        461.08         5.48 o                         
   0   8  16        356.71        308.50         2.62 o                         
   1   8  16        708.51        664.21        10.33 o                         
   2   8  16         80.48         75.57         5.94 o                         
   3   8  16         57.63         50.20         7.79 o                         
   4   8  16         99.49         92.15         8.95 o                         
   5   8  16        285.71        344.41        11.80 o                         
  -5   9  16          3.22          3.99         5.80 o                         
  -4   9  16        144.29        133.96         9.02 o                         
  -3   9  16         20.02         26.04         7.66 o                         
  -2   9  16        103.04        124.89         4.40 o                         
  -1   9  16         11.36          4.01         2.70 o                         
   0   9  16        209.33        193.84        11.03 o                         
   1   9  16         35.15         20.20         7.71 o                         
   2   9  16         29.58         22.44         5.71 o                         
   3   9  16        121.42        111.36         8.79 o                         
   4   9  16         72.46         75.19         9.72 o                         
   5   9  16         44.00         69.17         7.87 o                         
  -5  10  16         22.74         23.82         6.71 o                         
  -4  10  16        149.94        170.11         9.18 o                         
  -3  10  16          7.31          5.12         4.42 o                         
  -2  10  16        133.06        155.73         4.91 o                         
  -1  10  16        108.62         89.22         6.79 o                         
   0  10  16        368.04        335.49        31.12 o                         
   1  10  16        265.24        272.07         8.71 o                         
   2  10  16         19.28         28.30         8.02 o                         
   3  10  16         26.13         38.40         9.33 o                         
   4  10  16          1.04         -0.93         9.02 o                         
  -4  11  16         82.40         87.48         5.06 o                         
  -3  11  16         45.32         48.64         4.58 o                         
  -2  11  16         13.20         19.70         4.69 o                         
  -1  11  16        562.58        623.34        13.50 o                         
   0  11  16          7.45          4.12         6.05 o                         
   1  11  16         56.88         79.43         7.71 o                         
   2  11  16         38.46         39.64         9.87 o                         
   3  11  16          0.28          7.09         9.95 o                         
  -3  12  16          6.13          8.60         5.28 o                         
  -2  12  16         48.19         69.84         7.36 o                         
  -1  12  16        133.50        139.97         8.71 o                         
   0  12  16        543.99        517.38         4.70 o                         
   1  12  16         70.48         52.59        10.03 o                         
   2  12  16          3.56         -1.16         8.25 o                         
  -7   0  17        107.71        118.94        16.19 o                         
  -5   0  17         29.79         39.80         4.98 o                         
  -3   0  17       1212.97       1199.09        11.03 o                         
  -1   0  17         21.14         35.24         2.93 o                         
   1   0  17       1104.23       1046.05        50.94 o                         
   3   0  17        628.62        606.76         5.78 o                         
   5   0  17         86.75         87.76         4.32 o                         
   7   0  17        136.23        133.10         6.17 o                         
  -7   1  17        442.51        422.05         6.73 o                         
  -6   1  17          0.19         -3.19         3.19 o                         
  -5   1  17         18.03         24.44         3.98 o                         
  -4   1  17         25.26         19.77         3.59 o                         
  -3   1  17         19.15         24.21         3.42 o                         
  -2   1  17        284.54        263.60         4.13 o                         
  -1   1  17         60.34         54.61         2.72 o                         
   0   1  17         50.80         47.02         4.28 o                         
   1   1  17         65.94         67.12         1.93 o                         
   2   1  17        837.28        802.69         5.18 o                         
   3   1  17        108.25        102.01         2.27 o                         
   4   1  17          0.47         -1.87         1.87 o                         
   5   1  17         51.38         49.35         2.55 o                         
   6   1  17          1.39          4.92         2.84 o                         
   7   1  17        375.07        348.41         5.21 o                         
  -7   2  17        615.59        569.28         9.46 o                         
  -6   2  17          4.82          7.47         4.25 o                         
  -5   2  17        435.80        444.39         6.49 o                         
  -4   2  17        367.89        338.92         5.97 o                         
  -3   2  17        103.96         84.45         3.28 o                         
  -2   2  17        756.81        734.38        35.94 o                         
  -1   2  17       1298.63       1276.68         6.82 o                         
   0   2  17        255.42        233.76         5.40 o                         
   1   2  17          3.22          2.38         1.23 o                         
   2   2  17        154.65        143.45         1.25 o                         
   3   2  17         72.37         84.21         4.40 o                         
   4   2  17         29.42         35.24         4.24 o                         
   5   2  17        119.94        134.96         2.43 o                         
   6   2  17        220.80        206.26         3.45 o                         
   7   2  17          0.19          5.59         4.55 o                         
  -7   3  17         52.25         58.19         6.10 o                         
  -6   3  17       1009.81        983.29        16.84 o                         
  -5   3  17         14.85          3.55         4.77 o                         
  -4   3  17         95.08         99.81         4.53 o                         
  -3   3  17        134.38        123.29         3.84 o                         
  -2   3  17         11.27         13.58         2.05 o                         
  -1   3  17        691.79        642.39         5.14 o                         
   0   3  17         42.11         39.43         4.78 o                         
   1   3  17         40.90         39.05         0.72 o                         
   2   3  17        946.32        993.04         9.10 o                         
   3   3  17       1301.73       1289.01        11.10 o                         
   4   3  17        766.60        704.70         9.18 o                         
   5   3  17        144.85        151.30         6.32 o                         
   6   3  17         14.53         27.22         6.40 o                         
   7   3  17         57.54         68.40         7.63 o                         
  -7   4  17        111.94        105.93         6.13 o                         
  -6   4  17         15.30         13.08         5.62 o                         
  -5   4  17        132.53        138.26         5.24 o                         
  -4   4  17        710.46        744.60        25.79 o                         
  -3   4  17          0.86          1.51         2.57 o                         
  -2   4  17          6.11          7.96         2.45 o                         
  -1   4  17         18.35         20.82         2.43 o                         
   0   4  17         22.45         23.60         1.93 o                         
   1   4  17        836.63        906.74         9.41 o                         
   2   4  17        320.83        307.39         6.86 o                         
   3   4  17         15.68         33.70         3.93 o                         
   4   4  17         91.66         62.23         5.63 o                         
   5   4  17        609.08        615.09         9.95 o                         
   6   4  17         23.92         50.82         5.40 o                         
   7   4  17        189.32        191.48         9.25 o                         
  -7   5  17         87.73         75.05         7.15 o                         
  -6   5  17        217.59        218.96         5.17 o                         
  -5   5  17          1.32         -1.88         3.03 o                         
  -4   5  17         41.58         42.39         4.19 o                         
  -3   5  17        572.44        602.07         5.98 o                         
  -2   5  17        681.08        679.63         6.00 o                         
  -1   5  17       1674.13       1592.41        63.00 o                         
   0   5  17         15.80         16.35         1.54 o                         
   1   5  17        147.57        129.87         5.17 o                         
   2   5  17         28.75         26.76         5.63 o                         
   3   5  17        486.50        484.22         8.02 o                         
   4   5  17         73.03         79.51         5.17 o                         
   5   5  17         43.80         51.82         7.09 o                         
   6   5  17         69.54         60.61         7.63 o                         
  -7   6  17          7.05          5.17         9.79 o                         
  -6   6  17        109.83        115.52         6.37 o                         
  -5   6  17          0.55         -0.42         3.98 o                         
  -4   6  17        258.31        271.54         6.78 o                         
  -3   6  17        162.55        174.88         3.68 o                         
  -2   6  17         60.50         60.54         2.79 o                         
  -1   6  17        255.68        260.23        15.50 o                         
   1   6  17        120.70        139.50         6.63 o                         
   2   6  17         13.37         14.42         5.63 o                         
   3   6  17          0.34          8.56         6.25 o                         
   4   6  17          0.06         -5.48         6.71 o                         
   5   6  17         27.59         45.96         7.79 o                         
   6   6  17        143.54        151.00         9.25 o                         
  -6   7  17         14.79         13.34         5.30 o                         
  -5   7  17         12.27          8.90         5.85 o                         
  -4   7  17         35.95         38.69         3.87 o                         
  -3   7  17        691.52        683.46         5.82 o                         
  -2   7  17        758.07        760.26         5.64 o                         
  -1   7  17          7.43          8.79         2.36 o                         
   0   7  17          8.36          7.48         5.94 o                         
   1   7  17         64.14         55.99         6.86 o                         
   2   7  17          4.74         -4.55         6.55 o                         
   3   7  17        137.98        150.92         7.94 o                         
   4   7  17        312.58        347.34         8.79 o                         
   5   7  17          2.43          2.54         7.63 o                         
   6   7  17         14.02          9.64         8.87 o                         
  -6   8  17        140.69        141.24         8.62 o                         
  -5   8  17         13.05          6.41         5.50 o                         
  -4   8  17         73.89         81.18         5.78 o                         
  -3   8  17        288.36        291.86         8.71 o                         
  -2   8  17         50.50         59.47         2.86 o                         
  -1   8  17         51.41         38.94         3.16 o                         
   0   8  17          2.29          0.15         7.48 o                         
   1   8  17         64.91         56.45         6.17 o                         
   2   8  17        138.42        144.59         8.10 o                         
   3   8  17        341.58        342.17        10.41 o                         
   4   8  17        293.18        318.42        11.10 o                         
   5   8  17        125.80        163.33        11.10 o                         
  -5   9  17         95.14        111.66         5.16 o                         
  -4   9  17         42.33         38.86         4.63 o                         
  -3   9  17        159.38        157.62         4.44 o                         
  -2   9  17        673.40        660.20        10.22 o                         
   0   9  17         51.66         61.23         8.17 o                         
   1   9  17         46.82         38.40         7.71 o                         
   2   9  17         39.63         35.71         8.10 o                         
   3   9  17         40.33         42.65         8.56 o                         
   4   9  17        168.01        175.29        10.95 o                         
  -4  10  17         42.86         47.91         5.07 o                         
  -3  10  17        434.15        433.24         6.91 o                         
  -2  10  17         10.93         37.71         3.87 o                         
  -1  10  17         66.12         72.18         9.10 o                         
   0  10  17        660.38        580.08        13.03 o                         
   1  10  17        456.06        472.65        12.26 o                         
   2  10  17         62.03         73.18         9.33 o                         
   3  10  17         67.25         56.37         9.79 o                         
   4  10  17         91.26         94.85        10.41 o                         
  -3  11  17          4.52          4.90         3.98 o                         
  -2  11  17         89.47         93.74         3.71 o                         
  -1  11  17         86.54         97.01         8.10 o                         
   0  11  17         50.89         54.60         9.41 o                         
   1  11  17         70.45         95.39         8.25 o                         
   2  11  17         91.39         68.17        10.72 o                         
   3  11  17          0.71         -5.71        10.18 o                         
  -2  12  17          1.38          1.08         5.48 o                         
  -1  12  17       1101.76       1258.86        18.66 o                         
   0  12  17         93.32         79.20         8.79 o                         
   1  12  17        174.15        212.46        11.88 o                         
  -6   0  18         60.32         62.34        21.25 o                         
  -4   0  18          0.28          8.25         5.86 o                         
  -2   0  18        408.97        382.35         6.86 o                         
   0   0  18        227.20        221.40         4.86 o                         
   2   0  18         64.16         65.06         2.37 o                         
   4   0  18          0.31         -1.16         3.24 o                         
   6   0  18         13.37          9.02         4.47 o                         
  -7   1  18          1.96          5.50         4.42 o                         
  -6   1  18          1.74          5.13         3.81 o                         
  -5   1  18         20.30         35.22         6.86 o                         
  -4   1  18        200.46        211.81         6.44 o                         
  -3   1  18         74.60         76.28         8.79 o                         
  -2   1  18          7.03         12.53         2.52 o                         
  -1   1  18        972.93        909.10         9.33 o                         
   0   1  18       1333.76       1367.77         6.69 o                         
   1   1  18       1105.75       1026.13         4.19 o                         
   2   1  18        741.35        735.34         9.85 o                         
   3   1  18        336.60        357.55         3.35 o                         
   4   1  18         23.29         21.86         2.19 o                         
   5   1  18          0.15          3.14         5.94 o                         
   6   1  18        124.34        144.96         5.94 o                         
   7   1  18        202.20        204.50        10.95 o                         
  -7   2  18         22.00         18.86         5.06 o                         
  -6   2  18         86.22         87.15         6.35 o                         
  -5   2  18        246.99        211.68        10.57 o                         
  -4   2  18        552.32        618.01        24.21 o                         
  -3   2  18         39.93         41.06         3.42 o                         
  -2   2  18       1135.62       1052.14        28.57 o                         
  -1   2  18          2.21          2.00         3.97 o                         
   0   2  18       1858.97       1803.24        34.51 o                         
   1   2  18         68.56         69.00         1.40 o                         
   2   2  18         11.44          5.12         1.17 o                         
   3   2  18          1.85          0.46         3.78 o                         
   4   2  18          4.67         -2.31         4.24 o                         
   5   2  18         10.02         19.59         4.70 o                         
   6   2  18        273.34        292.19        12.88 o                         
  -7   3  18         73.68         73.65         5.95 o                         
  -6   3  18        436.26        439.06        11.61 o                         
  -5   3  18         39.45         34.29         5.21 o                         
  -4   3  18        509.84        561.57         6.87 o                         
  -3   3  18        199.54        186.45        11.84 o                         
  -2   3  18        831.32        787.26         7.02 o                         
  -1   3  18        173.06        166.31         3.22 o                         
   0   3  18         81.90         88.02         7.33 o                         
   1   3  18        180.95        183.04         1.15 o                         
   2   3  18         74.64         73.18         4.78 o                         
   3   3  18          1.32         -2.78         4.09 o                         
   4   3  18        963.59        865.41        10.18 o                         
   5   3  18         16.40         19.66         5.55 o                         
   6   3  18         17.90         23.21         6.02 o                         
  -7   4  18         72.78         68.89         6.71 o                         
  -6   4  18         50.47         46.00         5.60 o                         
  -5   4  18        456.18        478.32        12.72 o                         
  -4   4  18        557.13        543.47         7.20 o                         
  -3   4  18          2.35          4.11         3.48 o                         
  -2   4  18        369.48        326.81         4.97 o                         
  -1   4  18         11.99          6.46         3.24 o                         
   0   4  18         11.50         19.14         8.83 o                         
   1   4  18        280.03        230.04         6.63 o                         
   2   4  18        101.37        100.71         5.55 o                         
   3   4  18        113.76        125.39         5.94 o                         
   4   4  18        275.98        245.23         7.33 o                         
   5   4  18        304.75        307.62         8.25 o                         
   6   4  18        222.21        278.01         8.95 o                         
  -7   5  18         45.46         38.09         7.41 o                         
  -6   5  18        841.00        800.11         8.35 o                         
  -5   5  18         42.33         46.95         3.58 o                         
  -4   5  18          0.94          6.27         3.60 o                         
  -3   5  18         29.34         32.16         3.21 o                         
  -2   5  18          0.25          6.21         2.96 o                         
  -1   5  18        254.72        234.41        13.26 o                         
   0   5  18         65.72         68.25         1.77 o                         
   1   5  18         21.27         13.88         5.55 o                         
   2   5  18        762.35        815.13        10.49 o                         
   3   5  18         41.67         41.95         4.78 o                         
   4   5  18        657.76        701.61         9.95 o                         
   5   5  18          0.18         12.34         7.09 o                         
   6   5  18         12.10          2.16         7.40 o                         
  -6   6  18          7.76         18.26         5.47 o                         
  -5   6  18        584.44        592.40        10.31 o                         
  -4   6  18         50.74         51.16         4.44 o                         
  -3   6  18         16.93         26.31         3.27 o                         
  -2   6  18       1504.18       1502.42         8.55 o                         
  -1   6  18        335.82        330.65         4.11 o                         
   0   6  18        358.97        366.15         7.94 o                         
   1   6  18        697.27        723.44        10.64 o                         
   2   6  18        183.07        193.95         6.40 o                         
   3   6  18         34.58         24.06         6.79 o                         
   4   6  18         99.37        112.44         7.56 o                         
   5   6  18        592.66        592.57        12.03 o                         
   6   6  18          3.93         11.72         6.71 o                         
  -6   7  18        181.66        163.01         6.93 o                         
  -5   7  18        270.86        253.61         6.87 o                         
  -4   7  18        719.83        714.49         7.71 o                         
  -3   7  18          4.20          7.70         4.06 o                         
  -2   7  18        136.78        158.35         4.24 o                         
  -1   7  18         33.86         29.96         3.35 o                         
   0   7  18        146.45        139.12         6.48 o                         
   1   7  18          9.71          4.70         4.78 o                         
   2   7  18        333.76        291.73         9.33 o                         
   3   7  18        282.48        312.09         9.72 o                         
   4   7  18        456.31        436.33         9.72 o                         
   5   7  18         63.85         96.01         9.41 o                         
  -5   8  18        141.27        141.86         5.45 o                         
  -4   8  18         77.16         63.16         4.57 o                         
  -3   8  18          0.54         -2.94         3.35 o                         
  -2   8  18         49.17         46.67         3.74 o                         
  -1   8  18        114.34        116.82         3.27 o                         
   0   8  18         67.07         74.11         6.40 o                         
   1   8  18        162.88        163.57         8.79 o                         
   2   8  18          1.08          2.93         7.79 o                         
   3   8  18         12.94         25.91         8.33 o                         
   4   8  18        238.73        236.13        10.80 o                         
   5   8  18          0.93         18.74         9.64 o                         
  -5   9  18         78.13         75.00         6.28 o                         
  -4   9  18        267.08        294.71         6.86 o                         
  -3   9  18         25.84         20.55         3.87 o                         
  -2   9  18        194.02        190.87        13.16 o                         
  -1   9  18          1.11          1.39         2.78 o                         
   0   9  18        124.90        150.38         7.63 o                         
   1   9  18         10.76         15.89         6.25 o                         
   2   9  18        112.63        108.20         9.56 o                         
   3   9  18         65.26         56.45         7.25 o                         
   4   9  18        140.67        164.80        10.87 o                         
  -4  10  18          8.85         14.19         5.36 o                         
  -3  10  18         53.21         49.44         4.18 o                         
  -2  10  18        157.67        154.58         3.61 o                         
  -1  10  18          8.72          5.65         3.51 o                         
   0  10  18         53.21         61.54         7.56 o                         
   1  10  18         99.89        100.10        10.03 o                         
   2  10  18        203.53        190.86        10.95 o                         
   3  10  18          0.83          1.31        10.26 o                         
  -3  11  18          6.14         19.36         6.79 o                         
  -2  11  18          0.26          4.14         4.74 o                         
  -1  11  18        309.25        347.21         8.25 o                         
   0  11  18         23.42         43.49         7.79 o                         
   1  11  18         21.10         27.69         9.72 o                         
   2  11  18         16.98         -0.77        10.18 o                         
  -7   0  19        689.04        658.04        48.31 o                         
  -5   0  19        154.80        164.41         6.79 o                         
  -3   0  19        235.98        212.77         6.17 o                         
  -1   0  19        194.88        168.04         5.24 o                         
   1   0  19       1280.21       1175.37        25.29 o                         
   3   0  19          1.07         -2.78         2.93 o                         
   5   0  19        846.08        876.13         7.79 o                         
  -7   1  19          8.68          2.93         5.78 o                         
  -6   1  19        119.71        122.49        10.80 o                         
  -5   1  19          4.88          4.94         4.17 o                         
  -4   1  19          6.91         13.52        11.68 o                         
  -3   1  19        112.25         93.97         3.75 o                         
  -2   1  19        243.81        258.27         6.90 o                         
  -1   1  19         67.86         74.24         5.09 o                         
   0   1  19         67.37         68.37         2.68 o                         
   1   1  19        365.22        359.83         6.36 o                         
   2   1  19        684.94        642.79        12.92 o                         
   3   1  19        199.94        201.03         2.44 o                         
   4   1  19        533.63        515.95         6.90 o                         
   5   1  19         29.66         31.00         2.36 o                         
   6   1  19          3.59          0.72         2.60 o                         
  -7   2  19         10.72          5.45         6.96 o                         
  -6   2  19          4.14          9.25         6.26 o                         
  -5   2  19          8.06         14.08         5.23 o                         
  -4   2  19        594.21        562.23        13.84 o                         
  -3   2  19        161.66        175.14         4.49 o                         
  -2   2  19        187.91        185.48        19.20 o                         
  -1   2  19         77.06         71.61         3.11 o                         
   0   2  19        215.09        202.27         4.86 o                         
   1   2  19        280.63        253.05         2.76 o                         
   2   2  19         22.29         16.88         0.93 o                         
   3   2  19         18.58         22.06         4.55 o                         
   4   2  19        289.25        283.41         6.32 o                         
   5   2  19          6.70         -3.32         4.55 o                         
   6   2  19         14.51         14.19         5.40 o                         
  -7   3  19         35.60         34.67         6.46 o                         
  -6   3  19         39.91         54.90         5.30 o                         
  -5   3  19          0.11         -3.52         3.63 o                         
  -4   3  19         52.74         61.11         4.52 o                         
  -3   3  19        486.68        476.05         4.90 o                         
  -2   3  19          4.26          0.29         3.21 o                         
  -1   3  19         38.98         34.89         4.74 o                         
   0   3  19       1143.74       1088.28         5.71 o                         
   1   3  19        152.22        140.21         1.62 o                         
   2   3  19       1443.42       1390.73        11.18 o                         
   3   3  19        102.23         78.43         5.24 o                         
   4   3  19          1.48         13.26         5.01 o                         
   5   3  19          2.34         -2.24         5.55 o                         
   6   3  19         56.32         59.30         6.55 o                         
  -6   4  19        290.55        314.85         6.56 o                         
  -5   4  19        238.34        255.02         6.49 o                         
  -4   4  19        836.44        835.51         8.21 o                         
  -3   4  19        246.44        228.26         6.05 o                         
  -2   4  19        176.98        165.71         6.36 o                         
  -1   4  19         19.34         22.41         2.41 o                         
   0   4  19        276.78        278.09        17.08 o                         
   1   4  19        552.05        529.95         8.64 o                         
   2   4  19        168.30        180.30         6.55 o                         
   3   4  19        184.26        184.16         7.02 o                         
   4   4  19         10.23         -1.93         5.63 o                         
   5   4  19        235.49        261.04         8.17 o                         
   6   4  19         59.29         61.15         7.94 o                         
  -6   5  19         87.30         94.01         6.29 o                         
  -5   5  19        201.47        222.54         6.19 o                         
  -4   5  19          0.00          2.98         4.24 o                         
  -3   5  19        538.80        572.48         6.79 o                         
  -2   5  19          6.27          9.08         2.59 o                         
  -1   5  19        852.50        807.42        27.38 o                         
   0   5  19          9.31         10.68        11.10 o                         
   1   5  19        114.98        126.24         6.48 o                         
   2   5  19          4.71          4.63         5.55 o                         
   3   5  19        717.78        670.22        10.57 o                         
   4   5  19         61.90         59.92         6.79 o                         
   5   5  19         73.31         82.52         7.94 o                         
  -6   6  19         48.80         71.28         7.50 o                         
  -5   6  19         34.30         38.75         6.40 o                         
  -4   6  19       1394.51       1454.38         8.51 o                         
  -3   6  19         91.14         90.81         3.84 o                         
  -2   6  19        109.05         93.06         3.85 o                         
  -1   6  19        280.22        269.76         3.77 o                         
   0   6  19        226.85        221.63         8.02 o                         
   1   6  19          5.24          5.09         6.17 o                         
   2   6  19        253.31        272.53         8.48 o                         
   3   6  19         19.26         19.97         6.32 o                         
   4   6  19        228.08        224.87         7.63 o                         
   5   6  19         25.60         22.67         8.02 o                         
  -5   7  19        325.00        311.98         9.87 o                         
  -4   7  19         12.36         22.40         3.74 o                         
  -3   7  19        632.80        592.18         7.09 o                         
  -2   7  19         76.95         59.47         2.97 o                         
  -1   7  19         56.58         70.29        10.91 o                         
   0   7  19          3.03          5.78         7.02 o                         
   1   7  19         25.40         17.12         7.25 o                         
   2   7  19         13.09          9.79         5.40 o                         
   3   7  19         19.19         18.51         7.56 o                         
   4   7  19          4.96         -0.31         7.71 o                         
   5   7  19          3.00         -9.18         9.18 o                         
  -5   8  19          0.09         -0.54         4.58 o                         
  -4   8  19        899.66        908.07         9.45 o                         
  -3   8  19         59.59         47.49         4.24 o                         
  -2   8  19         10.89         11.58         2.80 o                         
  -1   8  19        564.87        574.81        10.53 o                         
   0   8  19        392.22        429.31        11.10 o                         
   1   8  19         15.06         23.75         5.94 o                         
   2   8  19         86.69         90.54         8.41 o                         
   3   8  19         12.53          7.56         7.79 o                         
   4   8  19         76.18         40.26         9.18 o                         
  -4   9  19         12.30         21.91         4.25 o                         
  -3   9  19         71.14         70.66         4.17 o                         
  -2   9  19         25.95         17.01         2.61 o                         
  -1   9  19        242.62        271.93         6.65 o                         
   0   9  19          6.57         27.61         8.87 o                         
   1   9  19          1.56         10.87         8.71 o                         
   2   9  19         43.86         34.32         8.87 o                         
   3   9  19        156.84        167.81        10.33 o                         
  -3  10  19         59.54         63.10         5.20 o                         
  -2  10  19         54.35         50.58         3.49 o                         
  -1  10  19         32.74         38.46         2.83 o                         
   0  10  19         25.84         30.46         9.87 o                         
   1  10  19        240.48        229.35         9.41 o                         
   2  10  19        140.66         99.33        10.03 o                         
  -2  11  19        203.28        253.02        12.42 o                         
  -1  11  19         26.45         28.61         7.48 o                         
   0  11  19        133.84        143.59        12.18 o                         
   1  11  19          0.20         12.88        11.03 o                         
  -6   0  20         16.87          2.39         9.49 o                         
  -4   0  20        115.77        114.98         7.09 o                         
  -2   0  20       1340.31       1342.38        12.03 o                         
   0   0  20        303.78        270.68         5.48 o                         
   2   0  20         49.31         53.54         2.26 o                         
   4   0  20        334.62        358.21         5.40 o                         
   6   0  20          5.80         13.57         3.93 o                         
  -7   1  20        114.85        122.23        11.72 o                         
  -6   1  20          0.10         -4.45         6.43 o                         
  -5   1  20         24.37         32.86         4.36 o                         
  -4   1  20        584.32        538.12         9.25 o                         
  -3   1  20          0.07          2.70        10.10 o                         
  -2   1  20          0.04         -3.24         3.24 o                         
  -1   1  20        566.00        595.46        10.10 o                         
   0   1  20          0.86          5.25         2.38 o                         
   1   1  20          3.48          4.46         1.69 o                         
   2   1  20         92.33         83.39         1.85 o                         
   3   1  20        427.12        422.41         3.19 o                         
   4   1  20          1.33          0.05         1.45 o                         
   5   1  20          9.15         13.60         2.66 o                         
   6   1  20          8.62         10.55         5.82 o                         
  -6   2  20        286.68        266.43         7.08 o                         
  -5   2  20        227.70        251.59         5.94 o                         
  -4   2  20        274.85        316.23        13.38 o                         
  -3   2  20        354.30        364.55        30.69 o                         
  -2   2  20          2.08          6.26         3.00 o                         
  -1   2  20       1393.22       1373.22        42.95 o                         
   0   2  20          7.50          5.30         2.43 o                         
   1   2  20         26.20         20.18         1.40 o                         
   2   2  20        221.52        200.78         1.59 o                         
   3   2  20        105.92        118.99         5.09 o                         
   4   2  20        179.64        189.32         5.71 o                         
   5   2  20          0.13         -1.23         5.09 o                         
   6   2  20        137.10        146.29         6.63 o                         
  -6   3  20         40.47         45.00         6.49 o                         
  -5   3  20         12.82         16.09         4.42 o                         
  -4   3  20          4.92          7.49         4.56 o                         
  -3   3  20        365.25        365.76         8.25 o                         
  -2   3  20        956.53        974.70        12.92 o                         
  -1   3  20         25.19         16.88         3.09 o                         
   0   3  20        328.67        306.91         3.71 o                         
   1   3  20         53.40         66.10         3.76 o                         
   2   3  20        176.11        162.02         6.17 o                         
   3   3  20        199.43        185.24         6.17 o                         
   4   3  20         16.18         12.34         5.40 o                         
   5   3  20         62.27         70.18         6.71 o                         
   6   3  20         13.32         20.44         7.33 o                         
  -6   4  20        107.52        119.95         8.06 o                         
  -5   4  20        176.75        179.68         6.83 o                         
  -4   4  20        201.88        200.82         5.52 o                         
  -3   4  20        915.29        870.31         8.08 o                         
  -2   4  20        781.05        763.53        12.61 o                         
  -1   4  20        336.06        322.24         4.37 o                         
   0   4  20         94.35        100.61        11.64 o                         
   1   4  20        297.71        271.84         7.33 o                         
   2   4  20        177.50        180.84         5.78 o                         
   3   4  20        197.97        181.46         7.02 o                         
   4   4  20         39.92         31.77         6.32 o                         
   5   4  20        622.92        641.54        11.18 o                         
  -6   5  20        302.42        301.93         6.84 o                         
  -5   5  20        112.03        112.56         5.89 o                         
  -4   5  20         65.23         51.75         4.92 o                         
  -3   5  20        490.91        528.75         6.79 o                         
  -2   5  20        120.52        107.90         3.95 o                         
  -1   5  20        100.54        111.81        13.57 o                         
   0   5  20          0.22         -5.94         5.94 o                         
   1   5  20          1.62          7.02         4.40 o                         
   2   5  20       1901.68       1793.82        15.19 o                         
   3   5  20         36.04         37.63         6.32 o                         
   4   5  20        536.21        525.78        10.57 o                         
   5   5  20         74.53         73.11         6.55 o                         
  -5   6  20        145.05        146.82         5.37 o                         
  -4   6  20         12.03         12.54         4.44 o                         
  -3   6  20        355.18        387.40        10.53 o                         
  -2   6  20        437.72        423.75        15.01 o                         
  -1   6  20          2.44          4.70         2.57 o                         
   0   6  20        118.66        124.33         9.22 o                         
   1   6  20        379.33        366.46         8.25 o                         
   2   6  20          0.32          8.10         4.94 o                         
   3   6  20          2.79         -6.63         6.63 o                         
   4   6  20        136.41        142.98         8.87 o                         
   5   6  20        418.21        396.92        11.41 o                         
  -5   7  20         62.55         68.66         5.28 o                         
  -4   7  20         37.46         48.71         4.78 o                         
  -3   7  20         57.89         48.14         3.83 o                         
  -2   7  20        658.48        643.86         4.85 o                         
  -1   7  20         10.74         10.88         2.60 o                         
   0   7  20        122.54        118.99         8.71 o                         
   1   7  20         86.00         95.01         7.94 o                         
   2   7  20        270.87        322.50         9.95 o                         
   3   7  20        179.46        221.25         8.25 o                         
   4   7  20         14.07         28.76         9.02 o                         
  -4   8  20        112.29         93.92        10.34 o                         
  -3   8  20          1.09          0.05         3.61 o                         
  -2   8  20        255.43        272.85         5.29 o                         
  -1   8  20        130.68        126.09        16.12 o                         
   0   8  20         22.08         22.83         6.25 o                         
   1   8  20        712.15        716.19        13.34 o                         
   2   8  20         22.64         16.66         8.02 o                         
   3   8  20         11.18          9.87         8.79 o                         
   4   8  20        167.43        183.92         9.25 o                         
  -4   9  20          2.13          5.71         7.94 o                         
  -3   9  20          4.77         15.83         4.87 o                         
  -2   9  20        180.43        167.95         6.48 o                         
  -1   9  20        170.92        144.62         7.17 o                         
   0   9  20         60.69         63.85         7.33 o                         
   1   9  20         62.69         51.21         7.25 o                         
   2   9  20        270.13        302.22         9.79 o                         
   3   9  20          0.46          6.79        10.49 o                         
  -2  10  20          7.11         12.62         6.25 o                         
  -1  10  20         50.26         57.37         5.83 o                         
   0  10  20          0.21          9.72         7.79 o                         
   1  10  20        290.30        359.67        13.11 o                         
  -5   0  21        315.96        289.65         8.71 o                         
  -3   0  21        117.71        112.05         7.02 o                         
  -1   0  21        562.69        528.41         7.94 o                         
   1   0  21         51.14         53.08         5.44 o                         
   3   0  21        111.15        116.36         8.48 o                         
   5   0  21          5.85          7.71         3.55 o                         
  -6   1  21        286.97        299.29        19.63 o                         
  -5   1  21         97.80         99.09        17.89 o                         
  -4   1  21         19.62         13.62         4.04 o                         
  -3   1  21         19.93         12.33         4.31 o                         
  -2   1  21         41.05         47.36         8.71 o                         
  -1   1  21        184.33        164.04         8.64 o                         
   0   1  21          0.42          4.62         2.58 o                         
   1   1  21         87.29         94.79         1.91 o                         
   2   1  21        118.22        120.99         3.97 o                         
   3   1  21       1095.17       1101.04         4.59 o                         
   4   1  21        305.61        288.50         2.73 o                         
   5   1  21         36.88         47.27         1.44 o                         
  -6   2  21          0.46         11.43         4.97 o                         
  -5   2  21        190.77        230.05         7.75 o                         
  -4   2  21        487.79        494.19        14.81 o                         
  -3   2  21         20.78         24.24         4.14 o                         
  -2   2  21         52.54         46.02         3.95 o                         
  -1   2  21        277.66        260.62        12.22 o                         
   0   2  21        194.93        179.14         6.09 o                         
   1   2  21        164.82        154.76         3.12 o                         
   2   2  21         71.06         63.63         3.27 o                         
   3   2  21        282.01        309.86         6.63 o                         
   4   2  21         24.51         17.74         4.70 o                         
   5   2  21          1.05         -5.17         5.17 o                         
  -6   3  21        158.70        178.74         7.44 o                         
  -5   3  21         84.82         81.68         4.57 o                         
  -4   3  21         22.57         30.63         5.90 o                         
  -3   3  21        193.02        198.04        12.22 o                         
  -2   3  21          6.47         10.20         3.17 o                         
  -1   3  21         59.64         47.80         6.55 o                         
   0   3  21        101.60         97.30         9.79 o                         
   1   3  21        431.35        421.48        14.92 o                         
   2   3  21        452.67        464.17         8.33 o                         
   3   3  21        171.68        167.88         6.63 o                         
   4   3  21          9.66         12.57         5.17 o                         
   5   3  21         50.48         51.59         6.48 o                         
  -6   4  21        132.67        158.36        10.10 o                         
  -5   4  21         39.61         48.58         5.94 o                         
  -4   4  21        330.39        352.14         7.79 o                         
  -3   4  21        259.33        240.36         5.65 o                         
  -2   4  21        687.12        664.65        24.25 o                         
  -1   4  21         51.53         56.96        13.77 o                         
   0   4  21        924.10        905.99        10.60 o                         
   1   4  21       1099.53       1028.90        58.38 o                         
   2   4  21        113.79        121.00         6.55 o                         
   3   4  21         20.85         21.13         6.02 o                         
   4   4  21         10.84         31.70         6.17 o                         
   5   4  21        628.77        712.49        11.34 o                         
  -5   5  21         26.28         18.64         6.34 o                         
  -4   5  21         38.87         35.36         5.55 o                         
  -3   5  21       1723.42       1633.03        23.48 o                         
  -2   5  21         19.34         29.58         3.66 o                         
  -1   5  21         65.02         68.60         4.82 o                         
   0   5  21         38.94         28.89         4.52 o                         
   1   5  21          3.51          1.70         4.47 o                         
   2   5  21        248.38        239.68         8.33 o                         
   3   5  21        174.76        190.48         8.48 o                         
   4   5  21          8.96          7.79         6.63 o                         
   5   5  21          0.85         33.01         8.33 o                         
  -5   6  21        122.31        118.97         6.76 o                         
  -4   6  21        539.67        552.43         6.45 o                         
  -3   6  21        216.13        232.84         7.63 o                         
  -2   6  21         12.03         10.41         4.51 o                         
  -1   6  21        102.69        112.39         2.99 o                         
   0   6  21         94.01        102.91        20.05 o                         
   1   6  21         76.15         88.22         7.40 o                         
   2   6  21        375.71        350.81        10.03 o                         
   3   6  21         69.90        114.75         8.02 o                         
   4   6  21         58.15         49.28         8.02 o                         
  -4   7  21         62.93         52.90         4.46 o                         
  -3   7  21         27.43         21.71         4.16 o                         
  -2   7  21        107.30         92.93         4.32 o                         
  -1   7  21        354.04        362.50         3.94 o                         
   0   7  21         15.72         26.67         4.86 o                         
   1   7  21         38.81         39.18         6.02 o                         
   2   7  21         45.24         54.98         6.63 o                         
   3   7  21        134.78        150.53         9.79 o                         
   4   7  21          1.05         -8.25         8.25 o                         
  -4   8  21        219.47        235.06         6.73 o                         
  -3   8  21        155.54        125.45         4.47 o                         
  -2   8  21          7.71         11.85         3.79 o                         
  -1   8  21        145.67        131.10         8.17 o                         
   0   8  21        484.49        495.55        10.95 o                         
   1   8  21         42.74         53.75         7.17 o                         
   2   8  21         86.14        107.12         9.33 o                         
   3   8  21        125.74        135.49        10.72 o                         
  -3   9  21        370.16        379.28         6.69 o                         
  -2   9  21         15.15          7.31         7.60 o                         
  -1   9  21        486.94        493.35         8.82 o                         
   0   9  21          1.77         -8.41         8.71 o                         
   1   9  21          8.20         -3.08         9.64 o                         
   2   9  21          1.95         -9.41        10.03 o                         
   0  10  21         71.30        106.81        11.72 o                         
  -6   0  22         82.04         63.54        10.03 o                         
  -4   0  22       1209.20       1076.48        14.42 o                         
  -2   0  22        165.15        130.56         6.79 o                         
   0   0  22        269.13        266.13         6.02 o                         
   2   0  22        280.79        281.61         9.41 o                         
   4   0  22        155.42        158.87         3.02 o                         
  -6   1  22         46.43         44.33         7.21 o                         
  -5   1  22        153.20        166.85         6.71 o                         
  -4   1  22         18.82         29.09        10.87 o                         
  -3   1  22        508.49        502.44         7.02 o                         
  -2   1  22        761.13        753.86        44.11 o                         
  -1   1  22         10.46         12.00         3.30 o                         
   0   1  22        667.48        670.45        12.26 o                         
   1   1  22          8.24         10.40         3.24 o                         
   2   1  22         54.42         59.32         2.13 o                         
   3   1  22         17.45         20.90         3.20 o                         
   4   1  22          2.63         -4.32         4.32 o                         
   5   1  22         12.20         23.60         4.32 o                         
  -6   2  22          3.38         -6.11         6.11 o                         
  -5   2  22          1.71         13.28        12.65 o                         
  -4   2  22        922.18        950.43        25.33 o                         
  -3   2  22        302.85        306.32        28.46 o                         
  -2   2  22        355.64        375.65         9.87 o                         
  -1   2  22         15.93         17.59         6.44 o                         
   0   2  22          1.70          1.61         2.80 o                         
   1   2  22        148.30        141.23         2.86 o                         
   2   2  22        576.16        611.08         6.52 o                         
   3   2  22          9.10          7.17         5.24 o                         
   4   2  22         71.04         90.46         5.86 o                         
   5   2  22         60.57         75.73         6.09 o                         
  -5   3  22        111.40        130.21         6.20 o                         
  -4   3  22        105.13         87.66        14.04 o                         
  -3   3  22         58.22         67.71         5.63 o                         
  -2   3  22          5.06         10.57         3.81 o                         
  -1   3  22        165.01        162.15         7.09 o                         
   0   3  22          0.01          3.46         2.50 o                         
   1   3  22          3.00         -1.65         3.47 o                         
   2   3  22        636.83        595.57        25.33 o                         
   3   3  22        822.46        899.49        10.64 o                         
   4   3  22         80.69         98.79         6.71 o                         
   5   3  22          2.94          9.41         6.40 o                         
  -5   4  22         42.79         54.97         4.98 o                         
  -4   4  22         73.51         82.12         9.10 o                         
  -3   4  22        124.82        130.68         6.02 o                         
  -2   4  22         77.42         78.59         3.85 o                         
  -1   4  22          0.87          0.78         3.28 o                         
   0   4  22        405.80        411.57         6.55 o                         
   1   4  22        184.95        181.02         4.99 o                         
   2   4  22        249.24        240.84         7.94 o                         
   3   4  22          4.26         10.72         5.71 o                         
   4   4  22         70.82         53.90         7.17 o                         
  -5   5  22         23.82         27.02         5.08 o                         
  -4   5  22          1.00         14.36         4.85 o                         
  -3   5  22         94.65         72.33        11.18 o                         
  -2   5  22        694.49        657.23        33.85 o                         
  -1   5  22         74.89         87.34        13.73 o                         
   0   5  22          9.64          3.84         4.36 o                         
   1   5  22         54.51         58.32         9.02 o                         
   2   5  22        585.90        588.64        11.10 o                         
   3   5  22         26.40         25.37         5.24 o                         
   4   5  22         90.97        111.20         8.33 o                         
  -4   6  22          0.04         -1.30         4.02 o                         
  -3   6  22        156.73        173.24         5.47 o                         
  -2   6  22        323.26        248.50         4.99 o                         
  -1   6  22          2.18          0.35         2.49 o                         
   0   6  22         51.01         75.39         5.49 o                         
   1   6  22        375.69        396.38        10.33 o                         
   2   6  22        471.48        482.06        11.26 o                         
   3   6  22        225.47        226.80         9.49 o                         
  -4   7  22         77.02         72.02         5.83 o                         
  -3   7  22        137.35        134.40         5.27 o                         
  -2   7  22          1.38         -2.96         6.21 o                         
  -1   7  22        118.81        121.83        15.31 o                         
   0   7  22         79.91         98.59        12.96 o                         
   1   7  22        151.11        144.98         9.33 o                         
   2   7  22        399.04        368.00        10.80 o                         
   3   7  22        172.29        170.51         8.02 o                         
  -3   8  22         40.53         39.90         5.01 o                         
  -2   8  22         33.80         28.22         7.21 o                         
  -1   8  22          4.62         10.80         6.21 o                         
   0   8  22         40.27         43.32         6.43 o                         
   1   8  22        199.00        207.29        10.41 o                         
   2   8  22        210.40        249.94        11.49 o                         
  -1   9  22         68.61         67.23        12.18 o                         
   0   9  22         48.53         54.27         7.44 o                         
   1   9  22         68.75         83.98         8.79 o                         
  -5   0  23         36.51         48.12         9.25 o                         
  -3   0  23       1170.23       1220.69        14.04 o                         
  -1   0  23        496.11        454.53         8.02 o                         
   1   0  23       1075.09       1108.29        29.73 o                         
   3   0  23         67.19         53.04         2.61 o                         
  -5   1  23        311.69        309.88         7.60 o                         
  -4   1  23          1.43          2.96         6.63 o                         
  -3   1  23        196.58        185.34        11.91 o                         
  -2   1  23         52.47         43.62         3.71 o                         
  -1   1  23         47.72         46.21         4.97 o                         
   0   1  23         21.11         28.78         3.32 o                         
   1   1  23          5.27         11.42         2.06 o                         
   2   1  23        549.62        557.87         6.59 o                         
   3   1  23         73.79         67.25         1.30 o                         
   4   1  23         62.50         74.27         3.57 o                         
  -5   2  23        175.89        160.45         7.34 o                         
  -4   2  23        282.78        284.82         6.87 o                         
  -3   2  23        238.22        248.08        26.49 o                         
  -2   2  23         24.03         37.51         4.20 o                         
  -1   2  23         34.24         31.99         5.59 o                         
   0   2  23          9.56          9.45         2.98 o                         
   1   2  23        186.34        193.08         2.77 o                         
   2   2  23          5.49          9.99         6.94 o                         
   3   2  23         12.61         12.86         3.71 o                         
   4   2  23         11.97          9.02         5.48 o                         
  -5   3  23         63.78         66.83         6.16 o                         
  -4   3  23        412.69        389.62        14.73 o                         
  -3   3  23         22.94         18.75         4.56 o                         
  -2   3  23        169.83        195.16        12.30 o                         
  -1   3  23         30.42         34.42         7.67 o                         
   0   3  23          5.95          4.24         1.85 o                         
   1   3  23          9.09         11.38         3.79 o                         
   2   3  23         37.53         50.95         4.36 o                         
   3   3  23        199.44        178.53         7.48 o                         
   4   3  23         23.13         14.34         6.32 o                         
  -5   4  23          8.67          8.64         8.17 o                         
  -4   4  23        111.68        130.51         6.75 o                         
  -3   4  23        643.55        600.59        46.50 o                         
  -2   4  23          2.46         -0.91         7.98 o                         
  -1   4  23          8.67          7.53         2.87 o                         
   0   4  23        304.08        301.15         9.06 o                         
   1   4  23         15.67          7.21         4.49 o                         
   2   4  23         98.89         99.61         6.63 o                         
   3   4  23         39.80         45.58         6.40 o                         
   4   4  23         28.43          9.79         7.48 o                         
  -4   5  23         12.67         13.95        10.30 o                         
  -3   5  23        136.65        140.60         4.98 o                         
  -2   5  23         93.02         82.07        14.73 o                         
  -1   5  23        518.13        523.13        18.32 o                         
   0   5  23         74.58         65.75         6.90 o                         
   1   5  23          0.11          5.16         4.02 o                         
   2   5  23        134.45        120.38         7.56 o                         
   3   5  23        710.73        733.23        11.95 o                         
  -4   6  23         18.69         25.94         5.71 o                         
  -3   6  23        595.56        555.14        18.89 o                         
  -2   6  23         11.78         13.73         3.75 o                         
  -1   6  23         50.78         55.10         2.83 o                         
   0   6  23        426.20        461.98         7.82 o                         
   1   6  23        175.11        172.69         6.25 o                         
   2   6  23        193.53        171.35         8.95 o                         
   3   6  23         40.90         42.57         6.55 o                         
  -3   7  23        164.59        203.02        13.26 o                         
  -2   7  23        211.96        187.44         7.06 o                         
  -1   7  23        256.35        280.47        10.64 o                         
   0   7  23          0.34          7.10         5.39 o                         
   1   7  23         15.09          0.93         8.71 o                         
   2   7  23          4.82         15.58         8.95 o                         
  -2   8  23          1.37         -3.39         4.32 o                         
  -1   8  23          7.29         21.71         6.54 o                         
   0   8  23         13.76         27.63         6.90 o                         
   1   8  23         12.89         17.89         9.87 o                         
  -4   0  24       2340.93       2239.87        20.13 o                         
  -2   0  24         39.67         28.38         6.02 o                         
   0   0  24        436.74        421.13        12.61 o                         
   2   0  24         33.55         35.19         2.72 o                         
   4   0  24        119.22        106.79         2.67 o                         
  -4   1  24        332.57        326.69        10.49 o                         
  -3   1  24        322.04        313.84         6.59 o                         
  -2   1  24         23.16         21.77         5.05 o                         
  -1   1  24         65.09         62.69         3.88 o                         
   0   1  24         20.61         22.88         2.57 o                         
   1   1  24         18.19         21.45         2.03 o                         
   2   1  24         83.73         80.15         2.13 o                         
   3   1  24        496.74        531.54         5.48 o                         
   4   1  24          4.04          2.04         4.63 o                         
  -4   2  24         29.72         43.13         5.95 o                         
  -3   2  24         41.77         42.99         5.19 o                         
  -2   2  24        170.63        166.87         5.19 o                         
  -1   2  24         14.08          9.39         3.70 o                         
   0   2  24         66.85         68.66         2.50 o                         
   1   2  24         10.25         10.22         2.27 o                         
   2   2  24       1455.07       1553.26        50.59 o                         
   3   2  24        154.01        163.91        12.57 o                         
   4   2  24         74.32         79.05         5.94 o                         
  -4   3  24        118.63        121.87        11.61 o                         
  -3   3  24        110.12        122.13         5.54 o                         
  -2   3  24        102.24         99.95         5.75 o                         
  -1   3  24        139.43        159.14         4.36 o                         
   0   3  24          0.12          0.07         1.95 o                         
   1   3  24          8.09         16.63         4.11 o                         
   2   3  24         72.43         93.81         4.63 o                         
   3   3  24        360.04        400.77        19.39 o                         
  -4   4  24          2.74          5.27         5.94 o                         
  -3   4  24         23.42         29.77         4.75 o                         
  -2   4  24         92.99         75.96         9.52 o                         
  -1   4  24        113.68        114.30         3.59 o                         
   0   4  24        133.49        161.65         9.22 o                         
   1   4  24        246.30        259.58         5.97 o                         
   2   4  24         53.59         68.12        14.65 o                         
   3   4  24        143.48        159.17         7.56 o                         
  -3   5  24          1.84          7.41         6.94 o                         
  -2   5  24        630.07        610.41         6.75 o                         
  -1   5  24        127.80        129.26         4.51 o                         
   0   5  24          0.09         -5.43         5.43 o                         
   1   5  24         63.12         77.95         4.85 o                         
   2   5  24        263.27        318.51         8.48 o                         
  -3   6  24        161.18        160.41        10.83 o                         
  -2   6  24        225.77        212.30         7.02 o                         
  -1   6  24          7.05          8.17         6.79 o                         
   0   6  24         16.53         31.06         5.85 o                         
   1   6  24        388.73        414.94        12.49 o                         
   2   6  24         83.91         98.25         8.79 o                         
  -1   7  24         18.72         23.75         9.37 o                         
   0   7  24         15.55          2.16         5.57 o                         
   1   7  24         11.94         12.03         6.57 o                         
  -3   0  25        185.60        197.03         7.48 o                         
  -1   0  25        462.93        484.22         8.87 o                         
   1   0  25        256.79        288.01         4.58 o                         
   3   0  25          0.01          8.89         5.24 o                         
  -4   1  25        210.25        204.93        12.57 o                         
  -3   1  25        256.92        272.66         6.28 o                         
  -2   1  25         57.51         74.95        12.76 o                         
  -1   1  25          7.74          6.83         5.32 o                         
   0   1  25         28.13         33.96         3.15 o                         
   1   1  25        125.23        138.37         3.69 o                         
   2   1  25        167.15        161.33         2.25 o                         
   3   1  25        572.10        576.77         5.64 o                         
  -4   2  25        257.90        259.24         8.75 o                         
  -3   2  25        322.21        299.86         6.95 o                         
  -2   2  25         31.26         27.55         4.35 o                         
  -1   2  25         79.47         79.52        11.49 o                         
   0   2  25        149.02        152.62         2.83 o                         
   1   2  25         78.70         67.66         2.50 o                         
   2   2  25         62.00         79.77         4.45 o                         
   3   2  25        420.20        450.58        12.53 o                         
  -3   3  25        456.40        466.13        12.72 o                         
  -2   3  25        584.99        564.04        42.88 o                         
  -1   3  25         18.14         18.39         3.79 o                         
   0   3  25          2.25          8.34         1.93 o                         
   1   3  25         11.92         17.72         6.44 o                         
   2   3  25          3.13          8.57         4.60 o                         
  -3   4  25        249.20        236.39        13.34 o                         
  -2   4  25        350.28        312.49        23.91 o                         
  -1   4  25        153.03        126.44         6.25 o                         
   0   4  25        125.41        125.41         9.45 o                         
   1   4  25          7.08         16.58         4.91 o                         
   2   4  25        216.59        196.20         5.73 o                         
  -2   5  25        101.99         96.42         8.25 o                         
  -1   5  25         10.95         14.76         7.09 o                         
   0   5  25          4.28         -2.17         5.48 o                         
   1   5  25        150.23        160.63         6.26 o                         
   0   6  25        437.21        428.11        26.57 o                         
  -2   0  26         97.73         90.38         7.09 o                         
   0   0  26        184.77        199.41         4.74 o                         
   2   0  26        159.81        172.40         3.63 o                         
  -3   1  26         11.30          5.40         5.39 o                         
  -2   1  26         56.08         42.15         5.10 o                         
  -1   1  26        139.76        143.46         4.81 o                         
   0   1  26         26.35         37.59         3.24 o                         
   1   1  26         10.43          5.30         2.50 o                         
   2   1  26        151.78        133.92         2.57 o                         
  -3   2  26          1.61          2.62         6.86 o                         
  -2   2  26         89.39         88.70        15.23 o                         
  -1   2  26         79.24         76.23         4.46 o                         
   0   2  26        126.68        142.43         8.14 o                         
   1   2  26        166.23        168.16         2.60 o                         
   2   2  26        145.42        145.68         4.85 o                         
  -2   3  26         16.56         10.55         4.63 o                         
  -1   3  26        178.60        166.24        13.15 o                         
   0   3  26          0.23          0.48         1.77 o                         
   1   3  26          1.37          7.55         5.12 o                         
  -1   4  26         40.38         37.62         8.95 o                         
   0   4  26        327.00        322.02         7.44 o                         
  -1   0  27        150.90        173.05         7.25 o                         
  -1   1  27         40.32         37.70         4.61 o                         
   0   1  27          4.90          1.48         3.95 o                         
                                                                                
